# Supplementary material for: Luteolin detoxifies DEHP and prevents liver injury by degrading Uroc1 protein in mice
Source: EMBO Mol Med. 2024 Oct 29;16(11):2699–724. doi: 10.1038/s44321-024-00160-9 (PMC11555401; doi:10.1038/s44321-024-00160-9)
Supplement: Supplementary file 3 — Dataset EV1 [file 44321_2024_160_MOESM3_ESM.xlsx]

## Sheet: Sheet1
Dataset EV1. 128 detoxification prescriptions from TCM derived from TCMP and CCLCM databases.
Prescriptions	Herbs
Yiqi Paidu Decoction	Astragali Radix 30 g, Atractvlodis Macrocephalae Rhizoma 9 g, Poria 9 g, Lysimachiae Herba 30 g, Dioscoreae Hypoglaucae Rhizome 15 g, Polvgoni Avicularis Herba 12 g, Dianthi Herba 12 g, Plantaginis Semen 15 g, Glvcvrrhizae Radix et Rhizoma 9 g
Paidu Jiangdan Decoction	Rhei Radix et Rhizoma 15 g, Aconiti Lateralis Radix Praeparata 10 g, Ostreae Concha 60 g, Sojae Semen Nigrum 30 g
Lvdou Jiedu Decoction	Vigna Radiata 250 g, Glvcvrrhizae Radix et Rhizoma 50 g, Scrophulariae Radix 30 g, Polygonati Odorati Rhizoma 30 g, Imperatae Rhizoma 30 g, Salviae Miltiorrhizae Radix et Rhizoma 40 g, Bambusae Caulis in Taenias 20 g, Rhei Radix et Rhizoma 15 g, Aurantii Fructus Immaturus 15 g, Natrii Sulfas 10 g, Ephedrae Herba 3 g
Huayu Paidu Decoction	Trichosanthis Radix 15 g, Clematidis Radix et Rhizoma 15 g, Salviae Miltiorrhizae Radix et Rhizoma 15 g, Pseudostellariae Radix 15 g, Poria 15 g, Polvgonati Rhizoma 15 g, Bupleuri Radix 10 g, Paeoniae Radix Alba 15 g, Dioscoreae Hypoglaucae Rhizome 12 g, Aurantii Fructus 6 g, Scutellariae Barbatae Herba 20 g
Lishi Paidu Decoction	Phellodendri Chinensis Cortex 15 g, Scutellariae Radix、Gentiana Cruciata 15 g, Plantaginis Semen 15 g, Dictamni Cortex 15 g, Paeoniae Radix Rubra 12 g, Moutan Cortex 12 g, Pheretima 12 g, Rehmanniae Radix 12 g, Scrophulariae Radix 12 g, Akebiae Caulis 10 g, Glvcvrrhizae Radix et Rhizoma 6 g
Fugan Paidu Decoction	Artemisiae Scopariae Herba 30 g, Gardeniae Fructus 15 g, Curcumae Longae Rhizoma Natrii Sulfas 15 g, Coptidis Rhizoma 6 g, Sophorae Flavescentis Radix 10 g, Rhei Radix et Rhizoma 9 g
Jiangan Paidu Decoction	Astragali Radix 30 g, Astragali Complanati Semen 30 g, Paeoniae Radix Alba 15 g, Bupleuri Radix 15 g, Scutellariae Radix 20 g, Lysimachiae Herba 30 g, Notoginseng Radix et Rhizoma 10 g, Salviae Miltiorrhizae Radix et Rhizoma 20 g, Corvdalis Rhizoma 10 g
Yiqi Jiuyin Paidu Jianghuo Formula	Ginseng Radix et Rhizoma Rubra 5 g, Ophiopogonis Radix 20 g, Scrophulariae Radix 20 g, Schisandrae Chinensis Fructus 10 g, Glehniae Radix 30 g, Polygonati Odorati Rhizoma 30 g, Rhei Radix et Rhizoma 6 g, Cinnamomi Cortex 2 g
Huaihua Powder	Sophorae Flos, Platycladi Cacumen, Schizonepetae Herba, Aurantii Fructus
Tuoli Xiaodu Powder	Ginseng Radix et Rhizoma 5 g, Chuanxiong Rhizoma 5 g, Paeoniae Radix Alba 5 g, Astragali Radix 5 g, Angelicae Sinensis Radix 5 g, Atractvlodis Macrocephalae Rhizoma 5 g, Poria 5 g, Lonicerae Japonicae Flos 5 g, Angelicae Dahuricae Radix 2.5 g, Glvcvrrhizae Radix et Rhizoma 2.5 g, Spina Gleditsiae 2.5 g, latycodonis Radix 2.5 g
Abalone Shell Powder	Haliotidis Concha 50 g, Notopterygii Rhizoma et Radix 50 g, Cassiae Semen 50 g, Chrysanthemi Flos 50 g, Glvcvrrhizae Radix et Rhizoma 25 g
Wuwei Xiaodu Powder	Lonicerae Japonicae Flos 15 g, Chrvsanthemi Indici Flos 6 g, Taraxaci Herba 6 g, Violae Herba 6 g, Semiaquilegiae Radix 6 g
Liangxue Jiedu Decoction1	Indigo Naturalis 3 g, Arnebiae Radix 9 g, Glauberitum 12 g, Dryopteridis Crassirhizomatis Rhizoma 9 g, Angelicae Dahuricae Radix 6 g, Olibanum 6 g, Asari Radix et Rhizoma 1. 5 g
Modified Huanglian Jiedu Decoction combined Xijiao Dihuang Decoction1	Artemisiae Scopariae Herba 15 g, Moutan Cortex 10 g, Rehmanniae Radix 10 g, Gardeniae Fructus 10 g, Coptidis Rhizoma 6 g, Scutellariae Radix 6 g, Bubali Cornu 20 g
Modified Huanglian Jiedu Decoction1	Coptidis Rhizoma 9 g, Scutellariae Radix 15 g, Gardeniae Fructus 12 g, Scrophulariae Radix 15 g, Taraxaci Herba 15 g, Violae Herba 15 g
Modified Huanglian Jiedu Decoction2	Coptidis Rhizoma 9 g, Scutellariae Radix 12 g, Phellodendri Chinensis Cortex 12 g, Gardeniae Fructus 10 g, Herba Hedyotis 30 g, Scutellariae Barbatae Herba 15 g, Lobeliae Chinensis Herba 15 g, Cremastrae Pseudobulbus Pleiones Pseudobulbus 10 g
Modified Huanglian Jiedu Decoction combined Grassleaf Sweetflag Rhizome	Gardeniae Fructus 10 g, Scutellariae Radix 10 g, Coptidis Rhizoma 10 g, Rehmanniae Radix 15 g, Scrophulariae Radix 10 g, Paeoniae Radix Alba 15 g, Acori Tatarinowii Rhizoma 10 g, Polygalae Radix 10 g, Curcumae Radix 10 g, Moutan Cortex 10 g, Poria 12 g, Uncariae Ramulus cum Uncis 10 g, Ziziphi Spinosae Semen 10 g
Huanglian Jiedu Decoction1	Coptidis Rhizoma 9 g, Scutellariae Radix 9 g, Phellodendri Chinensis Cortex,Gardeniae 9 g, Fructus 9 g
Modified Huanglian Jiedu Decoction3	Coptidis Rhizoma 6 g, Scutellariae Radix 9 g, Gardeniae Fructus 9 g, Phellodendri Chinensis Cortex 9 g, Mori Cortex 9 g, Gypsum Fibrosum 30 g, Trichosanthis Radix 15 g, Angelicae Sinensis Radix 12 g, Paeoniae Radix Rubra 12 g, Olibanum 9 g, Myrrha 9 g, Manis Squama 9 g, Gleditsiae Spina 9 g, Lonicerae Japonicae Flos 30 g
Modified Huanglian Jiedu Decoction combined Xijiao Dihuang Decoction2	Coptidis Rhizoma 9 g, Scutellariae Radix 9 g, Phellodendri Chinensis Cortex 9 g, Gardeniae Fructus 12 g, Rehmanniae Radix 15 g, Moutan Cortex 12 g, Paeoniae Radix Alba 15 g, Cornu Rhinocerotis 2 g, Taraxaci Herba 30 g, Chrvsanthemi Indici Flos 30 g, Violae Herba 30 g
Modified Jiure Jiedu Decoction	Codonopsis Radix 10 g, Rehmanniae Radix 10 g, Ophiopogonis Radix 10 g, Schisandrae Chinensis Fructus 10 g, Menthae Haplocalycis Herba 6 g, Scrophulariae Radix 10 g, Moutan Cortex 6 g, Anemarrhenae Rhizoma 10 g, Isatidis Radix 15 g, Panacis Quinguefolii Radix 15-30 g
Modified Yinhua Jiedu Decoction1	Lonicerae Japonicae Flos, Cornu Rhinocerotis Bubali Cornu, Poria, Forsythiae Fructus, Moutan Cortex, Prunellae Spica, Trichosanthis Radix, Dictamni Cortex
Modified Xiehuo Jiedu Decoction	Coptidis Rhizoma 15 g, Scutellariae Radix 15 g, Phellodendri Chinensis Cortex 10 g, Gardeniae Fructus 10 g, Citri Reticulatae Pericarpium 10 g, Pinelliae Rhizoma 15 g, Trichosanthis Fructus 15 g, Arisaematis Rhizoma 15 g, Astragali Radix 20 g, Angelicae Dahuricae Radix 12 g, Atractvlodis Macrocephalae Rhizoma 15 g, Herba Patriniae 12 g, Coicis Semen 20 g, Herba Solani Nigri 15 g, Glvcvrrhizae Rad…
Modified Huanglian Jiedu Decoction4	Coptidis Rhizoma 12 g, Scutellariae Radix 12 g, Phellodendri Chinensis Cortex 12 g, Gardeniae Fructus 12 g
Jiben Formula	Platycodonis Radix 30 g, Lasiosphaera Calvatia 15 g, Scutellariae Radix 30 g, Glvcvrrhizae Radix et Rhizoma 20 g
Modified Huanglian Jiedu Decoction combined Dachaihu Decoction	Coptidis Rhizoma 10 g, Scutellariae Radix 12 g, Gardeniae Fructus 12 g, Bupleuri Radix 12 g, 9 g, Aurantii Fructus Immaturus 12 g, Pinelliae Rhizoma 12 g, Paeoniae Radix Rubra 12 g, Zingiberis Rhizoma Recens 9 g, Jujubae Fructus 10 g
Modified Yinchenhao Decoction combined Huanglian Jiedu Decoction1	Artemisiae Scopariae Herba 30 g, Rhei Radix et Rhizoma 6 g, Gardeniae Fructus 10 g, Coptidis Rhizoma 10 g, Scutellariae Radix 9 g, Taraxaci Herba 18 g, Curcumae Radix 12 g, Bupleuri Radix 12 g, Polygoni Cuspidati Rhizoma et Radix 15 g, Toosendan Fructus 12 g, Glvcvrrhizae Radix et Rhizoma 6 g, Paeoniae Radix Rubra 12 g
Yiqi Huoxue Paidu Decoction	Astragali Radix，Ginseng Radix et Rhizoma Rubra，Atractvlodis Macrocephalae Rhizoma，Poria，Cuscutae Semen，Dioscoreae Rhizoma，Leonuri Herba，Alismatis Rhizoma，Angelicae Sinensis Radix，Rhei Radix et Rhizoma
Modified Yinchenhao Decoction combined Huanglian Jiedu Decoction2	Artemisiae Scopariae Herba 20 g, Gardeniae Fructus 15 g, Rhei Radix et Rhizoma 15 g, Coptidis Rhizoma 15 g, Scutellariae Radix 15 g, Phellodendri Chinensis Cortex 10 g, Gypsum Fibrosum 30 g, Glvcvrrhizae Radix et Rhizoma 3 g
Modified Huanglian Jiedu Decoction5	Coptidis Rhizoma 20 g, Scutellariae Radix 15 g, Phellodendri Chinensis Cortex 15 g, Gardeniae Fructus 15 g, Rhei Radix et Rhizoma 12 g, Lonicerae Japonicae Flos 20 g, Gypsum Fibrosum 20 g, Forsythiae Fructus 12 g
Jiedu Tongyu Decoction1	Astragali Radix, Indigo Naturalis, Arnebiae Radix, Moutan Cortex, Scutellariae Radix, Curcumae Rhizoma, Angelicae Sinensis Radix, Persicae Semen
Modified Huanglian Jiedu Decoction combined Tongyu Decoction	Angelicae Sinensis Radix 12 g, Scutellariae Radix 12 g, Coptidis Rhizoma 12 g, Phellodendri Chinensis Cortex 12 g, Gardeniae Fructus 12 g, Citri Reticulatae Pericarpium Viride 12 g, Crataegi Fructus 15 g, Cyperi Rhizoma 12 g, Carthami Flos 6 g, Aucklandiae Radix 6 g, Alismatis Rhizoma 9 g, Pinelliae Praeparatum Rhizoma 12 g, Fritillariae Cirrhosae Bulbus 15 g, Bupleuri Radix 12 g
Jiedu Lishi Decoction	Houttuyniae Herba 30 g, Scutellariae Barbatae Herba 30 g, Poria 60 g, Imperatae Rhizoma 60 g, Gardeniae Fructus 15 g, Dioscoreae Hypoglaucae Rhizome 15 g, Plantaginis Semen 15 g, Phellodendri Chinensis Cortex 10 g, Akebiae Caulis 9 g, Rhei Radix et Rhizoma 9 g, Glvcvrrhizae Radix et Rhizoma 9 g
Huanglian Jiedu Decoction combined Wuwei Xiaodu Beverage	Gardeniae Fructus 15 g, Coptidis Rhizoma 10 g, Scutellariae Radix 10 g, Phellodendri Chinensis Cortex 15 g, Lonicerae Japonicae Flos 15 g, Chrvsanthemi Indici Flos 10 g, Taraxaci Herba 15 g, Violae Herba 10 g, Dioscoreae Hypoglaucae Rhizome 15 g, Poria 15 g, Talcum 10 g
Modified Huaban Jiedu Decoction1	Coptidis Rhizoma 15 g, Forsythiae Fructus 15 g, Anemarrhenae Rhizoma 15 g, Scrophulariae Radix 20 g, Imperatae Rhizoma 30 g, Arnebiae Radix 15 g, Rehmanniae Radix 20 g, Lycii Cortex 10 g
Modified Qingre Jiedu Decoction combined Wuwei Xiaodu Beverage	Coptidis Rhizoma 6 g, Phellodendri Chinensis Cortex 9 g, Scutellariae Radix 9 g, Taraxaci Herba 15 g, Chrvsanthemi Indici Flos 15 g, Violae Herba 15 g, Manis Squama 15 g, Gleditsiae Spina 9 g, Poria 20 g, Lonicerae Japonicae Flos 15 g, Herba Hedyotis 15 g
Tonglin Jiedu Decoction	Herba Hedyotis 15 g, Polvgoni Avicularis Herba 15 g, Dianthi Herba 15 g, Plantaginis Semen 15 g, Taraxaci Herba 12 g, Moutan Cortex 12 g, Paeoniae Radix Rubra 12 g, Polyporus 12 g, Rhei Radix et Rhizoma 10 g, Coptidis Rhizoma 10 g, Phellodendri Chinensis Cortex,Squama Manitis 10 g, Akebiae Caulis 10 g, Glvcvrrhizae Radix et Rhizoma 6 g
Modified Huanglian Jiedu Decoction6	Coptidis Rhizoma 9 g, Phellodendri Chinensis Cortex 12 g, Gardeniae Fructus 9 g, Isatidis Radix 20 g, Isatidis Folium 15 g, Poria 20 g, Taraxaci Herba 15 g, Coicis Semen 20 g
Huanglian Jiedu Decoction2	Polvgoni Avicularis Herba 10 g, Moutan Cortex 10 g, Poria 20 g, Alismatis Rhizoma 12 g, Taraxaci Herba 15 g, Isatidis Radix 20 g, Glvcvrrhizae Radix et Rhizoma 6 g
Ganyan Jiedu Beverage	Herba Hedyotis 20 g, Hypericum japonicum 20 g, Poria 20 g, Prunellae Spica 15 g, Artemisiae Scopariae Herba 15 g, Gardeniae Fructus 10 g, Phellodendri Chinensis Cortex 10 g, Akebiae Caulis 10 g, Glvcvrrhizae Radix et Rhizoma 5 g
Modified Jiedu Zhidai Decoction	Lonicerae Japonicae Flos 20 g, Forsythiae Fructus 10 g, Sophorae Flavescentis Radix 10 g, Artemisiae Scopariae Herba 15 g, Phellodendri Chinensis Cortex 10 g, Scutellariae Radix 10 g, Moutan Cortex 10 g, Coptidis Rhizoma 5 g, Toosendan Fructus 10 g, Typhae Pollen 10 g, Faeces Trogopterori 10 g
Modified Jiedu Huoxue Decoction1	Forsythiae Fructus 10 g, Puerariae Lobatae Radix 15 g, Bupleuri Radix 10 g, Angelicae Sinensis Radix 10 g, Paeoniae Radix Rubra 10 g, Rehmanniae Radix 15 g, Coicis Semen 20 g, Herba Patriniae 20 g, Glvcvrrhizae Radix et Rhizoma 6 g
Jiedu Lishi Formula	Gentiana Cruciata 12 g, Gardeniae Fructus 9 g, Phellodendri Chinensis Cortex 9 g, Lonicerae Japonicae Flos 12 g, Isatidis Radix 15 g, Coicis Semen 20 g, Alismatis Rhizoma 5 g, Plantaginis Semen 15 g, Glvcvrrhizae Radix et Rhizoma 10 g
Modified Huanglian Jiedu Decoction combined Yinqiao Powder1	Scutellariae Radix 9 g, Gardeniae Fructus Phellodendri Chinensis Cortex 9 g, Phragmitis Rhizoma 9 g, Violae Herba 9 g, Lonicerae Japonicae Flos 15 g, Chrvsanthemi Indici Flos 15 g, Senecionis Scandentis Hebra 15 g, Scutellariae Barbatae Herba 15 g, Coptidis Rhizoma 6 g Placenta Uterina 6 g, Glvcvrrhizae Radix et Rhizoma 6 g
Modified Jiedu Yangyin Decoction	Adenophorae Radix 5 g, Glehniae Radix 5 g, Astragali Radix 5 g, Ophiopogonis Radix 5 g, Rehmanniae Radix 5 g, Taraxaci Herba 5 g, Scrophulariae Radix 5 g, Gymnadenia conopsea 10 g, Lonicerae Japonicae Flos 10 g, Polygonati Odorati Rhizoma 10 g, Panacis Quinguefolii Radix 6 g
Modified Chushi Jiedu Decoction	Sojae Semen Germinatum 10 g, Coicis Semen 20 g, Poria 20 g, Rehmanniae Radix 20 g, Moutan Cortex 9 g, Lonicerae Japonicae Flos 12 g, Forsythiae Fructus 12 g, Akebiae Caulis 10 g, Talcum 20 g, Lophatheri Herba 10 g, Glvcvrrhizae Radix et Rhizoma 6 g
Modified Jiedu Huoxue Decoction2	Lonicerae Japonicae Flos 20 g, Rehmanniae Radix 12 g, Moutan Cortex 10 g, Paeoniae Radix Rubra 10 g, Angelicae Sinensis Radix 10 g, Persicae Semen 10 g, Carthami Flos 10 g, Glvcvrrhizae Radix et Rhizoma 10 g, Phellodendri Chinensis Cortex 10 g
Modified Huaban Jiedu Decoction2	Gypsum Fibrosum 30 g, Scrophulariae Radix 15 g, Coptidis Rhizoma 10 g, Forsythiae Fructus 15 g, Cimicifugae Rhizoma 6 g, Arctii Fructus 15 g, Isatidis Radix 30 g, Isatidis Folium 15 g, Herba Patriniae 15 g, Glycyrrhiza Uralensis Fisch 10 g
Modified Niujiao Dihuang Decoction combined Huanglian Jiedu Decoction	Bubali Cornu 30 g, Rehmanniae Radix 30 g, Paeoniae Radix Rubra 15 g, Scrophulariae Radix 15 g, Scutellariae Radix 10 g, Coptidis Rhizoma 10 g, Isatidis Radix 30 g, Isatidis Folium 15 g, Akebiae Caulis 10 g, Plantaginis Semen 15 g, Glvcvrrhizae Radix et Rhizoma 6 g, Scutellariae Barbatae Herba 30 g
Modified Huanglian Jiedu Decoction7	Coptidis Rhizoma 7 g, Scutellariae Radix 10 g, Alismatis Rhizoma 10 g, Poria 12 g, Atractvlodis Macrocephalae Rhizoma 12 g, Coicis Semen 30 g, Arecae Semen 12 g, Glvcvrrhizae Radix et Rhizoma 7 g
Modified Huanglian Jiedu Decoction8	Coptidis Rhizoma 10 g, Scutellariae Radix 10 g, Phellodendri Chinensis Cortex 10 g, Gardeniae Fructus 8 g, Poria 12 g, Sanguisorbae Radix 10 g, Cirsii Japonici Herba 10 g, Cirsii Herba 10 g, Aurantii Fructus 10 g
Modified Yiqi Guben Jiedu Decoction	Astragali Radix 20 g, Polvgonati Rhizoma 12 g, Lycii Fructus 10 g, Cuscutae Semen 12 g, Atractvlodis Macrocephalae Rhizoma 15 g, Poria 12 g, Spatholobi Caulis 15 g, Plantaginis Herba 12 g, Herba Solani 12 g, Sophorae Flos 10 g, Herba Patriniae 15 g
Modified Huanglian Jiedu Decoction9	Coptidis Rhizoma 6 g, Scutellariae Radix 10 g, Phellodendri Chinensis Cortex 10 g, Gardeniae Fructus 12 g, Sophorae Tonkinensis Radix et 12 g, Scutellariae Barbatae Herba 30 g, Herba Hedyotis 30 g, Taraxaci Herba 30 g, Paeoniae Radix Rubra 15 g
Jiedu Xiaotan Decoction	Scutellariae Barbatae Herba 30 g, Herba Solani Nigri 30 g, Rhizoma Paridis 30 g, Herba Hedyotis 60 g, Menispermi Rhizoma 15 g
Jiangzhi Fen	Typhae Pollen
Yiqi Yangyin Jiedu Formula	Adenophorae Radix 20 g, Glehniae Radix 20 g, Dendrobii Caulis 15 g, Asparagi Radix 15 g, Ophiopogonis Radix 15 g, Astragali Radix 20 g, Pseudostellariae Radix 30 g, Rehmanniae Radix 20 g, Scrophulariae Radix 15 g, Scutellariae Radix 10 g, Herba Solani Nigri 30 g, Scutellariae Barbatae Herba 30 g, Rhizoma Paridis 15 g
Modified Huanglian Jiedu Decoction10	Coptidis Rhizoma 15 g, Scutellariae Radix 15 g, Phellodendri Chinensis Cortex 20 g, Gardeniae Fructus 15 g
Modified Huanglian Jiedu Decoction combined Sanmiao Powder	Coptidis Rhizoma 9 g, Phellodendri Chinensis Cortex 12 g, Atractylodis Rhizoma 12 g, Achvranthis Bidentatae Radix 12 g, Poria 30 g, Herba Patriniae 30 g, Siphonostegiae Herba 30 g, Herba Hedyotis 30 g, Plantaginis Herba 30 g, Sophorae Flavescentis Radix 15 g, Herba Patriniae 15 g, Plantaginis Herba 30 g, Callicarpae Macrophyllae Folium 30 g, Glvcvrrhizae Radix et Rhizoma 6 g
Modified Huanglian Jiedu Decoction combined Yinqiao Powder2	Scutellariae Radix 10 g, Phellodendri Chinensis Cortex 10 g, Gardeniae Fructus 15 g, Lonicerae Japonicae Flos 20 g, Forsythiae Fructus 15 g, Isatidis Radix 30 g, Coicis Semen 15 g, Moutan Cortex 10 g, Corvdalis Rhizoma 10 g, Herba Patriniae 20 g
Modified Jiedu Huoxue Decoction3	Forsythiae Fructus 15 g, Lonicerae Japonicae Flos 30 g, Bupleuri Radix 10 g, Aurantii Fructus 10 g, Angelicae Sinensis Radix 10 g, Paeoniae Radix Rubra 10 g, Rehmanniae Radix 15 g, Carthami Flos 10 g, Leonuri Herba 30 g, Glvcvrrhizae Radix et Rhizoma 10 g, Chrvsanthemi Indici Flos 10 g, Violae Herba 15 g
Yinhuang Jiedu Decoction	Lonicerae Japonicae Flos 15 g, Houttuyniae Herba 12 g, Rhei Radix et Rhizoma 3 g, Forsythiae Fructus 9 g, Prunellae Spica 9 g, Phellodendri Chinensis Cortex 9 g, Isatidis Radix 9 g, Taraxaci Herba 9 g
Modified Huanglian Jiedu Decoction combined Baihu Decoction	Coptidis Rhizoma 10 g, Scutellariae Radix 12 g, Phellodendri Chinensis Cortex 10 g, Gardeniae Fructus 12 g, Gypsum Fibrosum 60 g, Anemarrhenae Rhizoma 15 g, Angelicae Sinensis Radix 15 g, Rhei Radix et Rhizoma 10 g, Carthami Flos 9 g, Notoginseng Radix et Rhizoma 5 g, Olibanum Myrrha 12 g
Huanglian Jiedu Decoction3	Scutellariae Radix 12 g, Coptidis Rhizoma 6 g, Phellodendri Chinensis Cortex 10 g, Gardeniae Fructus 10 g, Lonicerae Japonicae Flos 30 g, Chrvsanthemi Indici Flos 15 g, Taraxaci Herba 30 g, Violae Herba 15 g, Semiaquilegiae Radix 12 g, Angelicae Sinensis Radix 12 g, Rhei Radix et Rhizoma 8 g, Manis Squama 10 g, Bombyx Batryticatus 12 g, Momordicae Semen 10 g
Modified Huanglian Jiedu Decoction combined Huoxue Sanyu Decoction	Coptidis Rhizoma 9 g, Gardeniae Fructus 12 g, Phellodendri Chinensis Cortex 9 g, Rhei Radix et Rhizoma 6 g, Lonicerae Japonicae Flos 15 g, Taraxaci Herba 30 g, Moutan Cortex 10 g, Paeoniae Radix Rubra 12 g, Persicae Semen 9 g, Angelicae Sinensis Radix 12 g, Salviae Miltiorrhizae Radix et Rhizoma 15 g, Trichosanthis Fructus 30 g, Scutellariae Barbatae Herba 30 g, Nidus Vespae 10 g, Scrophulariae R…
Jiedu Xifeng Decoction	Rehmanniae Radix 15 g, Moutan Cortex 10 g, Herba Selaginellae Doederleinii 30 g, Sophorae Tonkinensis Radix et 10 g, Uncariae Ramulus cum Uncis 15 g, Scorpio 3 g, Prunellae Spica 15 g, Bombyx Batryticatus 9 g, Polygoni Cuspidati Rhizoma et Radix 15 g, Xanthii Fructus 10 g, Luffae Fructus Retinervus 10 g, Spatholobi Caulis 15 g
Modified Huanglian Jiedu Decoction combined Qingying Decoction	Coptidis Rhizoma 10 g, Scutellariae Radix 10 g, Gardeniae Fructus 12 g, Rehmanniae Radix 15 g, Scrophulariae Radix 12 g, Lophatheri Herba 10 g, Lonicerae Japonicae Flos 30 g, Forsythiae Fructus 15 g, Moutan Cortex 10 g, Cornu Rhinocerotis 3 g, Cornu Rhinocerotis 3 g
Huanglian Jiedu Decoction4	Coptidis Rhizoma, Scutellariae Radix, Phellodendri Chinensis Cortex, Gardeniae Fructus
Xionghuang Jiedu Pills	Realgar, Curcumae Radix, Crotonis Fructus
Yinchenhao Decoction combined Huanglian Jiedu Decoction	Artemisiae Scopariae Herba, Gardeniae Fructus, Rhei Radix et Rhizoma, Coptidis Rhizoma, Phellodendri Chinensis Cortex, Scutellariae Radix, Gardeniae Fructus
Huanglian Jiedu Decoction5	Scutellariae Radix, Coptidis Rhizoma, Phellodendri Chinensis Cortex, Rhei Radix et Rhizoma
Modified Huanglian Jiedu Decoction11	Coptidis Rhizoma 15 g, Scutellariae Radix 15 g, Phellodendri Chinensis Cortex 20 g, Gardeniae Fructus 15 g
Modified Shengma Jiedu Decoction	Cimicifugae Rhizoma 5 g, Gleditsiae Spina 5 g, Poria 7. 5 g
Modified Huanglian Jiedu Decoction12	Coptidis Rhizoma 15 g, Scutellariae Radix 15 g, Phellodendri Chinensis Cortex 15 g, Gardeniae Fructus 15 g, Poria 20 g, Taraxaci Herba 20 g, Coicis Semen 50 g, Scutellariae Barbatae Herba 20 g, Herba Solani Nigri 15 g, Notoginseng Radix et Rhizoma 10 g
Ganmao Formula	Codonopsis Radix 10 g, Jujubae Fructus 15 g, Glvcvrrhizae Radix et Rhizoma 6 g, Mori Folium 10 g, Perillae Folium 6 g, Dipsaci Radix 10 g, Ilicis Rotundae Cortex 10 g, Ramulus Euonymi 10 g, Viticis Fructus 10 g, Platycodonis Radix 10 g, Peucedani Decursivi Radix 10 g, Bulbus Allii Fistulosi 20 g
Modified Lvdou Gancao Decoction combined Dahuang Fuzi Decoction and Huanglian Jiedu Decoction	Vigna Radiata 20 g, Glvcvrrhizae Radix et Rhizoma 5 g, Rhei Radix et Rhizoma 9 g, Aconiti Lateralis Radix Praeparata 9 g, Coptidis Rhizoma 6 g, Scutellariae Radix 9 g, Gardeniae Fructus 9 g, Perillae Caulis 15 g, Aurantii Fructus 9 g
Wenshen Jiedu Decoction1	Perillae Folium 20 g, Codonopsis Radix 15 g, Atractvlodis Macrocephalae Rhizoma 15 g, Pinelliae Rhizoma 9 g, Aconiti Lateralis Radix Praeparata 9 g, Coptidis Rhizoma 3 g, Amomi Fructus 3 g, Herba Serissae 30 g, Vigna Radiata 30 g, Salviae Miltiorrhizae Radix et Rhizoma 30 g, Rhei Radix et Rhizoma（or Rhei Radix et Rhizoma）9 -15 g, Zingiberis Rhizoma Recens 6 g
Modified Sanhuanglian Jiedu Decoction combined Bixie Fenqing Beverage	Coptidis Rhizoma 9 g, Scutellariae Radix 6 g, Phellodendri Chinensis Cortex 6 g, Gardeniae Fructus 9 g, Alpiniae Oxyphyllae Fructus 9 g, Dioscoreae Hypoglaucae Rhizome 9 g, Acori Tatarinowii Rhizoma 9 g, Linderae Radix 9 g, Herba Hedyotis 30 g, Scutellariae Barbatae Herba 20 g, Herba Salviae Chinensis 30 g, Coicis Semen 20 g, Curcumae Radix 15 g
Xijiao Dihuang Decoction	Cornu Rhinocerotis, Rehmanniae Radix, Paeoniae Radix Rubra, Moutan Cortex
Jiedu Tongxia Formula	Gypsum Fibrosum 60 g, Rehmanniae Radix 30 g, Scrophulariae Radix 30 g, Lophatheri Herba 10 g, Moutan Cortex 10 g, Paeoniae Radix Rubra 10 g, Forsythiae Fructus 10 g, Natrii Sulfas 10 g, Gardeniae Fructus 10 g, Anemarrhenae Rhizoma 10 g, Bubali Cornu 15 g, Rhei Radix et Rhizoma 15 g, Isatidis Radix 20 g, Glvcvrrhizae Radix et Rhizoma 5 g
Modified Zhuye Shigao Decoction combined Huanglian Jiedu Decoction	Bambusae Caulis in Taenias 9 g, Gypsum Fibrosum 15 g, Pinelliae Rhizoma 9 g, Ophiopogonis Radix 10 g, Ginseng Radix et Rhizoma 5 g, Glvcvrrhizae Radix et Rhizoma 3 g, Oryza glaberrima 8 g, Coptidis Rhizoma 9 g, Scutellariae Radix 6 g, Phellodendri Chinensis Cortex 6 g, Gardeniae Fructus 9 g
Modified Zengye Decoction combined Huanglian Jiedu Decoction	Scrophulariae Radix, Ophiopogonis Radix, Rehmanniae Radix
Modified Huanglian Jiedu Decoction combined Tingli-dazao Xiefei Decoction	Coptidis Rhizoma 10 g, Scutellariae Radix 15 g, Phellodendri Chinensis Cortex 5 g, Gardeniae Fructus 10 g, Descurainiae Semen Lepidii Semen 10 g, Jujubae Fructus 3 pieces, Ephedrae Herba 10 g, Gypsum Fibrosum 50 g, Armeniacae Semen Amarum 10 g, Bambusae Concretio Silicea 10 g, Fritillariae Cirrhosae Bulbus 10 g
Sanfeng Zaoshi Jiedu Decoction	Radix Stellariae 9 g, Scutellariae Radix 9 g, Notopterygii Rhizoma et Radix 9 g, Saposhnikoviae Radix 9 g, Angelicae Dahuricae Radix 9 g, Citri Reticulatae Pericarpium 9 g, Atractvlodis Macrocephalae Rhizoma 9 g, Lonicerae Japonicae Flos 15 g, Taraxaci Herba 15 g, Forsythiae Fructus 15 g, Paeoniae Radix Rubra 9 g, Rehmanniae Radix 9 g, Aurantii Fructus 9 g, Gentiana Cruciata 9 g, Glvcvrrhizae Rad…
Huanglian Jiedu Decoction6	Coptidis Rhizoma 15 g, Scutellariae Radix 12 g, Phellodendri Chinensis Cortex 12 g, Gardeniae Fructus 9 g
Huoxue Jiedu Decoction	Descurainiae Semen Lepidii Semen 15 g, Scutellariae Radix 9 g, Rhei Radix et Rhizoma 12 g, Phellodendri Chinensis Cortex 9 g, Faeces Trogopterori 9 g, Angelicae Sinensis Radix 12 g, Lycii Cortex 9 g, Paeoniae Radix Rubra 9 g, Lonicerae Japonicae Flos 18 g, Gypsum Fibrosum 24 g, Saposhnikoviae Radix 6 g, Fritillariae Thunbergii Bulbus 12 g, Angelicae Dahuricae Radix 6 g, Achvranthis Bidentatae Rad…
Daochi Powder combined Modified Huanglian Jiedu Decoction	Rehmanniae Radix 30 g, Lophatheri Herba 10 g, Akebiae Caulis 10 g, Glvcvrrhizae Radix et Rhizoma 6 g, Coptidis Rhizoma 3 g, Phellodendri Chinensis Cortex 10 g, Scutellariae Radix 10 g, Gardeniae Fructus 10 g
Xiehuo Jiedu Formula	Rhei Radix et Rhizoma 12 g, Aurantii Fructus 5 g, Natrii Sulfas Exsiccatus 9 g
Modified Huanglian Jiedu Decoction combined Daochi Powder	Coptidis Rhizoma10 g, Scutellariae Radix10 g, Rhei Radix et Rhizoma10 g, Gardeniae Fructus10 g, Akebiae Caulis 10 g, Glvcyrrhizae Radix et Rhizoma 6 g, Lophatheri Herba 6 g, Rehmanniae Radix 15 g
Qingre Jiedu Xiaozhong Decoction	Lonicerae Japonicae Flos 15 g, Taraxaci Herba 15 g, Trichosanthis Radix 9 g, Scutellariae Radix 9 g, Paeoniae Radix Rubra 9 g, Rehmanniae Radix 9 g, Schizonepetae Herba 9 g, Saposhnikoviae Radix 9 g, Glvcvrrhizae Radix et Rhizoma 3 g, Angelicae Dahuricae Radix 9 g, Citri Reticulatae Pericarpium 9 g, Scorpio 12 g, Rhei Radix et Rhizoma 9 g, Aurantii Fructus 9 g, Coptidis Rhizoma 3 g
Qufeng Jiedu Qinggan Decoction	Menthae Haplocalycis Herba 10 g, Schizonepetae Herba 10 g, Cicadae Periostracum 6 g, Eriocauli Flos 9 g, Taraxaci Herba 15 g, Scutellariae Radix 9 g, Gardeniae Fructus 9 g, Rehmanniae Radix 15 g, Gentiana Cruciata 6 g, Bupleuri Radix 9 g, Paeoniae Radix Rubra 9 g, Plantaginis Semen 9 g
Modified Huanglian Jiedu Decoction13	Coptidis Rhizoma 6 g, Scutellariae Radix 9 g, Phellodendri Chinensis Cortex 9 g, Gardeniae Fructus 9 g
Yinhua Jiedu Decoction1	Lonicerae Japonicae Flos 12 g, Taraxaci Herba 15 g, Mori Cortex 9 g, Pini Pollen 12 g, Scutellariae Radix 12 g, Gentiana Cruciata 15 g, Rhei Radix et Rhizoma 6 g, Viticis Fructus 9 g, Aurantii Fructus 9 g
Jiedu Yangyin Jixiao Decoction	Fructus Ulmi Macrocarpae Praeparata 3 g, Aloe 3 g, Galli Gigerii Endothelium Corneum 10 g, Cassiae Semen 10 g, Picrorhizae Rhizoma 6 g, Bupleuri Radix 6 g, Citri Reticulatae Pericarpium 6 g, Anemarrhenae Rhizoma 10 g, Phellodendri Chinensis Cortex 10 g, Ginseng Radix et Rhizoma 10 g, Ophiopogonis Radix 10 g, Pini Pollen 10 g, Aurantii Fructus Immaturus 10 g, Rhei Radix et Rhizoma 10 g
Jiedu Qutan Yangyin Decoction	Taraxaci Herba 15 g, Lonicerae Japonicae Flos 15 g, Anemarrhenae Rhizoma 10 g, Phellodendri Chinensis Cortex 10 g, Gentiana Cruciata 10 g, Pini Pollen 10 g, Ophiopogonis Radix 10 g, Forsythiae Fructus 10 g, Gardeniae Fructus 10 g, Armeniacae Semen Amarum 6 g, Citri Reticulatae Pericarpium 6 g, Picrorhizae Rhizoma 6 g, Aurantii Fructus 6 g, Atractylodis Rhizoma 6 g, Arnebiae Radix 5 g
Huanglian Jiedu Decoction7	Coptidis Rhizoma 9 g, Scutellariae Radix 6 g, Phellodendri Chinensis Cortex 6 g, Gardeniae Fructus 9 g
Modified Huanglian Jiedu Decoction14	Gentiana Cruciata 10 g, Lonicerae Japonicae Flos 12 g, Forsythiae Fructus 9 g, Paeoniae Radix Rubra 9 g, Moutan Cortex 9 g, Coptidis Rhizoma 10 g, Scutellariae Radix 10 g, Gardeniae Fructus 9 g, Phellodendri Chinensis Cortex 9 g
Modified Yinhua Jiedu Decoction2	Lonicerae Japonicae Flos 15 g, Taraxaci Herba 15 g, Rhei Radix et Rhizoma 6 g, Gentiana Cruciata 15 g, Scutellariae Radix 9 g, Mori Cortex 9 g, Equiseti Hiemalis Herba 9 g, Celosiae Semen 9 g, Imperatae Rhizoma 30 g
Modified Huanglian Jiedu Decoction combined Longdan Xiegan Decoction	Coptidis Rhizoma 9 g, Scutellariae Radix 6 g, Phellodendri Chinensis Cortex 6 g, Gentiana Cruciata 15 g, Gardeniae Fructus 9 g, Bupleuri Radix 6 g, Rehmanniae Radix 12 g, Angelicae Sinensis Radix 12 g, Paeoniae Radix Rubra 9 g, Lonicerae Japonicae Flos 15 g, Moutan Cortex 9 g, Saposhnikoviae Radix 6 g, Scrophulariae Radix 9 g
Modified Huanglian Jiedu Decoction15	Pulsatillae Radix 15 g, Phellodendri Chinensis Cortex 10 g, Gardeniae Fructus 10 g, Fraxini Cortex 10 g, Uncariae Ramulus cum Uncis 10 g, Bombyx Batryticatus 10 g, Coptidis Rhizoma 6 g Scutellariae Radix 6 g Scorpio 6 g
Modified Huanglian Jiedu Decoction combined Xijiao Dihuang Decoction3	Bubali Cornu, 9 g, Rehmanniae Radix 9 g, Moutan Cortex 9 g, Paeoniae Radix Rubra 6 g, Scutellariae Radix 6 g, Phellodendri Chinensis Cortex 6 g, Gardeniae Fructus 3 g, Glvcvrrhizae Radix et Rhizoma 3 g, Coptidis Rhizoma 1.5 g
Qingre Jiedu Decoction1	Coptidis Rhizoma0. 9 g, Scutellariae Radix 2.4 g, Forsythiae Fructus 4.5 g, Glvcvrrhizae Radix et Rhizoma 3 g, Isatidis Radix 12 g, Violae Herba 9 g, Menthae Haplocalycis Herba 1.5 g, Schizonepetae Herba 3 g
Huanglian Jiedu Decoction8	Coptidis Rhizoma 1 g, Gardeniae Fructus 5 g, Forsythiae Fructus 6 g, Angelicae Sinensis Radix 6 g, Paeoniae Radix Rubra 6 g, Rehmanniae Radix 6 g, Lonicerae Japonicae Flos 6 g, Glvcvrrhizae Radix et Rhizoma 5 g, Saposhnikoviae Radix 6 g
Jiedu Huoxue Decoction1	Violae Herba 16 g, Herba Petridis Multifidae 16 g, Siphonostegiae Herba 16 g, Sargentodoxae Caulis 16 g, Sanguisorbae Radix 16 g, Plantaginis Herba 31 g
Qingchang Jiedu Decoction	Rhei Radix et Rhizoma 6 g, Angelicae Sinensis Radix 6 g, Herba Patriniae 6 g, Paeoniae Radix Alba 6 g, Natrii Sulfas Exsiccatus 2 g, Persicae Semen 5 g, Moutan Cortex 5 g, Sargentodoxae Caulis 5 g, Sanguisorbae Radix 5 g, Aurantii Fructus Immaturus 10 g
Modified Yinhua Jiedu Decoction3	Bubali Cornu 20 g, Lonicerae Japonicae Flos 12 g, Violae Herba 12 g, Forsythiae Fructus 12 g, Moutan Cortex 9 g, Paeoniae Radix Rubra 9 g, Prunellae Spica 9 g
Qingre Jiedu Decoction2	Fagopyri Dibotryis Rhizoma 15 g, Houttuyniae Herba 15 g, Phragmitis Rhizoma 15 g, Sargentodoxae Caulis 9 g, Scutellariae Radix 6 g, Salviae Miltiorrhizae Radix et Rhizoma 9 g, Persicae Semen 9 g, Platycodonis Radix 6 g, Lonicerae Japonicae Flos 15 g
Jiedu Zhixie Decoction	Coptidis Rhizoma 3 g, Isatidis Folium 10 g, Scutellariae Radix 10 g, Galli Gigerii Endothelium Corneum 10 g, Mume Fructus 10 g, Artemisiae Scopariae Herba 12 g, Plantaginis Herba 12 g, Granati Pericarpium 15 g, Herba Hedyotis 15 g, Amomi Fructus 5 g, Glvcvrrhizae Radix et Rhizoma 5 g
Qingre Jiedu Beverage	Lonicerae Japonicae Flos 30 g, Dryopteridis Crassirhizomatis Rhizoma 10 g, Andrographis Herba 30 g, Isatidis Radix 30 g
Huanglian Jiedu Decoction9	Scutellariae Radix 15 g, Gardeniae Fructus 15 g, Forsythiae Fructus 15 g, Coptidis Rhizoma 12 g, Taraxaci Herba 12 g, Violae Herba 12 g, Trichosanthis Fructus 10 g, Platycodonis Radix 10 g, Armeniacae Semen Amarum 10 g
Wenshen Jiedu Decoction2	Perillae Caulis 20 g, Codonopsis Radix 10 g, Atractvlodis Macrocephalae Rhizoma 10 g, Pinelliae Rhizoma 6 g, Coptidis Rhizoma 1 g, Herba Serissae 20 g, Vigna Radiata 20 g, Salviae Miltiorrhizae Radix et Rhizoma 20 g, Aconiti Lateralis Radix Praeparata 6 g, Rhei Radix et Rhizoma 9 g, Amomi Fructus 1 g, Zingiberis Rhizoma Recens 4 g
Sanhuang Muxiang Jiedu Decoction	Coptidis Rhizoma 9 g, Scutellariae Radix 9 g, Phellodendri Chinensis Cortex 9 g, Moutan Cortex 9 g, Radix Aristolochiae 10 g, Radix Aucklandiae 10 g, Pini Pollen 12 g, Isatidis Radix 12 g
Modified Jiedu Huoxue Decoction combined Xiaoshou Pills	Forsythiae Fructus 12 g, Paeoniae Radix Rubra 12 g, Fritillariae Cirrhosae Bulbus 12 g, Prunellae Spica 12 g, Angelicae Sinensis Radix 10 g, Persicae Semen 10 g, Carthami Flos 10 g, Scrophulariae Radix 10 g, Glvcvrrhizae Radix et Rhizoma 5 g
Jiedu Tongyu Decoction2	Astragali Radix 12 g, Indigo Naturalis 9 g, Moutan Cortex 9 g, Arnebiae Radix 9 g, Scutellariae Radix 9 g, Curcumae Rhizoma 10 g, Angelicae Sinensis Radix 10 g, Persicae Semen 6 g
Modified Huanglian Jiedu Decoction16	Gardeniae Fructus 12 g, Scutellariae Radix 12 g, Forsythiae Fructus 12 g, Anemarrhenae Rhizoma 10 g, Puerariae Lobatae Radix 10 g, Isatidis Radix 10 g, Lonicerae Japonicae Flos 6 g Phellodendri Chinensis Cortex 6 g Chaenomelis Fructus 6 g
Modified Qingliang Jiedu Beverage	Lonicerae Japonicae Flos 15 g, Forsythiae Fructus 15 g, Moutan Cortex 15 g, Paeoniae Radix Rubra 10 g, Rehmanniae Radix 10 g, Scrophulariae Radix 10 g, Gardeniae Fructus 6 g, Scutellariae Radix 6 g
Jiedu Qingying Decoction	Testudinis Carapax et Plastrum 10 g, Lonicerae Japonicae Flos 30 g, Forsythiae Fructus 15 g, Herba Patriniae 20 g, Coptidis Rhizoma 10 g, Isatidis Radix 20 g, Rehmanniae Radix 10 g, Moutan Cortex 12 g, Paeoniae Radix Rubra 10 g, Imperatae Rhizoma 20 g, Coicis Semen 20 g, Poria 10 g, Corvdalis Rhizoma 10 g, Toosendan Fructus 10 g , Paridis Rhizoma 10 g, Herba Hedyotis 15 g
Jiedu Huoxue Decoction2	Indigo Naturalis 3 g, Arnebiae Radix 9 g, Angelicae Dahuricae Radix 6 g, Olibanum 6 g, Foeniculi Fructus 6 g
Yangyin Qingre Decoction	Gypsum Fibrosum 20 g, Rehmanniae Radix 20 g, Bubali Cornu 20 g, Lonicerae Japonicae Flos 20 g, Forsythiae Fructus 20 g, Phragmitis Rhizoma 30 g, Scrophulariae Radix 30 g, Trichosanthis Radix 30 g, Dendrobii Caulis 30 g, Paeoniae Radix Rubra 30 g
Jiedu Touzhen Powder1	Cinnamomi Cortex 3 g, Aconiti Lateralis Radix Praeparata 3 g, Gastrodiae Rhizoma 6 g, Uncariae Ramulus cum Uncis 6 g, Bombyx Batryticatus 6 g, Eupolyphaga Steleophaga 6 g, Menthae Haplocalycis Herba 6 g, Realgar 1.5 g
Jiedu Touzhen Decoction1	Cicadae Periostracum 3 g, Schizonepetae Spica 3 g, Arnebiae Radix 3 g, Persicae Semen 3 g, Armeniacae Semen Amarum 3 g, Fritillariae Thunbergii Bulbus 6 g, Pini Pollen 6 g, Forsythiae Fructus 10 g, Lonicerae Japonicae Flos 10 g, Ophiopogonis Radix 10 g, Phragmitis Rhizoma 12 g, Menthae Haplocalycis Herba 2 g
Yangyin Jiedu Decoction	Scrophulariae Radix 6 g, Dendrobii Caulis 5 g, Ophiopogonis Radix 9 g, Violae Herba 5 g, Lonicerae Japonicae Flos 5 g, Forsythiae Fructus 5 g, Gardeniae Fructus 1 g, Lophatheri Herba 1 g
Jiedu Touzhen Decoction2	Mori Folium 6 g, Poria 10 g, Arnebiae Radix 10 g, Cicadae Periostracum 5 g, Menthae Haplocalycis Herba 3 g, Phragmitis Rhizoma 10 g, Paridis Rhizoma 6 g
Modified Huanglian Jiedu Decoction17	Gypsum Fibrosum 20 g, Moutan Cortex 12 g, Rehmanniae Radix 12 g, Scutellariae Radix 12 g, Anemarrhenae Rhizoma 12 g, Arnebiae Radix 5 g Isatidis Folium 5 g Gardeniae Fructus 10 g, Coptidis Rhizoma 5 g Glvcvrrhizae Radix et Rhizoma 5 g
Huaban Jiedu Decoction	Gypsum Fibrosum 20 g, Scrophulariae Radix 10 g, Anemarrhenae Rhizoma 10 g, Forsythiae Fructus 10 g, Arctii Fructus 6 g, Paeoniae Radix Rubra 6 g, Rehmanniae Radix 6 g, Lophatheri Herba 6 g, Glvcvrrhizae Radix et Rhizoma 3 g
Yinhua Jiedu Decoction2	Lonicerae Japonicae Flos 9 g, Indigo Naturalis 3 g, Glauberitum 9 g, Lycii Cortex 9 g, Pogostemonis Herba 9 g, Cicadae Periostracum 3 g, Cimicifugae Rhizoma 9 g
Jiedu Touzhen Powder2	Cicadae Periostracum 10 g, Bombyx Batryticatus 10 g, Pheretima 6 g, Cimicifugae Rhizoma 10 g, Arnebiae Radix 10 g, Mori Folium 6 g, Chrvsanthemi Indici Flos 10 g, Menthae Haplocalycis Herba 3 g
Jiedu Fangfeng Decoction	Saposhnikoviae Radix 25 g, Lycii Cortex 12 g, Scutellariae Radix 10 g, Paeoniae Radix Alba 10 g, Schizonepetae Herba 6 g, Aurantii Fructus 6 g, Arctii Fructus 6 g
Liangxue Jiedu Decoction2	Gypsum Fibrosum 20 g, Anemarrhenae Rhizoma 9 g, Phragmitis Rhizoma 25 g, Moutan Cortex 10 g, Scrophulariae Radix 9 g, Rehmanniae Radix 9 g, Arctii Fructus 6 g, Platycodonis Radix 6 g, Gardeniae Fructus 6 g, Vigna Radiata 10 g
Note that the superscript in the prescription names in the table denotes distinct medicinal components within the same prescription name.
