# Supplementary material for: Luteolin detoxifies DEHP and prevents liver injury by degrading Uroc1 protein in mice
Source: EMBO Mol Med. 2024 Oct 29;16(11):2699–724. doi: 10.1038/s44321-024-00160-9 (PMC11555401; doi:10.1038/s44321-024-00160-9)
Supplement: Supplementary file 4 — Dataset EV2 [file 44321_2024_160_MOESM4_ESM.xlsx]

## Sheet: Sheet1
Dataset EV2. TCMSP analysis for the effective small molecule compounds from 21 Chinese herbs.
Herbs	Effective Chemical Compounds
Coptidis Rhizoma	Quercetin
Coptidis Rhizoma	Corchoroside
Coptidis Rhizoma	Berlambine
Coptidis Rhizoma	(R)-Canadine
Coptidis Rhizoma	Epiberberine
Coptidis Rhizoma	Berberrubine
Coptidis Rhizoma	Worenine
Coptidis Rhizoma	Coptisine
Coptidis Rhizoma	Berberine
Coptidis Rhizoma	Palmidin A
Gardeniae Fructus	Quercetin
Gardeniae Fructus	Beta-Sitosterol
Gardeniae Fructus	Kaempferol
Gardeniae Fructus	Stigmasterol
Gardeniae Fructus	Mandenol
Gardeniae Fructus	(4As,6Ar,6As,6Br,8Ar,10R,12Ar,14Bs)-10-Hydroxy-2,2,6A,6B,9,9,12A-Heptamethyl-1,3,4,5,6,6A,7,8,8A,10,11,12,13,14B-Tetradecahydropicene-4A-Carboxylic Acid
Gardeniae Fructus	Ethyl Oleate (Nf)
Gardeniae Fructus	Sudan Iii
Gardeniae Fructus	Gbgb
Gardeniae Fructus	5-Hydroxy-7-Methoxy-2-(3,4,5-Trimethoxyphenyl)Chromone
Gardeniae Fructus	3-Methylkempferol
Glycyrrhizae Radix et Rhizoma	Quercetin
Glycyrrhizae Radix et Rhizoma	Mairin
Glycyrrhizae Radix et Rhizoma	Jaranol
Glycyrrhizae Radix et Rhizoma	Isorhamnetin
Glycyrrhizae Radix et Rhizoma	Sitosterol
Glycyrrhizae Radix et Rhizoma	Formononetin
Glycyrrhizae Radix et Rhizoma	Calycosin
Glycyrrhizae Radix et Rhizoma	Kaempferol
Glycyrrhizae Radix et Rhizoma	Licochalcone A
Glycyrrhizae Radix et Rhizoma	Inermine
Glycyrrhizae Radix et Rhizoma	Dfv
Glycyrrhizae Radix et Rhizoma	Glycyrol
Glycyrrhizae Radix et Rhizoma	Jaranol
Glycyrrhizae Radix et Rhizoma	Lupiwighteone
Glycyrrhizae Radix et Rhizoma	Naringenin
Glycyrrhizae Radix et Rhizoma	(2S)-2-[4-Hydroxy-3-(3-Methylbut-2-Enyl)Phenyl]-8,8-Dimethyl-2,3-Dihydropyrano[2,3-F]Chromen-4-One
Glycyrrhizae Radix et Rhizoma	Euchrenone
Glycyrrhizae Radix et Rhizoma	Glyasperin B
Glycyrrhizae Radix et Rhizoma	Glyasperin F
Glycyrrhizae Radix et Rhizoma	Isotrifoliol
Glycyrrhizae Radix et Rhizoma	(E)-1-(2,4-Dihydroxyphenyl)-3-(2,2-Dimethylchromen-6-Yl)Prop-2-En-1-One
Glycyrrhizae Radix et Rhizoma	(2S)-6-(2,4-Dihydroxyphenyl)-2-(2-Hydroxypropan-2-Yl)-4-Methoxy-2,3-Dihydrofuro[3,2-G]Chromen-7-Onemol2
Glycyrrhizae Radix et Rhizoma	Semilicoisoflavone B
Glycyrrhizae Radix et Rhizoma	Glepidotin A
Glycyrrhizae Radix et Rhizoma	Glepidotin B
Glycyrrhizae Radix et Rhizoma	Glypallichalcone
Glycyrrhizae Radix et Rhizoma	Licochalcone B
Glycyrrhizae Radix et Rhizoma	Licochalcone G
Glycyrrhizae Radix et Rhizoma	Licoricone
Glycyrrhizae Radix et Rhizoma	Gancaonin A
Glycyrrhizae Radix et Rhizoma	Gancaonin B
Glycyrrhizae Radix et Rhizoma	Licorice Glycoside E
Glycyrrhizae Radix et Rhizoma	Licocoumarone
Glycyrrhizae Radix et Rhizoma	Licoisoflavone
Glycyrrhizae Radix et Rhizoma	Licoisoflavone B
Glycyrrhizae Radix et Rhizoma	Licoisoflavanone
Glycyrrhizae Radix et Rhizoma	Shinpterocarpin
Glycyrrhizae Radix et Rhizoma	(E)-3-[3,4-Dihydroxy-5-(3-Methylbut-2-Enyl)Phenyl]-1-(2,4-Dihydroxyphenyl)Prop-2-En-1-One
Glycyrrhizae Radix et Rhizoma	Liquiritin
Glycyrrhizae Radix et Rhizoma	Glyzaglabrin
Glycyrrhizae Radix et Rhizoma	Glabranin
Glycyrrhizae Radix et Rhizoma	Glabrone
Glycyrrhizae Radix et Rhizoma	Eurycarpin A
Glycyrrhizae Radix et Rhizoma	Glycyroside
Glycyrrhizae Radix et Rhizoma	(-)-Medicocarpin
Glycyrrhizae Radix et Rhizoma	Sigmoidin-B
Glycyrrhizae Radix et Rhizoma	(2R)-7-Hydroxy-2-(4-Hydroxyphenyl)Chroman-4-One
Glycyrrhizae Radix et Rhizoma	(2S)-7-Hydroxy-2-(4-Hydroxyphenyl)-8-(3-Methylbut-2-Enyl)Chroman-4-One
Glycyrrhizae Radix et Rhizoma	Isoglycyrol
Glycyrrhizae Radix et Rhizoma	Isolicoflavonol
Glycyrrhizae Radix et Rhizoma	Hmo
Glycyrrhizae Radix et Rhizoma	Quercetin Der.
Glycyrrhizae Radix et Rhizoma	Icos-5-Enoic Acid
Glycyrrhizae Radix et Rhizoma	Kanzonol F
Glycyrrhizae Radix et Rhizoma	Gadelaidic Acid
Glycyrrhizae Radix et Rhizoma	Gancaonin G
Glycyrrhizae Radix et Rhizoma	Gancaonin H
Glycyrrhizae Radix et Rhizoma	Licoagrocarpin
Glycyrrhizae Radix et Rhizoma	Glyasperins M
Glycyrrhizae Radix et Rhizoma	Glycyrrhiza Flavonol A
Glycyrrhizae Radix et Rhizoma	Licoagroisoflavone
Glycyrrhizae Radix et Rhizoma	Odoratin
Glycyrrhizae Radix et Rhizoma	Phaseol
Glycyrrhizae Radix et Rhizoma	Xambioona
Glycyrrhizae Radix et Rhizoma	7-Methoxy-2-Methyl Isoflavone
Glycyrrhizae Radix et Rhizoma	8-(6-Hydroxy-2-Benzofuranyl)-2,2-Dimethyl-5-Chromenol
Glycyrrhizae Radix et Rhizoma	3-(3,4-Dihydroxyphenyl)-5,7-Dihydroxy-8-(3-Methylbut-2-Enyl)Chromone
Glycyrrhizae Radix et Rhizoma	5,7-Dihydroxy-3-(4-Methoxyphenyl)-8-(3-Methylbut-2-Enyl)Chromone
Glycyrrhizae Radix et Rhizoma	2-(3,4-Dihydroxyphenyl)-5,7-Dihydroxy-6-(3-Methylbut-2-Enyl)Chromone
Glycyrrhizae Radix et Rhizoma	1,3-Dihydroxy-9-Methoxy-6-Benzofurano[3,2-C]Chromenone
Glycyrrhizae Radix et Rhizoma	1,3-Dihydroxy-8,9-Dimethoxy-6-Benzofurano[3,2-C]Chromenone
Glycyrrhizae Radix et Rhizoma	1-Methoxyphaseollidin
Glycyrrhizae Radix et Rhizoma	6-Prenylated Eriodictyol
Glycyrrhizae Radix et Rhizoma	7-Acetoxy-2-Methylisoflavone
Glycyrrhizae Radix et Rhizoma	8-Prenylated Eriodictyol
Glycyrrhizae Radix et Rhizoma	18Α-Hydroxyglycyrrhetic Acid
Phellodendri Chinensis Cortex	Quercetin
Phellodendri Chinensis Cortex	Beta-Sitosterol
Phellodendri Chinensis Cortex	Stigmasterol
Phellodendri Chinensis Cortex	Palmidin A
Phellodendri Chinensis Cortex	Fumarine
Phellodendri Chinensis Cortex	Phellamurin
Phellodendri Chinensis Cortex	Berberine
Phellodendri Chinensis Cortex	(S)-Canadine
Phellodendri Chinensis Cortex	Coptisine
Phellodendri Chinensis Cortex	Poriferast-5-En-3Beta-Ol
Phellodendri Chinensis Cortex	Phellavin
Phellodendri Chinensis Cortex	Delta 7-Stigmastenol
Phellodendri Chinensis Cortex	Dehydrotanshinone Ii A
Phellodendri Chinensis Cortex	Delta7-Dehydrosophoramine
Phellodendri Chinensis Cortex	Dihydroniloticin
Phellodendri Chinensis Cortex	Niloticin
Phellodendri Chinensis Cortex	Rutaecarpine
Phellodendri Chinensis Cortex	Chelerythrine
Phellodendri Chinensis Cortex	Worenine
Phellodendri Chinensis Cortex	Cavidine
Phellodendri Chinensis Cortex	Hispidone
Phellodendri Chinensis Cortex	Berberrubine
Phellodendri Chinensis Cortex	Campesterol
Phellodendri Chinensis Cortex	Dihydroniloticin
Phellodendri Chinensis Cortex	Melianone
Phellodendri Chinensis Cortex	Phellochin
Phellodendri Chinensis Cortex	Thalifendine
Paeoniae Radix Rubra	Beta-Sitosterol
Paeoniae Radix Rubra	Sitosterol
Paeoniae Radix Rubra	Stigmasterol
Paeoniae Radix Rubra	Paeoniflorgenone
Paeoniae Radix Rubra	Lactiflorin
Paeoniae Radix Rubra	Paeoniflorin
Paeoniae Radix Rubra	Paeoniflorin
Paeoniae Radix Rubra	Baicalein
Paeoniae Radix Rubra	Baicalin
Paeoniae Radix Rubra	Ethyl Oleate (Nf)
Paeoniae Radix Rubra	Spinasterol
Paeoniae Radix Rubra	Campest-5-En-3Beta-Ol
Paeoniae Radix Rubra	(2R,3R)-4-Methoxyl-Distylin
Paeoniae Radix Rubra	1-O-Beta-D-Glucopyranosyl-8-O-Benzoylpaeonisuffrone
Paeoniae Radix Rubra	1-O-Beta-D-Glucopyranosylpaeonisuffrone
Paeoniae Radix Rubra	Stigmast-7-En-3-Ol
Paeoniae Radix Rubra	Benzoyl Paeoniflorin
Paeoniae Radix Rubra	Albiflorin
Paeoniae Radix Rubra	Albiflorin
Paeoniae Radix Rubra	4-Ethyl-Paeoniflorin
Paeoniae Radix Rubra	4-O-Methyl-Paeoniflorin
Paeoniae Radix Rubra	8-Debenzoylpaeonidanin
Paeoniae Radix Rubra	Paeoniflorigenone
Paeoniae Radix Rubra	Evofolinb
Paeoniae Radix Rubra	Isobenzoylpaeoniflorin
Angelicae Sinensis Radix	Beta-Sitosterol
Angelicae Sinensis Radix	Stigmasterol
Bupleuri Radix	Quercetin
Bupleuri Radix	Isorhamnetin
Bupleuri Radix	Kaempferol
Bupleuri Radix	Stigmasterol
Bupleuri Radix	Linoleyl Acetate
Bupleuri Radix	Baicalin
Bupleuri Radix	Areapillin
Bupleuri Radix	Octalupine
Bupleuri Radix	Sainfuran
Bupleuri Radix	Troxerutin
Bupleuri Radix	Saikosaponin C
Bupleuri Radix	Α-Spinasterol
Bupleuri Radix	Cubebin
Bupleuri Radix	3,5,6,7-Tetramethoxy-2-(3,4,5-Trimethoxyphenyl) Chromone
Astragali Radix	(3S,8S,9S,10R,13R,14S,17R)-10,13-Dimethyl-17-[(2R,5S)-5-Propan-2-Yloctan-2-Yl]-2,3,4,7,8,9,11,12,14,15,16,17-Dodecahydro-1H-Cyclopenta[A]Phenanthren-3-Ol
Astragali Radix	Quercetin
Astragali Radix	Mairin
Astragali Radix	Jaranol
Astragali Radix	Hederagenin
Astragali Radix	Isorhamnetin
Astragali Radix	(6Ar,11Ar)-9,10-Dimethoxy-6A,11A-Dihydro-6H-Benzofurano[3,2-C]Chromen-3-Ol
Astragali Radix	Bifendate
Astragali Radix	Formononetin
Astragali Radix	Isoflavanone
Astragali Radix	Calycosin
Astragali Radix	Kaempferol
Astragali Radix	Fa
Astragali Radix	3,9-Di-O-Methylnissolin
Astragali Radix	9,10-Dimethoxypterocarpan-3-O-Β-D-Glucoside
Astragali Radix	1,7-Dihydroxy-3,9-Dimethoxy Pterocarpene
Gentiana Cruciata	Sitosterol
Gentiana Cruciata	Kaempferol
Gentiana Cruciata	Sesamin
Gentiana Cruciata	Isovitexin
Gentiana Cruciata	Leucanthoside
Gentiana Cruciata	Gentirigenic Acid
Gentiana Cruciata	Gentisin
Gentiana Cruciata	Gentiopicroside Tetraacetate
Gentiana Cruciata	Gentisein
Scutellariae Radix	Wogonin
Scutellariae Radix	(2R)-7-Hydroxy-5-Methoxy-2-Phenylchroman-4-One
Scutellariae Radix	Beta-Sitosterol
Scutellariae Radix	Sitosterol
Scutellariae Radix	Stigmasterol
Scutellariae Radix	Norwogonin
Scutellariae Radix	5,2'-Dihydroxy-6,7,8-Trimethoxyflavone
Scutellariae Radix	Coptisine
Scutellariae Radix	Acacetin
Scutellariae Radix	Baicalein
Scutellariae Radix	Epiberberine
Scutellariae Radix	Carthamidin
Scutellariae Radix	Dihydrobaicalin
Scutellariae Radix	Dihydrobaicalin
Scutellariae Radix	Eriodyctiol (Flavanone)
Scutellariae Radix	Eriodyctiol (Flavanone)
Scutellariae Radix	Salvigenin
Scutellariae Radix	Salvigenin
Scutellariae Radix	5,7,2',6'-Tetrahydroxyflavone
Scutellariae Radix	Dihydrooroxylin A
Scutellariae Radix	Skullcapflavone Ii
Scutellariae Radix	Oroxylin A
Scutellariae Radix	Panicolin
Scutellariae Radix	5,7,4'-Trihydroxy-8-Methoxyflavone
Scutellariae Radix	Neobaicalein
Scutellariae Radix	Dihydrooroxylin
Scutellariae Radix	Moslosooflavone
Scutellariae Radix	11,13-Eicosadienoic Acid, Methyl Ester
Scutellariae Radix	5,7,4'-Trihydroxy-6-Methoxyflavanone
Scutellariae Radix	5,7,4'-Trihydroxy-8-Methoxyflavanone
Scutellariae Radix	Rivularin
Scutellariae Radix	5,8,2'-Trihydroxy-7-Methoxyflavone
Scutellariae Radix	5,7,2,5-Tetrahydroxy-8,6-Dimethoxyflavone
Scutellariae Radix	2,6,2',4'-Tetrahydroxy-6'-Methoxychaleone
Scutellariae Radix	5,2',6'-Trihydroxy-7,8-Dimethoxyflavone
Rhei Radix et Rhizoma	Beta-Sitosterol
Rhei Radix et Rhizoma	Aloe-Emodin
Rhei Radix et Rhizoma	Eupatin
Rhei Radix et Rhizoma	Mutatochrome
Rhei Radix et Rhizoma	Physciondiglucoside
Rhei Radix et Rhizoma	Procyanidin B-5,3'-O-Gallate
Rhei Radix et Rhizoma	Rhein
Rhei Radix et Rhizoma	Sennoside E
Rhei Radix et Rhizoma	Torachrysone-8-O-Beta-D-(6'-Oxayl)-Glucoside
Rhei Radix et Rhizoma	Emodin-1-O-Beta-D-Glucopyranoside
Rhei Radix et Rhizoma	Sennoside D
Rhei Radix et Rhizoma	Daucosterol
Rhei Radix et Rhizoma	Palmidin A
Scrophulariae Radix	Beta-Sitosterol
Scrophulariae Radix	Sitosterol
Scrophulariae Radix	Paeoniflorin
Scrophulariae Radix	Sugiol
Scrophulariae Radix	Scropolioside A
Scrophulariae Radix	Scropolioside D
Scrophulariae Radix	Scropolioside D
Scrophulariae Radix	Harpagoside
Scrophulariae Radix	14-Deoxy-12(R)-Sulfoandrographolide
Aurantii Fructus	Beta-Sitosterol
Aurantii Fructus	Hesperetin
Aurantii Fructus	Naringenin
Aurantii Fructus	Nobiletin
Aurantii Fructus	Marmin
Scutellariae Barbatae Herba	Luteolin
Scutellariae Barbatae Herba	Quercetin
Scutellariae Barbatae Herba	Wogonin
Scutellariae Barbatae Herba	Rhamnazin
Scutellariae Barbatae Herba	Beta-Sitosterol
Scutellariae Barbatae Herba	Sitosterol
Scutellariae Barbatae Herba	Stigmasterol
Scutellariae Barbatae Herba	Clr
Scutellariae Barbatae Herba	(2R)-5,7-Dihydroxy-2-(4-Hydroxyphenyl)Chroman-4-One
Scutellariae Barbatae Herba	Dinatin
Scutellariae Barbatae Herba	Sitosteryl Acetate
Scutellariae Barbatae Herba	Baicalein
Scutellariae Barbatae Herba	Baicalin
Scutellariae Barbatae Herba	Salvigenin
Scutellariae Barbatae Herba	Eriodictyol
Scutellariae Barbatae Herba	Daucostero
Scutellariae Barbatae Herba	Moslosooflavone
Scutellariae Barbatae Herba	Chrysin-5-Methylether
Scutellariae Barbatae Herba	Campesterol
Scutellariae Barbatae Herba	Rivularin
Scutellariae Barbatae Herba	Stigmasta-5,22-Dien-3-Ol-Acetate
Scutellariae Barbatae Herba	Stigmastan-3,5,22-Triene
Scutellariae Barbatae Herba	6-Hydroxynaringenin
Scutellariae Barbatae Herba	5,7,4'-Trihydroxy-6-Methoxyflavanone
Scutellariae Barbatae Herba	5,7,4'-Trihydroxy-8-Methoxyflavanone
Scutellariae Barbatae Herba	5-Hydroxy-7,8-Dimethoxy-2-(4-Methoxyphenyl)Chromone
Scutellariae Barbatae Herba	7-Hydroxy-5,8-Dimethoxy-2-Phenyl-Chromone
Scutellariae Barbatae Herba	9,19-Cyclolanost-24-En-3-Ol
Scutellariae Barbatae Herba	24-Ethylcholest-4-En-3-One
Anemarrhenae Rhizoma	Kaempferol
Anemarrhenae Rhizoma	Stigmasterol
Anemarrhenae Rhizoma	(Z)-3-(4-Hydroxy-3-Methoxy-Phenyl)-N-[2-(4-Hydroxyphenyl)Ethyl]Acrylamide
Anemarrhenae Rhizoma	Diosgenin
Anemarrhenae Rhizoma	Coumaroyltyramine
Anemarrhenae Rhizoma	Asperglaucide
Anemarrhenae Rhizoma	Mangiferolic Acid
Anemarrhenae Rhizoma	Anhydroicaritin
Anemarrhenae Rhizoma	Anemarsaponin F
Anemarrhenae Rhizoma	Chrysanthemaxanthin
Anemarrhenae Rhizoma	Hippeastrine
Anemarrhenae Rhizoma	Timosaponin B Iii
Anemarrhenae Rhizoma	Icariin I
Anemarrhenae Rhizoma	Anemarsaponin E
Lonicerae Japonicae Flos	Luteolin
Lonicerae Japonicae Flos	Quercetin
Lonicerae Japonicae Flos	Beta-Sitosterol
Lonicerae Japonicae Flos	Kaempferol
Lonicerae Japonicae Flos	Stigmasterol
Lonicerae Japonicae Flos	Mandenol
Lonicerae Japonicae Flos	Ethyl Linolenate
Lonicerae Japonicae Flos	Beta-Carotene
Lonicerae Japonicae Flos	Eriodyctiol (Flavanone)
Lonicerae Japonicae Flos	(-)-(3R,8S,9R,9As,10As)-9-Ethenyl-8-(Beta-D-Glucopyranosyloxy)-2,3,9,9A,10,10A-Hexahydro-5-Oxo-5H,8H-Pyrano[4,3-D]Oxazolo[3,2-A]Pyridine-3-Carboxylic Acid
Lonicerae Japonicae Flos	Zinc03978781
Lonicerae Japonicae Flos	Chryseriol
Lonicerae Japonicae Flos	Kryptoxanthin
Lonicerae Japonicae Flos	4,5'-Retro-.Beta.,.Beta.-Carotene-3,3'-Dione, 4',5'-Didehydro-
Lonicerae Japonicae Flos	5-Hydroxy-7-Methoxy-2-(3,4,5-Trimethoxyphenyl)Chromone
Lonicerae Japonicae Flos	Centauroside
Lonicerae Japonicae Flos	Xylostosidine
Moutan Cortex	Quercetin
Moutan Cortex	Mairin
Moutan Cortex	Sitosterol
Moutan Cortex	Kaempferol
Moutan Cortex	Paeoniflorin
Moutan Cortex	Kaempferol
Moutan Cortex	4-O-Methylpaeoniflorin
Moutan Cortex	Mudanpioside-H 2
Moutan Cortex	Paeonidanin
Forsvthiae Fructus	Luteolin
Forsvthiae Fructus	Quercetin
Forsvthiae Fructus	Wogonin
Forsvthiae Fructus	Mairin
Forsvthiae Fructus	Beta-Sitosterol
Forsvthiae Fructus	Kaempferol
Forsvthiae Fructus	Bicuculline
Forsvthiae Fructus	20(S)-Dammar-24-Ene-3Β,20-Diol-3-Acetate
Forsvthiae Fructus	3Beta-Acetyl-20,25-Epoxydammarane-24Alpha-Ol
Forsvthiae Fructus	Lactucasterol
Forsvthiae Fructus	Onjixanthone I
Poria	(2R)-2-[(3S,5R,10S,13R,14R,16R,17R)-3,16-Dihydroxy-4,4,10,13,14-Pentamethyl-2,3,5,6,12,15,16,17-Octahydro-1H-Cyclopenta[A]Phenanthren-17-Yl]-6-Methylhept-5-Enoic Acid
Poria	Trametenolic Acid
Poria	Cerevisterol
Poria	(2R)-2-[(3S,5R,10S,13R,14R,16R,17R)-3,16-Dihydroxy-4,4,10,13,14-Pentamethyl-2,3,5,6,12,15,16,17-Octahydro-1H-Cyclopenta[A]Phenanthren-17-Yl]-5-Isopropyl-Hex-5-Enoic Acid
Poria	Ergosta-7,22E-Dien-3Beta-Ol
Poria	(2R)-2-[(5R,10S,13R,14R,16R,17R)-16-Hydroxy-3-Keto-4,4,10,13,14-Pentamethyl-1,2,5,6,12,15,16,17-Octahydrocyclopenta[A]Phenanthren-17-Yl]-5-Isopropyl-Hex-5-Enoic Acid
Poria	Pachymic Acid
Poria	Poricoic Acid A
Poria	Poricoic Acid B
Poria	Poricoic Acid C
Poria	Hederagenin
Poria	Dehydroeburicoic Acid
Poria	7,9(11)-Dehydropachymic Acid
Poria	Beta-Hydroxy-24-Methylene-8-Lanostene-21-Oic Acid
Isatidis Radix	Beta-Sitosterol
Isatidis Radix	Sitosterol
Isatidis Radix	Stigmasterol
Isatidis Radix	Clr
Isatidis Radix	Acacetin
Isatidis Radix	Isaindigodione
Isatidis Radix	Eupatorin
Isatidis Radix	Dinatin
Isatidis Radix	(-)-Taxifolin
Isatidis Radix	Quindoline
Isatidis Radix	Hydroxyindirubin
Isatidis Radix	Beta-Sitosterol Dodecantate
Isatidis Radix	Poriferast-5-En-3Beta-Ol
Isatidis Radix	Indigo
Isatidis Radix	(2Z)-2-(2-Oxoindolin-3-Ylidene)Indolin-3-One
Isatidis Radix	Linarin
Isatidis Radix	Dfv
Isatidis Radix	(E)-2-[(3-Indole)Cyanomethylene-]-3-Indolinone
Isatidis Radix	Neohesperidin
Isatidis Radix	Rosasterol
Isatidis Radix	Sinensetin
Isatidis Radix	Stigmasta-5,22-Diene-3Beta,7Alpha-Diol
Isatidis Radix	Stigmasta-5,22-Diene-3Beta,7Beta-Diol
Isatidis Radix	(E)-3-(3,5-Dimethoxy-4-Hydroxy-Benzylidene)-2-Indolinone
Isatidis Radix	(E)-3-(3,5-Dimethoxy-4-Hydroxyb-Enzylidene)-2-Indolinone
Isatidis Radix	Isovitexin
Isatidis Radix	Baicalin
Isatidis Radix	2-(9-((3-Methyl-2-Oxopent-3-En-1-Yl)Oxy)-2-Oxo-1,2,8,9-Tetrahydrofuro[2,3-H]Quinolin-8-Yl)Propan-2-Yl Acetate
Isatidis Radix	6-(3-Oxoindolin-2-Ylidene)Indolo[2,1-B]Quinazolin-12-One
Isatidis Radix	3-[(3,5-Dimethoxy-4-Oxo-1-Cyclohexa-2,5-Dienylidene)Methyl]-2,4-Dihydro-1H-Pyrrolo[2,1-B]Quinazolin-9-One
Isatidis Radix	24-Ethylcholest-4-En-3-One
Arnebiae Radix	Sitosterol
Arnebiae Radix	Mandenol
Arnebiae Radix	Ethyl Oleate (Nf)
Arnebiae Radix	[(1R)-1-(5,8-Dihydroxy-1,4-Dioxo-2-Naphthyl)-4-Methyl-Pent-3-Enyl] Propanoate
Arnebiae Radix	Acetylshikonin
Arnebiae Radix	Isoarnebin 4
Arnebiae Radix	Lithospermidin A
Arnebiae Radix	Des-O-Methyllasiodiplodin
Arnebiae Radix	Lithospermidin B
Arnebiae Radix	1-Methoxyacetylshikonin
