# Supplementary material for: Luteolin detoxifies DEHP and prevents liver injury by degrading Uroc1 protein in mice
Source: EMBO Mol Med. 2024 Oct 29;16(11):2699–724. doi: 10.1038/s44321-024-00160-9 (PMC11555401; doi:10.1038/s44321-024-00160-9)
Supplement: Supplementary file 5 — Dataset EV3 [file 44321_2024_160_MOESM5_ESM.xlsx]

## Sheet: Enrichment
Dataset EV3. GO enrichment analysis of proteins differentially expressed following proteomics analysis in mouse primary hepatocytes upon luteolin administration
GO_ID	Category	Term	Test	TestAll	rich Factor	TestSeqs	P value
GO:0002064	P	epithelial cell development	8	83	0.195122	P19096,P47930,Q9ET54,Q99JI6,O35516,Q9JKF1,Q01705,Q8BTM8	2.73164e-05
GO:0016407	F	acetyltransferase activity	6	83	0.272727	Q8VCH0,P19096,Q9JK38,Q9CZV5,Q9JIZ0,P53395	3.94874e-05
GO:0048365	F	Rac GTPase binding	4	83	0.444444	Q3UQ44,Q8BTM8,Q8CIN4,Q9JKF1	0.00010039
GO:0032432	C	actin filament bundle	6	83	0.193548	P60710,Q4U4S6,Q61879,Q80UG5,Q9ET54,Q8BTM8	0.000310656
GO:0003279	P	cardiac septum development	4	83	0.333333	Q4U4S6,Q01705,O35516,Q61879	0.000366896
GO:0035850	P	epithelial cell differentiation involved in kidney development	3	83	0.5	O35516,Q9JKF1,Q01705	0.000554993
GO:0061005	P	cell differentiation involved in kidney development	3	83	0.5	O35516,Q9JKF1,Q01705	0.000554993
GO:0044085	P	cellular component biogenesis	33	83	0.0528	P70279,Q9D6Z1,Q8BHJ9,Q8R1B4,Q61879,P50580,Q9CR57,Q8R1H0,Q01705,Q8BTM8,Q8BV13,Q99KN2,Q9CWD8,O88643,Q3UZP4,Q99JI6,Q3UQ44,P60710,Q8CIN4,Q3U276,Q7M6Y3,P63044,Q8BJW6,E9Q555,Q9DBC7,Q9JLJ2,Q9JKF1,Q9ET54,Q8CI32,Q9CWI3,E9Q4N7,Q80UG5,P48755	0.000634639
GO:0048468	P	cell development	20	83	0.0662252	Q01705,P19096,P47930,Q9ET54,P60710,Q61879,Q7M6Y3,Q61768,Q8BTM8,Q8CI32,Q61749,O88643,Q9DBC7,Q58A65,O08749,E9Q4N7,Q8CIN4,Q99JI6,O35516,Q9JKF1	0.000714278
GO:0051146	P	striated muscle cell differentiation	7	83	0.14	Q01705,Q61879,Q9DBC7,Q8R1H0,P45952,O88643,Q58A65	0.000772774
GO:0016747	F	transferase activity, transferring acyl groups other than amino-acyl groups	6	83	0.162162	Q8VCH0,P19096,Q9JK38,Q9CZV5,Q9JIZ0,P53395	0.000843635
GO:0007507	P	heart development	9	83	0.108434	O35516,Q01705,Q8BTM8,Q61879,Q4U4S6,P45952,Q9DBC7,O88643,Q8R1H0	0.000933426
GO:0032835	P	glomerulus development	3	83	0.428571	O35516,Q9JKF1,Q01705	0.000949289
GO:0043628	P	ncRNA 3'-end processing	3	83	0.428571	Q9D168,Q8R3F9,P32067	0.000949289
GO:0072602	P	interleukin-4 secretion	2	83	1	O35516,Q01705	0.000971002
GO:0072112	P	glomerular visceral epithelial cell differentiation	2	83	1	O35516,Q9JKF1	0.000971002
GO:0061440	P	kidney vasculature development	2	83	1	O35516,Q01705	0.000971002
GO:0061318	P	renal filtration cell differentiation	2	83	1	O35516,Q9JKF1	0.000971002
GO:0072012	P	glomerulus vasculature development	2	83	1	O35516,Q01705	0.000971002
GO:0045967	P	negative regulation of growth rate	2	83	1	O35516,Q01705	0.000971002
GO:0045955	P	negative regulation of calcium ion-dependent exocytosis	2	83	1	Q99JI6,Q01705	0.000971002
GO:0040009	P	regulation of growth rate	2	83	1	O35516,Q01705	0.000971002
GO:0072311	P	glomerular epithelial cell differentiation	2	83	1	O35516,Q9JKF1	0.000971002
GO:0005078	F	MAP-kinase scaffold activity	2	83	1	Q58A65,Q9JKF1	0.000971002
GO:0072310	P	glomerular epithelial cell development	2	83	1	O35516,Q9JKF1	0.000971002
GO:0045329	P	carnitine biosynthetic process	2	83	1	P45952,Q9JLJ2	0.000971002
GO:0072015	P	glomerular visceral epithelial cell development	2	83	1	O35516,Q9JKF1	0.000971002
GO:0072010	P	glomerular epithelium development	2	83	1	O35516,Q9JKF1	0.000971002
GO:0061437	P	renal system vasculature development	2	83	1	O35516,Q01705	0.000971002
GO:0032386	P	regulation of intracellular transport	10	83	0.0980392	Q8BTM8,Q80U93,Q5SFM8,O88643,P63044,Q61768,Q8BSY0,Q7M6Y3,Q3UZP4,Q99JI6	0.00107096
GO:0150034	C	distal axon	7	83	0.132075	O88643,Q61879,Q8BTM8,Q9ET54,Q9JKF1,Q61768,P60710	0.00110521
GO:0001725	C	stress fiber	5	83	0.185185	P60710,Q4U4S6,Q61879,Q80UG5,Q9ET54	0.00125705
GO:0097517	C	contractile actin filament bundle	5	83	0.185185	P60710,Q4U4S6,Q61879,Q80UG5,Q9ET54	0.00125705
GO:0030426	C	growth cone	6	83	0.15	Q61768,Q8BTM8,Q9ET54,O88643,Q61879,Q9JKF1	0.00129192
GO:0022607	P	cellular component assembly	30	83	0.0528169	Q8BHJ9,Q8R1B4,Q61879,Q8R1H0,Q01705,Q8BTM8,Q8BV13,Q99KN2,Q9CWD8,O88643,Q3UZP4,Q99JI6,Q3UQ44,P60710,Q8CIN4,Q3U276,Q7M6Y3,P63044,P70279,Q8BJW6,E9Q555,Q9DBC7,Q9JLJ2,Q9JKF1,Q9ET54,Q8CI32,Q9CWI3,E9Q4N7,Q80UG5,P48755	0.00129409
GO:0048738	P	cardiac muscle tissue development	6	83	0.146341	Q01705,Q61879,P45952,Q4U4S6,Q9DBC7,O88643	0.00147592
GO:0044295	C	axonal growth cone	3	83	0.375	Q61768,Q8BTM8,Q9ET54	0.00148458
GO:0030427	C	site of polarized growth	6	83	0.142857	O88643,Q61879,Q8BTM8,Q9ET54,Q9JKF1,Q61768	0.00167929
GO:0042641	C	actomyosin	5	83	0.172414	P60710,Q4U4S6,Q61879,Q80UG5,Q9ET54	0.0017602
GO:0017048	F	Rho GTPase binding	4	83	0.222222	Q3UQ44,Q8BTM8,Q8CIN4,Q9JKF1	0.00196387
GO:0061564	P	axon development	7	83	0.118644	P60710,Q01705,Q61879,Q7M6Y3,Q61768,O88643,Q8BTM8	0.00210115
GO:0016746	F	transferase activity, transferring acyl groups	6	83	0.136364	Q8VCH0,P19096,Q9JK38,Q9CZV5,Q9JIZ0,P53395	0.00214933
GO:0031175	P	neuron projection development	12	83	0.0779221	P60710,Q01705,Q61879,Q7M6Y3,Q61768,Q8BTM8,Q8CI32,O88643,E9Q4N7,Q8CIN4,Q9JKF1,Q9ET54	0.00257031
GO:0003177	P	pulmonary valve development	2	83	0.666667	O35516,Q01705	0.00285356
GO:0051932	P	synaptic transmission, GABAergic	2	83	0.666667	Q61768,O88643	0.00285356
GO:0009799	P	specification of symmetry	2	83	0.666667	O35516,Q01705	0.00285356
GO:0001947	P	heart looping	2	83	0.666667	O35516,Q01705	0.00285356
GO:0009855	P	determination of bilateral symmetry	2	83	0.666667	O35516,Q01705	0.00285356
GO:0006578	P	amino-acid betaine biosynthetic process	2	83	0.666667	P45952,Q9JLJ2	0.00285356
GO:0003184	P	pulmonary valve morphogenesis	2	83	0.666667	O35516,Q01705	0.00285356
GO:0061371	P	determination of heart left/right asymmetry	2	83	0.666667	O35516,Q01705	0.00285356
GO:0070986	P	left/right axis specification	2	83	0.666667	O35516,Q01705	0.00285356
GO:1905314	P	semi-lunar valve development	2	83	0.666667	Q01705,O35516	0.00285356
GO:0016180	P	snRNA processing	2	83	0.666667	Q9D168,Q8R3F9	0.00285356
GO:0060972	P	left/right pattern formation	2	83	0.666667	O35516,Q01705	0.00285356
GO:0007368	P	determination of left/right symmetry	2	83	0.666667	O35516,Q01705	0.00285356
GO:0034472	P	snRNA 3'-end processing	2	83	0.666667	Q8R3F9,Q9D168	0.00285356
GO:0003205	P	cardiac chamber development	4	83	0.2	Q01705,Q61879,Q4U4S6,O35516	0.00296417
GO:0072009	P	nephron epithelium development	3	83	0.3	O35516,Q9JKF1,Q01705	0.00303954
GO:0005929	C	cilium	7	83	0.109375	O08749,Q8C6E0,Q80UG5,Q9DBC7,O35648,Q61768,O35516	0.00337143
GO:0007409	P	axonogenesis	6	83	0.125	Q61768,Q61879,O88643,Q7M6Y3,P60710,Q01705	0.00338053
GO:0048666	P	neuron development	12	83	0.0745342	P60710,Q01705,Q61879,Q7M6Y3,Q61768,Q8BTM8,Q8CI32,O88643,Q9ET54,E9Q4N7,Q8CIN4,Q9JKF1	0.00373241
GO:0017158	P	regulation of calcium ion-dependent exocytosis	3	83	0.272727	Q99JI6,Q01705,P63044	0.00408541
GO:0030855	P	epithelial cell differentiation	9	83	0.0873786	P19096,P47930,Q9ET54,Q01705,Q99JI6,Q9CWI3,O35516,Q9JKF1,Q8BTM8	0.00427118
GO:0043167	F	ion binding	37	83	0.0457355	P45952,O35516,O35648,Q01705,Q8BSY0,Q9JKF1,Q9QXX4,E9Q555,P10404,P70347,Q4U4S6,Q5SFM8,Q8BP48,Q9CWD8,Q9D168,O88643,P60710,Q3UE37,Q61768,Q61879,Q8CIN4,Q8R3F9,Q99JI6,Q80UG5,P63044,Q7M6Y3,Q3UQ44,P47915,P62878,Q8BHJ9,Q9CYA6,Q9D0J8,Q9DCX8,Q9DBC7,P19096,P53395,O08749	0.00430239
GO:0030182	P	neuron differentiation	13	83	0.0687831	P60710,Q01705,Q61879,Q7M6Y3,Q61768,Q8BTM8,Q8CI32,O88643,Q9ET54,Q58A65,E9Q4N7,Q8CIN4,Q9JKF1	0.00509799
GO:0042692	P	muscle cell differentiation	7	83	0.101449	Q01705,Q61879,Q9DBC7,Q58A65,Q8R1H0,P45952,O88643	0.0051603
GO:0072006	P	nephron development	3	83	0.25	O35516,Q9JKF1,Q01705	0.00532492
GO:0008080	F	N-acetyltransferase activity	3	83	0.25	Q9JK38,Q9CZV5,Q9JIZ0	0.00532492
GO:0030036	P	actin cytoskeleton organization	10	83	0.0787402	Q61879,O88643,Q8BTM8,Q3UQ44,Q9DBC7,Q8CIN4,P60710,O35516,Q4U4S6,Q9ET54	0.00553528
GO:0008092	F	cytoskeletal protein binding	13	83	0.0680628	Q8BTM8,Q9EP71,Q9ET54,Q3UQ44,Q4U4S6,Q61879,O35648,Q61768,Q9CWI3,P63044,P60710,Q58A65,Q7M6Y3	0.00557755
GO:0003209	P	cardiac atrium morphogenesis	2	83	0.5	Q01705,O35516	0.00559091
GO:0032947	F	protein-containing complex scaffold activity	2	83	0.5	Q58A65,Q9JKF1	0.00559091
GO:0099571	C	postsynaptic cytoskeleton	2	83	0.5	P60710,Q61879	0.00559091
GO:0060976	P	coronary vasculature development	2	83	0.5	Q01705,Q61879	0.00559091
GO:1904754	P	positive regulation of vascular associated smooth muscle cell migration	2	83	0.5	O88643,Q9JKF1	0.00559091
GO:0098871	C	postsynaptic actin cytoskeleton	2	83	0.5	P60710,Q61879	0.00559091
GO:0030513	P	positive regulation of BMP signaling pathway	2	83	0.5	O35516,Q01705	0.00559091
GO:0002067	P	glandular epithelial cell differentiation	2	83	0.5	P19096,Q01705	0.00559091
GO:0035904	P	aorta development	2	83	0.5	Q01705,Q61879	0.00559091
GO:0003143	P	embryonic heart tube morphogenesis	2	83	0.5	O35516,Q01705	0.00559091
GO:0045747	P	positive regulation of Notch signaling pathway	2	83	0.5	Q01705,Q8QZY6	0.00559091
GO:0007028	P	cytoplasm organization	2	83	0.5	P48755,Q61768	0.00559091
GO:0009437	P	carnitine metabolic process	2	83	0.5	P45952,Q9JLJ2	0.00559091
GO:0033267	C	axon part	7	83	0.0985915	O88643,Q61879,Q8BTM8,Q9ET54,Q9JKF1,Q61768,P60710	0.00604755
GO:0034330	P	cell junction organization	6	83	0.111111	P60710,Q8CIN4,Q4U4S6,Q8BTM8,Q9JKF1,Q99JI6	0.00612459
GO:0030055	C	cell-substrate junction	5	83	0.128205	O88643,P60710,Q4U4S6,Q9ET54,Q9JKF1	0.00667513
GO:0005924	C	cell-substrate adherens junction	5	83	0.128205	O88643,P60710,Q4U4S6,Q9ET54,Q9JKF1	0.00667513
GO:0005925	C	focal adhesion	5	83	0.128205	O88643,P60710,Q4U4S6,Q9ET54,Q9JKF1	0.00667513
GO:0044450	C	microtubule organizing center part	4	83	0.16	O35648,Q9CWI3,Q58A65,Q61768	0.00686907
GO:0032388	P	positive regulation of intracellular transport	6	83	0.107143	Q8BTM8,Q5SFM8,O88643,P63044,Q61768,Q8BSY0	0.00732487
GO:0003743	F	translation initiation factor activity	4	83	0.153846	Q60872,Q61749,Q8BJW6,Q8R1B4	0.00792711
GO:0005516	F	calmodulin binding	4	83	0.153846	P63044,Q3UQ44,Q61879,Q9JKF1	0.00792711
GO:0071900	P	regulation of protein serine/threonine kinase activity	6	83	0.105263	P60710,Q9CWI3,Q58A65,Q9JKF1,O88643,Q9DBC7	0.0079851
GO:0120025	C	plasma membrane bounded cell projection	19	83	0.0552326	O88643,Q01705,Q9ET54,Q9JKF1,O08749,O35516,P48755,P63044,Q61768,Q61879,Q7M6Y3,P60710,Q3UQ44,Q8C6E0,Q80UG5,P45952,Q8BTM8,Q9DBC7,O35648	0.00819287
GO:0017016	F	Ras GTPase binding	5	83	0.121951	Q3UQ44,Q8BTM8,Q9JKF1,Q7M6Y3,Q8CIN4	0.00827309
GO:0035107	P	appendage morphogenesis	3	83	0.214286	O35516,Q01705,Q8BSY0	0.00841993
GO:0048736	P	appendage development	3	83	0.214286	O35516,Q01705,Q8BSY0	0.00841993
GO:0060173	P	limb development	3	83	0.214286	O35516,Q01705,Q8BSY0	0.00841993
GO:0072073	P	kidney epithelium development	3	83	0.214286	O35516,Q9JKF1,Q01705	0.00841993
GO:0035108	P	limb morphogenesis	3	83	0.214286	O35516,Q01705,Q8BSY0	0.00841993
GO:0043410	P	positive regulation of MAPK cascade	6	83	0.103448	Q58A65,Q9JKF1,O88643,O35516,Q99JI6,Q01705	0.0086873
GO:0035051	P	cardiocyte differentiation	4	83	0.148148	Q01705,Q61879,P45952,O88643	0.00908712
GO:0005884	C	actin filament	4	83	0.148148	O88643,P60710,Q8BTM8,Q9ET54	0.00908712
GO:0005547	F	phosphatidylinositol-3,4,5-trisphosphate binding	2	83	0.4	Q3UQ44,Q9JKF1	0.00912891
GO:0003179	P	heart valve morphogenesis	2	83	0.4	Q01705,O35516	0.00912891
GO:0060674	P	placenta blood vessel development	2	83	0.4	O35516,P48755	0.00912891
GO:0043507	P	positive regulation of JUN kinase activity	2	83	0.4	Q58A65,O88643	0.00912891
GO:0032633	P	interleukin-4 production	2	83	0.4	O35516,Q01705	0.00912891
GO:0009798	P	axis specification	2	83	0.4	O35516,Q01705	0.00912891
GO:0003334	P	keratinocyte development	2	83	0.4	P47930,Q9ET54	0.00912891
GO:0003230	P	cardiac atrium development	2	83	0.4	Q01705,O35516	0.00912891
GO:0120036	P	plasma membrane bounded cell projection organization	13	83	0.0637255	Q61879,P60710,Q01705,Q7M6Y3,Q61768,Q8BTM8,Q8CI32,O88643,Q9ET54,E9Q4N7,Q8CIN4,Q9JKF1,Q80UG5	0.00965269
GO:0009888	P	tissue development	16	83	0.057971	Q9DBC7,P60710,Q01705,Q8BTM8,O35516,P19096,P47930,Q9ET54,Q8R1H0,O88643,Q61879,P45952,Q4U4S6,Q99JI6,Q9CWI3,Q9JKF1	0.0100121
GO:0006464	P	cellular protein modification process	25	83	0.0492126	P60710,Q9CWI3,Q58A65,Q8BV13,O88643,Q8BP48,E9Q555,P62878,Q8BJW6,Q8CIN4,Q9DBC7,Q8BSY0,Q91YQ5,Q8R1H0,Q9JIZ0,Q8CI32,Q9JKF1,Q9CZV5,O35516,Q99JI6,Q01705,Q8BTM8,O08749,P70347,Q3UZP4	0.0100507
GO:0036211	P	protein modification process	25	83	0.0492126	P60710,Q9CWI3,Q58A65,Q8BV13,O88643,Q8BP48,E9Q555,P62878,Q8BJW6,Q8CIN4,Q9DBC7,Q8BSY0,Q91YQ5,Q8R1H0,Q9JIZ0,Q8CI32,Q9JKF1,Q9CZV5,O35516,Q99JI6,Q01705,Q8BTM8,O08749,P70347,Q3UZP4	0.0100507
GO:0090316	P	positive regulation of intracellular protein transport	5	83	0.116279	Q8BTM8,O88643,P63044,Q61768,Q8BSY0	0.0101195
GO:0030027	C	lamellipodium	6	83	0.1	O88643,P60710,Q01705,Q3UQ44,Q61879,Q9ET54	0.0102233
GO:0043266	P	regulation of potassium ion transport	3	83	0.2	Q61768,Q8BTM8,P63044	0.0102896
GO:0002065	P	columnar/cuboidal epithelial cell differentiation	3	83	0.2	P19096,Q01705,Q9CWI3	0.0102896
GO:0003007	P	heart morphogenesis	4	83	0.142857	O35516,Q01705,Q4U4S6,Q8BTM8	0.0103528
GO:1904064	P	positive regulation of cation transmembrane transport	4	83	0.142857	Q8BSY0,Q8BTM8,Q9ESD1,Q61768	0.0103528
GO:0042995	C	cell projection	19	83	0.0538244	O88643,Q01705,Q9ET54,Q9JKF1,O08749,O35516,P48755,P63044,Q61768,Q61879,Q7M6Y3,P60710,Q3UQ44,Q8C6E0,Q80UG5,P45952,Q8BTM8,Q9DBC7,O35648	0.0107713
GO:0048812	P	neuron projection morphogenesis	7	83	0.0886076	P60710,Q01705,Q61879,Q7M6Y3,Q61768,O88643,Q9JKF1	0.0107738
GO:0044087	P	regulation of cellular component biogenesis	12	83	0.0652174	O88643,Q3UZP4,Q8BTM8,Q99JI6,Q3UQ44,Q8CIN4,Q9JKF1,Q9ET54,Q8CI32,Q01705,Q80UG5,P48755	0.010818
GO:0030029	P	actin filament-based process	10	83	0.0714286	Q61879,Q4U4S6,Q8BTM8,Q9ET54,O88643,Q3UQ44,Q9DBC7,Q8CIN4,P60710,O35516	0.0108785
GO:0031267	F	small GTPase binding	5	83	0.113636	Q3UQ44,Q8BTM8,Q9JKF1,Q7M6Y3,Q8CIN4	0.0111413
GO:0030030	P	cell projection organization	13	83	0.0625	Q61879,P60710,Q01705,Q7M6Y3,Q61768,Q8BTM8,Q8CI32,O88643,Q9ET54,E9Q4N7,Q8CIN4,Q9JKF1,Q80UG5	0.0112942
GO:0060429	P	epithelium development	11	83	0.0674847	P60710,O35516,Q01705,P19096,P47930,Q9ET54,Q8BTM8,O88643,Q99JI6,Q9CWI3,Q9JKF1	0.0114866
GO:0048489	P	synaptic vesicle transport	4	83	0.137931	P63044,Q7M6Y3,Q99JI6,Q61768	0.0117276
GO:0097480	P	establishment of synaptic vesicle localization	4	83	0.137931	P63044,Q7M6Y3,Q61768,Q99JI6	0.0117276
GO:0043168	F	anion binding	21	83	0.0514706	P45952,O88643,P60710,Q3UE37,Q61768,Q61879,Q8CIN4,Q8R3F9,Q9CWD8,Q99JI6,Q80UG5,P63044,Q7M6Y3,Q3UQ44,Q9JKF1,P47915,Q9DCX8,Q9DBC7,P19096,P53395,O08749	0.0118644
GO:0030054	C	cell junction	10	83	0.0704225	O88643,P60710,Q99JI6,Q8BTM8,Q8CIN4,Q9JKF1,Q01705,Q4U4S6,Q9ET54,Q9EP71	0.0119663
GO:0019901	F	protein kinase binding	9	83	0.0743802	Q9JKF1,Q8BTM8,Q58A65,Q61768,Q9DBC7,O88643,P60710,Q8CI32,Q8CIN4	0.0121355
GO:0034333	P	adherens junction assembly	3	83	0.1875	Q9JKF1,P60710,Q8CIN4	0.0123813
GO:0016410	F	N-acyltransferase activity	3	83	0.1875	Q9JK38,Q9CZV5,Q9JIZ0	0.0123813
GO:0036465	P	synaptic vesicle recycling	3	83	0.1875	Q7M6Y3,P60710,P63044	0.0123813
GO:0000904	P	cell morphogenesis involved in differentiation	8	83	0.0792079	Q9ET54,P60710,Q01705,Q61879,Q7M6Y3,Q61768,Q8BTM8,O88643	0.0125143
GO:0032990	P	cell part morphogenesis	8	83	0.0792079	P60710,Q01705,Q61879,Q7M6Y3,Q61768,O88643,Q9CWD8,Q9JKF1	0.0125143
GO:0022008	P	neurogenesis	14	83	0.0595745	Q61879,Q01705,P60710,Q7M6Y3,Q61768,Q8BTM8,Q8CI32,Q61749,O88643,Q9ET54,Q58A65,E9Q4N7,Q8CIN4,Q9JKF1	0.0128396
GO:0097479	P	synaptic vesicle localization	4	83	0.133333	P63044,Q7M6Y3,Q61768,Q99JI6	0.0132148
GO:0044441	C	ciliary part	5	83	0.108696	Q80UG5,Q9DBC7,Q61768,O35648,Q8C6E0	0.0133925
GO:0016358	P	dendrite development	5	83	0.108696	Q7M6Y3,E9Q4N7,O88643,Q8CIN4,Q9JKF1	0.0133925
GO:0099003	P	vesicle-mediated transport in synapse	5	83	0.108696	P63044,Q7M6Y3,P60710,Q61768,Q99JI6	0.0133925
GO:0016073	P	snRNA metabolic process	2	83	0.333333	Q8R3F9,Q9D168	0.0134159
GO:0035050	P	embryonic heart tube development	2	83	0.333333	O35516,Q01705	0.0134159
GO:0003170	P	heart valve development	2	83	0.333333	Q01705,O35516	0.0134159
GO:1904738	P	vascular associated smooth muscle cell migration	2	83	0.333333	O88643,Q9JKF1	0.0134159
GO:0008432	F	JUN kinase binding	2	83	0.333333	Q58A65,Q61768	0.0134159
GO:1903306	P	negative regulation of regulated secretory pathway	2	83	0.333333	Q99JI6,Q01705	0.0134159
GO:1904752	P	regulation of vascular associated smooth muscle cell migration	2	83	0.333333	O88643,Q9JKF1	0.0134159
GO:0065009	P	regulation of molecular function	21	83	0.0508475	P60710,Q9CWI3,Q58A65,Q9DBC7,Q00896,Q8BSY0,O88643,Q8CIN4,Q3UQ44,Q9JKF1,Q7M6Y3,Q01705,Q8R1H0,Q8BTM8,P48755,Q8CI32,P63044,Q8R1B4,Q61749,Q61768,P70347	0.0135741
GO:0014706	P	striated muscle tissue development	6	83	0.09375	Q01705,Q61879,P45952,Q4U4S6,Q9DBC7,O88643	0.0138606
GO:0072659	P	protein localization to plasma membrane	6	83	0.09375	P63044,P60710,Q7M6Y3,Q61768,Q8BTM8,Q8QZY6	0.0138606
GO:0048699	P	generation of neurons	13	83	0.0607477	Q61879,Q01705,P60710,Q7M6Y3,Q61768,Q8BTM8,Q8CI32,O88643,Q9ET54,Q58A65,E9Q4N7,Q8CIN4,Q9JKF1	0.0141586
GO:0055017	P	cardiac muscle tissue growth	3	83	0.176471	Q01705,Q9DBC7,O88643	0.0146992
GO:0051153	P	regulation of striated muscle cell differentiation	3	83	0.176471	Q01705,Q8R1H0,O88643	0.0146992
GO:0002011	P	morphogenesis of an epithelial sheet	3	83	0.176471	Q01705,Q8BTM8,O35516	0.0146992
GO:0015629	C	actin cytoskeleton	8	83	0.0769231	P60710,Q9ET54,O88643,Q8BTM8,Q61879,Q4U4S6,Q80UG5,Q9JKF1	0.0147806
GO:0019207	F	kinase regulator activity	4	83	0.129032	Q9DBC7,Q8CIN4,Q9JKF1,Q9CWI3	0.0148174
GO:0044430	C	cytoskeletal part	15	83	0.0568182	P60710,Q9ET54,Q80UG5,Q9DBC7,O35648,Q61879,Q8BTM8,Q61768,Q99KN2,Q9CWI3,Q4U4S6,Q58A65,Q3UQ44,Q9JKF1,O88643	0.0151245
GO:0043412	P	macromolecule modification	25	83	0.0475285	P60710,Q9CWI3,Q58A65,Q8BV13,O88643,Q8BP48,E9Q555,P62878,Q8BJW6,Q8CIN4,Q9DBC7,Q8BSY0,Q91YQ5,Q8R1H0,Q9JIZ0,Q8CI32,Q9JKF1,Q9CZV5,O35516,Q99JI6,Q01705,Q8BTM8,O08749,P70347,Q3UZP4	0.0155578
GO:0120039	P	plasma membrane bounded cell projection morphogenesis	7	83	0.0823529	P60710,Q01705,Q61879,Q7M6Y3,Q61768,O88643,Q9JKF1	0.0157741
GO:0050808	P	synapse organization	6	83	0.0909091	O88643,Q61879,P60710,Q7M6Y3,Q8BTM8,Q9ET54	0.0159832
GO:0051020	F	GTPase binding	6	83	0.0909091	Q61749,Q3UQ44,Q8BTM8,Q9JKF1,Q7M6Y3,Q8CIN4	0.0159832
GO:0060537	P	muscle tissue development	6	83	0.0909091	Q01705,Q61879,P45952,Q4U4S6,Q9DBC7,O88643	0.0159832
GO:0072359	P	circulatory system development	11	83	0.0643275	E9Q555,Q8BTM8,O35516,Q01705,Q61879,Q4U4S6,P45952,Q8R1H0,Q9DBC7,P48755,O88643	0.0161041
GO:0070925	P	organelle assembly	9	83	0.0708661	Q01705,Q8BTM8,Q61879,P70279,Q8BJW6,Q9DBC7,Q9ET54,Q9CWI3,Q80UG5	0.0163345
GO:0048589	P	developmental growth	8	83	0.0754717	Q01705,O35516,P47915,Q8R1H0,O88643,Q9DBC7,Q7M6Y3,Q9JKF1	0.0164498
GO:0055001	P	muscle cell development	4	83	0.125	Q61879,Q9DBC7,Q01705,O88643	0.0165381
GO:0034767	P	positive regulation of ion transmembrane transport	4	83	0.125	Q8BSY0,Q8BTM8,Q9ESD1,Q61768	0.0165381
GO:0048858	P	cell projection morphogenesis	7	83	0.0813953	P60710,Q01705,Q61879,Q7M6Y3,Q61768,O88643,Q9JKF1	0.0167455
GO:0046777	P	protein autophosphorylation	3	83	0.166667	Q9JKF1,O88643,Q8CIN4	0.0172462
GO:0098693	P	regulation of synaptic vesicle cycle	3	83	0.166667	Q7M6Y3,P63044,Q99JI6	0.0172462
GO:0060419	P	heart growth	3	83	0.166667	Q01705,Q9DBC7,O88643	0.0172462
GO:0031369	F	translation initiation factor binding	3	83	0.166667	P62878,Q61749,Q8R1B4	0.0172462
GO:1901981	F	phosphatidylinositol phosphate binding	3	83	0.166667	Q7M6Y3,Q3UQ44,Q9JKF1	0.0172462
GO:1903305	P	regulation of regulated secretory pathway	3	83	0.166667	P63044,Q99JI6,Q01705	0.0172462
GO:0007389	P	pattern specification process	3	83	0.166667	O35516,Q01705,Q8BSY0	0.0172462
GO:0007049	P	cell cycle	14	83	0.057377	P60710,Q9CWI3,Q80U93,Q61879,O35516,Q01705,Q9DBC7,O88643,Q8CIN4,Q9JKF1,P48755,Q80UG5,Q8BTM8,O35648	0.0174875
GO:0005488	F	binding	69	83	0.035807	P32067,Q8BJW6,P45952,P63044,Q7M6Y3,P47930,P48755,Q01705,P62878,Q8BTM8,O35516,O35648,Q8BSY0,Q9JKF1,Q9QXX4,Q00896,P50580,Q9CYA6,E9Q4N7,P70279,Q8R1H0,Q8R3F9,Q9CR57,Q9R226,Q5SFM8,Q60872,Q61749,Q8R1B4,Q6NZL6,Q8CI32,Q9EP71,Q9ET54,Q3UQ44,Q4U4S6,Q61879,Q58A65,E9Q555,P10404,P70347,Q8BP48,Q9CWD8,Q9D168,O88643,P60710,Q3UE37,Q61768,Q8CIN4,Q99JI6,Q80UG5,Q8R0F9,Q80U93,P19096,P47915,Q8BHJ9,Q9D0J8,P49962,Q8R310,…	0.0178695
GO:0099568	C	cytoplasmic region	8	83	0.0740741	Q61879,Q8BTM8,Q9EP71,Q61768,Q80UG5,Q9DBC7,P60710,Q8BSY0	0.018252
GO:0030424	C	axon	8	83	0.0740741	O88643,Q61879,Q8BTM8,Q9ET54,Q9JKF1,Q61768,P60710,P45952	0.018252
GO:0061061	P	muscle structure development	8	83	0.0740741	Q01705,Q61879,Q9DBC7,Q58A65,Q8R1H0,P45952,Q4U4S6,O88643	0.018252
GO:0034470	P	ncRNA processing	6	83	0.0882353	P32067,P50580,Q9CR57,Q8R3F9,Q9D168,Q9CYA6	0.0183221
GO:0034762	P	regulation of transmembrane transport	6	83	0.0882353	P60710,Q8BSY0,Q8BTM8,P63044,Q9ESD1,Q61768	0.0183221
GO:0060411	P	cardiac septum morphogenesis	2	83	0.285714	Q01705,O35516	0.0184025
GO:0006577	P	amino-acid betaine metabolic process	2	83	0.285714	P45952,Q9JLJ2	0.0184025
GO:0043268	P	positive regulation of potassium ion transport	2	83	0.285714	Q8BTM8,Q61768	0.0184025
GO:0099188	P	postsynaptic cytoskeleton organization	2	83	0.285714	P60710,Q61879	0.0184025
GO:0060076	C	excitatory synapse	2	83	0.285714	Q7M6Y3,Q9ET54	0.0184025
GO:0034451	C	centriolar satellite	2	83	0.285714	Q58A65,Q61768	0.0184025
GO:0008593	P	regulation of Notch signaling pathway	2	83	0.285714	Q01705,Q8QZY6	0.0184025
GO:0098974	P	postsynaptic actin cytoskeleton organization	2	83	0.285714	P60710,Q61879	0.0184025
GO:0051154	P	negative regulation of striated muscle cell differentiation	2	83	0.285714	Q01705,O88643	0.0184025
GO:0045920	P	negative regulation of exocytosis	2	83	0.285714	Q99JI6,Q01705	0.0184025
GO:0048729	P	tissue morphogenesis	7	83	0.0795455	Q9DBC7,P60710,O35516,Q01705,Q8BTM8,O88643,Q4U4S6	0.0188149
GO:0060341	P	regulation of cellular localization	12	83	0.0603015	Q8BSY0,Q61768,Q8BTM8,Q80U93,Q5SFM8,O88643,P63044,Q7M6Y3,P60710,Q9JKF1,Q3UZP4,Q99JI6	0.0193673
GO:0051726	P	regulation of cell cycle	10	83	0.0653595	P60710,Q9CWI3,O35516,Q01705,O88643,Q8CIN4,Q9JKF1,P48755,Q9DBC7,Q80U93	0.0194939
GO:0032989	P	cellular component morphogenesis	11	83	0.0625	Q9ET54,P60710,Q01705,Q61879,Q7M6Y3,Q61768,Q8BTM8,Q9DBC7,O88643,Q9CWD8,Q9JKF1	0.0196313
GO:0045446	P	endothelial cell differentiation	3	83	0.157895	Q01705,Q99JI6,P19096	0.0200245
GO:2001257	P	regulation of cation channel activity	3	83	0.157895	Q8BSY0,P63044,Q61768	0.0200245
GO:0055006	P	cardiac cell development	3	83	0.157895	Q61879,Q01705,O88643	0.0200245
GO:1904062	P	regulation of cation transmembrane transport	5	83	0.0980392	Q8BSY0,Q8BTM8,P63044,Q9ESD1,Q61768	0.0203193
GO:0006836	P	neurotransmitter transport	4	83	0.117647	Q9QXX4,P63044,O88643,Q99JI6	0.0203438
GO:0044267	P	cellular protein metabolic process	35	83	0.0424242	P60710,Q9CWI3,Q58A65,Q8BV13,Q8R1B4,O88643,P47915,Q8BP48,E9Q555,P62878,Q8BJW6,Q9CR57,Q61749,P50580,Q8CIN4,Q9DBC7,Q8BSY0,Q91YQ5,Q3UE37,Q00896,Q8R1H0,Q9JIZ0,Q8CI32,Q8VDM4,Q9JKF1,Q9CZV5,P49962,O35516,Q99JI6,Q01705,Q8BTM8,O08749,Q7M6Y3,P70347,Q3UZP4	0.0205305
GO:0019900	F	kinase binding	9	83	0.0681818	Q9JKF1,Q58A65,Q8BTM8,Q61768,O88643,P60710,Q8CI32,Q8CIN4,Q9DBC7	0.0205839
GO:0033157	P	regulation of intracellular protein transport	6	83	0.0857143	Q8BTM8,O88643,P63044,Q61768,Q8BSY0,Q3UZP4	0.0208867
GO:0031226	C	intrinsic component of plasma membrane	6	83	0.0857143	Q9ESD1,O35516,Q01705,Q8QZY6,Q9DCX8,P63044	0.0208867
GO:0044089	P	positive regulation of cellular component biogenesis	8	83	0.0720721	O88643,Q8BTM8,Q99JI6,Q3UQ44,Q9JKF1,Q9ET54,Q80UG5,P48755	0.0212169
GO:0030154	P	cell differentiation	25	83	0.0462107	Q01705,O35516,Q61879,Q8R1H0,Q8BTM8,P19096,P47930,Q9ET54,P60710,Q7M6Y3,Q61768,Q8CI32,Q61749,O88643,Q9DBC7,P50580,Q58A65,O08749,P45952,E9Q4N7,Q8CIN4,Q99JI6,Q9CWI3,Q9JKF1,Q9EP71	0.0218331
GO:0019899	F	enzyme binding	23	83	0.0473251	Q00896,Q9JKF1,Q58A65,Q8BTM8,Q61749,Q61768,Q3UQ44,Q7M6Y3,O88643,P60710,Q8CI32,Q8CIN4,P50580,P53395,P62878,P70347,Q9DBC7,Q3UZP4,Q9D6Z1,O35516,Q01705,Q8QZY6,Q8R3F9	0.0218768
GO:0099504	P	synaptic vesicle cycle	4	83	0.114286	P63044,Q7M6Y3,P60710,Q99JI6	0.0224331
GO:0048639	P	positive regulation of developmental growth	4	83	0.114286	Q8R1H0,O88643,Q01705,Q7M6Y3	0.0224331
GO:0051246	P	regulation of protein metabolic process	23	83	0.0471311	P60710,Q9CWI3,Q58A65,O88643,P50580,Q8BJW6,Q9DBC7,Q00896,Q8R1B4,Q8CI32,Q8CIN4,P62878,Q8VDM4,Q8BTM8,Q9JKF1,Q8BSY0,P49962,O35516,Q99JI6,Q01705,Q7M6Y3,P70347,Q3UZP4	0.022897
GO:1901363	F	heterocyclic compound binding	36	83	0.0417633	P32067,Q8BJW6,P45952,P47930,P48755,Q01705,P50580,Q9CYA6,E9Q4N7,P70279,Q8R1H0,Q8R3F9,Q9CR57,Q9R226,Q5SFM8,Q60872,Q61749,Q8R1B4,O88643,P60710,Q3UE37,Q61768,Q61879,Q8CIN4,Q9CWD8,Q99JI6,Q80UG5,P49962,Q9DCX8,Q9D6Z1,Q9DBC7,Q8BHJ9,P53395,O08749,Q9JLJ2,P19096	0.0234798
GO:0043170	P	macromolecule metabolic process	51	83	0.0384036	P60710,Q9CWI3,O35516,Q01705,Q8R1H0,Q58A65,Q8BV13,Q8BHJ9,Q6NZL6,P32067,Q8R1B4,O88643,P47915,P47930,Q8BP48,E9Q555,P62878,P45952,E9Q4N7,P48755,Q99KN2,P50580,Q9CR57,Q8R3F9,O70279,Q5SFM8,Q9CYA6,Q9R226,Q80U93,Q8BJW6,Q61749,Q8CIN4,Q9DBC7,Q8BSY0,Q91YQ5,O08749,Q3UE37,Q9JIZ0,Q7M6Y3,Q00896,Q9D168,Q8BTM8,Q8CI32,Q8VDM4,Q9JKF1,Q9CZV5,P49962,Q8QZY6,Q99JI6,P70347,Q3UZP4	0.0235535
GO:0019538	P	protein metabolic process	37	83	0.0414334	P60710,Q9CWI3,Q58A65,Q8BV13,Q8R1B4,O88643,P47915,Q8BP48,E9Q555,P62878,Q8BJW6,Q9CR57,Q61749,P50580,Q8CIN4,Q9DBC7,Q8BSY0,Q91YQ5,O08749,Q3UE37,Q00896,Q8R1H0,Q9JIZ0,Q8CI32,Q8VDM4,Q8BTM8,Q9JKF1,Q9CZV5,P49962,Q8QZY6,O35516,Q99JI6,Q01705,Q99KN2,Q7M6Y3,P70347,Q3UZP4	0.0239367
GO:0048644	P	muscle organ morphogenesis	2	83	0.25	Q01705,Q4U4S6	0.0240418
GO:0014741	P	negative regulation of muscle hypertrophy	2	83	0.25	Q01705,O88643	0.0240418
GO:0051019	F	mitogen-activated protein kinase binding	2	83	0.25	Q58A65,Q9JKF1	0.0240418
GO:0060038	P	cardiac muscle cell proliferation	2	83	0.25	Q01705,Q9DBC7	0.0240418
GO:1902307	P	positive regulation of sodium ion transmembrane transport	2	83	0.25	Q61768,Q9ESD1	0.0240418
GO:2001259	P	positive regulation of cation channel activity	2	83	0.25	Q8BSY0,Q61768	0.0240418
GO:0010614	P	negative regulation of cardiac muscle hypertrophy	2	83	0.25	O88643,Q01705	0.0240418
GO:0055008	P	cardiac muscle tissue morphogenesis	2	83	0.25	Q01705,Q4U4S6	0.0240418
GO:0014855	P	striated muscle cell proliferation	2	83	0.25	Q01705,Q9DBC7	0.0240418
GO:0035869	C	ciliary transition zone	2	83	0.25	O35648,Q8C6E0	0.0240418
GO:0003281	P	ventricular septum development	2	83	0.25	Q01705,Q4U4S6	0.0240418
GO:1903421	P	regulation of synaptic vesicle recycling	2	83	0.25	Q7M6Y3,P63044	0.0240418
GO:0060415	P	muscle tissue morphogenesis	2	83	0.25	Q01705,Q4U4S6	0.0240418
GO:0035591	F	signaling adaptor activity	2	83	0.25	Q58A65,Q9JKF1	0.0240418
GO:0060560	P	developmental growth involved in morphogenesis	4	83	0.111111	Q01705,O88643,Q7M6Y3,Q9JKF1	0.0246492
GO:0008135	F	translation factor activity, RNA binding	4	83	0.111111	Q60872,Q61749,Q8BJW6,Q8R1B4	0.0246492
GO:0031032	P	actomyosin structure organization	4	83	0.111111	Q61879,Q9DBC7,O88643,Q8CIN4	0.0246492
GO:0048667	P	cell morphogenesis involved in neuron differentiation	6	83	0.0821918	P60710,Q01705,Q61879,Q7M6Y3,Q61768,O88643	0.0251762
GO:0045859	P	regulation of protein kinase activity	7	83	0.0744681	P60710,Q9CWI3,Q58A65,Q9DBC7,O88643,Q8CIN4,Q9JKF1	0.0260965
GO:0031514	C	motile cilium	3	83	0.142857	Q9DBC7,O08749,Q8C6E0	0.0262785
GO:0031532	P	actin cytoskeleton reorganization	3	83	0.142857	O35516,O88643,Q8BTM8	0.0262785
GO:0034764	P	positive regulation of transmembrane transport	4	83	0.108108	Q8BSY0,Q8BTM8,Q9ESD1,Q61768	0.0269936
GO:0051668	P	localization within membrane	4	83	0.108108	O88643,Q8BTM8,P63044,Q61768	0.0269936
GO:0005938	C	cell cortex	6	83	0.08	Q80UG5,P60710,Q8BTM8,Q8BSY0,Q61879,Q9EP71	0.0283429
GO:0016740	F	transferase activity	13	83	0.0553191	Q8VCH0,P19096,Q9JK38,Q9CZV5,Q9JIZ0,Q91YQ5,Q8R3F9,O88643,Q8CIN4,E9Q555,P62878,P53395,Q3UE37	0.0287788
GO:0022898	P	regulation of transmembrane transporter activity	4	83	0.105263	Q8BSY0,P63044,Q61768,P60710	0.0294678
GO:0001726	C	ruffle	4	83	0.105263	O88643,Q01705,Q9ET54,Q9JKF1	0.0294678
GO:0007219	P	Notch signaling pathway	3	83	0.136364	Q01705,Q8QZY6,O35516	0.0297541
GO:0032147	P	activation of protein kinase activity	3	83	0.136364	Q58A65,O88643,Q8CIN4	0.0297541
GO:0030216	P	keratinocyte differentiation	3	83	0.136364	P47930,Q9ET54,Q01705	0.0297541
GO:0006813	P	potassium ion transport	3	83	0.136364	Q61768,Q8BTM8,P63044	0.0297541
GO:0048869	P	cellular developmental process	26	83	0.0445205	Q01705,O35516,Q61879,Q8R1H0,Q8BTM8,P19096,P47930,Q9ET54,P60710,Q7M6Y3,Q61768,Q8CI32,Q61749,O88643,Q9EP71,Q9DBC7,P50580,Q58A65,O08749,P45952,E9Q4N7,Q8CIN4,Q99JI6,Q9CWI3,Q9CWD8,Q9JKF1	0.0298741
GO:0005912	C	adherens junction	6	83	0.0789474	O88643,P60710,Q4U4S6,Q9ET54,Q9JKF1,Q01705	0.0300211
GO:0050769	P	positive regulation of neurogenesis	6	83	0.0789474	Q01705,Q58A65,O88643,Q8BTM8,Q7M6Y3,Q9JKF1	0.0300211
GO:0031401	P	positive regulation of protein modification process	10	83	0.0609756	Q58A65,O88643,Q8CIN4,Q9JKF1,O35516,Q99JI6,Q01705,P62878,P70347,Q3UZP4	0.0300634
GO:0097159	F	organic cyclic compound binding	36	83	0.0410959	P32067,Q8BJW6,P45952,P47930,P48755,Q01705,P50580,Q9CYA6,E9Q4N7,P70279,Q8R1H0,Q8R3F9,Q9CR57,Q9R226,Q5SFM8,Q60872,Q61749,Q8R1B4,O88643,P60710,Q3UE37,Q61768,Q61879,Q8CIN4,Q9CWD8,Q99JI6,Q80UG5,P49962,Q9DCX8,Q9D6Z1,Q9DBC7,Q8BHJ9,P53395,O08749,Q9JLJ2,P19096	0.0300757
GO:0061326	P	renal tubule development	2	83	0.222222	O35516,Q01705	0.030289
GO:0051057	P	positive regulation of small GTPase mediated signal transduction	2	83	0.222222	O35516,Q01705	0.030289
GO:0046579	P	positive regulation of Ras protein signal transduction	2	83	0.222222	O35516,Q01705	0.030289
GO:0060840	P	artery development	2	83	0.222222	Q61879,Q01705	0.030289
GO:0072080	P	nephron tubule development	2	83	0.222222	O35516,Q01705	0.030289
GO:0006835	P	dicarboxylic acid transport	2	83	0.222222	Q9QXX4,O88643	0.030289
GO:0019894	F	kinesin binding	2	83	0.222222	P60710,Q58A65	0.030289
GO:0010765	P	positive regulation of sodium ion transport	2	83	0.222222	Q9ESD1,Q61768	0.030289
GO:0015800	P	acidic amino acid transport	2	83	0.222222	Q9QXX4,O88643	0.030289
GO:0030510	P	regulation of BMP signaling pathway	2	83	0.222222	O35516,Q01705	0.030289
GO:0043506	P	regulation of JUN kinase activity	2	83	0.222222	Q58A65,O88643	0.030289
GO:0031252	C	cell leading edge	7	83	0.0721649	O88643,Q01705,Q9ET54,Q9JKF1,P60710,Q3UQ44,Q61879	0.0303803
GO:0000166	F	nucleotide binding	16	83	0.0511182	P45952,O88643,P60710,Q3UE37,Q61768,Q61879,Q8CIN4,Q8R3F9,Q9CWD8,Q99JI6,Q80UG5,Q9DCX8,Q9DBC7,O08749,Q9JLJ2,P19096	0.0304503
GO:1901265	F	nucleoside phosphate binding	16	83	0.0511182	P45952,O88643,P60710,Q3UE37,Q61768,Q61879,Q8CIN4,Q8R3F9,Q9CWD8,Q99JI6,Q80UG5,Q9DCX8,Q9DBC7,O08749,Q9JLJ2,P19096	0.0304503
GO:0032553	F	ribonucleotide binding	13	83	0.0548523	P45952,O88643,P60710,Q3UE37,Q61768,Q61879,Q8CIN4,Q8R3F9,Q9CWD8,Q99JI6,Q80UG5,Q9DCX8,Q9DBC7	0.030604
GO:0099513	C	polymeric cytoskeletal fiber	8	83	0.0672269	Q3UQ44,Q61768,Q80UG5,Q9JKF1,O88643,P60710,Q8BTM8,Q9ET54	0.0307791
GO:0034765	P	regulation of ion transmembrane transport	5	83	0.0877193	Q8BSY0,Q8BTM8,P63044,Q9ESD1,Q61768	0.0313108
GO:0070991	F	medium-chain-acyl-CoA dehydrogenase activity	1	83	1	P45952	0.0313444
GO:2000137	P	negative regulation of cell proliferation involved in heart morphogenesis	1	83	1	Q01705	0.0313444
GO:0085029	P	extracellular matrix assembly	1	83	1	Q01705	0.0313444
GO:0048273	F	mitogen-activated protein kinase p38 binding	1	83	1	Q58A65	0.0313444
GO:0060973	P	cell migration involved in heart development	1	83	1	Q01705	0.0313444
GO:0072144	P	glomerular mesangial cell development	1	83	1	Q01705	0.0313444
GO:0061438	P	renal system vasculature morphogenesis	1	83	1	O35516	0.0313444
GO:0060979	P	vasculogenesis involved in coronary vascular morphogenesis	1	83	1	Q01705	0.0313444
GO:0004313	F	[acyl-carrier-protein] S-acetyltransferase activity	1	83	1	P19096	0.0313444
GO:2000048	P	negative regulation of cell-cell adhesion mediated by cadherin	1	83	1	Q01705	0.0313444
GO:0035567	P	non-canonical Wnt signaling pathway	1	83	1	E9Q555	0.0313444
GO:0099609	F	microtubule lateral binding	1	83	1	Q61768	0.0313444
GO:0016419	F	S-malonyltransferase activity	1	83	1	P19096	0.0313444
GO:0003160	P	endocardium morphogenesis	1	83	1	Q01705	0.0313444
GO:0098894	C	extrinsic component of presynaptic endocytic zone membrane	1	83	1	Q7M6Y3	0.0313444
GO:0004148	F	dihydrolipoyl dehydrogenase activity	1	83	1	O08749	0.0313444
GO:0003270	P	Notch signaling pathway involved in regulation of secondary heart field cardioblast proliferation	1	83	1	Q01705	0.0313444
GO:0032039	C	integrator complex	1	83	1	Q9D168	0.0313444
GO:0098914	P	membrane repolarization during atrial cardiac muscle cell action potential	1	83	1	Q8BTM8	0.0313444
GO:0072148	P	epithelial cell fate commitment	1	83	1	Q01705	0.0313444
GO:0003332	P	negative regulation of extracellular matrix constituent secretion	1	83	1	Q01705	0.0313444
GO:0050747	P	positive regulation of lipoprotein metabolic process	1	83	1	Q3UZP4	0.0313444
GO:0042264	P	peptidyl-aspartic acid hydroxylation	1	83	1	Q8BSY0	0.0313444
GO:0031585	P	regulation of inositol 1,4,5-trisphosphate-sensitive calcium-release channel activity	1	83	1	Q8BSY0	0.0313444
GO:0004316	F	3-oxoacyl-[acyl-carrier-protein] reductase (NADPH) activity	1	83	1	P19096	0.0313444
GO:0072044	P	collecting duct development	1	83	1	Q01705	0.0313444
GO:1990705	P	cholangiocyte proliferation	1	83	1	O35516	0.0313444
GO:0060372	P	regulation of atrial cardiac muscle cell membrane repolarization	1	83	1	Q8BTM8	0.0313444
GO:0071501	P	cellular response to sterol depletion	1	83	1	Q8BJW6	0.0313444
GO:0004576	F	oligosaccharyl transferase activity	1	83	1	Q91YQ5	0.0313444
GO:1905152	P	positive regulation of voltage-gated sodium channel activity	1	83	1	Q61768	0.0313444
GO:0006044	P	N-acetylglucosamine metabolic process	1	83	1	Q9JK38	0.0313444
GO:0008693	F	3-hydroxydecanoyl-[acyl-carrier-protein] dehydratase activity	1	83	1	P19096	0.0313444
GO:0033623	P	regulation of integrin activation	1	83	1	Q99JI6	0.0313444
GO:0032230	P	positive regulation of synaptic transmission, GABAergic	1	83	1	Q61768	0.0313444
GO:0099553	P	trans-synaptic signaling by endocannabinoid, modulating synaptic transmission	1	83	1	O88643	0.0313444
GO:0007440	P	foregut morphogenesis	1	83	1	Q01705	0.0313444
GO:0003178	P	coronary sinus valve development	1	83	1	Q01705	0.0313444
GO:0003213	P	cardiac right atrium morphogenesis	1	83	1	Q01705	0.0313444
GO:0003176	P	aortic valve development	1	83	1	Q01705	0.0313444
GO:0018197	P	peptidyl-aspartic acid modification	1	83	1	Q8BSY0	0.0313444
GO:0099624	P	atrial cardiac muscle cell membrane repolarization	1	83	1	Q8BTM8	0.0313444
GO:1903847	P	regulation of aorta morphogenesis	1	83	1	Q01705	0.0313444
GO:0031465	C	Cul4B-RING E3 ubiquitin ligase complex	1	83	1	P62878	0.0313444
GO:2000981	P	negative regulation of inner ear receptor cell differentiation	1	83	1	Q01705	0.0313444
GO:0072383	P	plus-end-directed vesicle transport along microtubule	1	83	1	Q61768	0.0313444
GO:2000050	P	regulation of non-canonical Wnt signaling pathway	1	83	1	E9Q555	0.0313444
GO:0003241	P	growth involved in heart morphogenesis	1	83	1	Q01705	0.0313444
GO:2001271	P	negative regulation of cysteine-type endopeptidase activity involved in execution phase of apoptosis	1	83	1	Q8CIN4	0.0313444
GO:0061534	P	gamma-aminobutyric acid secretion, neurotransmission	1	83	1	O88643	0.0313444
GO:0035137	P	hindlimb morphogenesis	1	83	1	Q01705	0.0313444
GO:1903061	P	positive regulation of protein lipidation	1	83	1	Q3UZP4	0.0313444
GO:2000051	P	negative regulation of non-canonical Wnt signaling pathway	1	83	1	E9Q555	0.0313444
GO:0016153	F	urocanate hydratase activity	1	83	1	Q8VC12	0.0313444
GO:0098971	P	anterograde dendritic transport of neurotransmitter receptor complex	1	83	1	Q61768	0.0313444
GO:2000793	P	cell proliferation involved in heart valve development	1	83	1	Q01705	0.0313444
GO:0004320	F	oleoyl-[acyl-carrier-protein] hydrolase activity	1	83	1	P19096	0.0313444
GO:1901071	P	glucosamine-containing compound metabolic process	1	83	1	Q9JK38	0.0313444
GO:1990939	F	ATP-dependent microtubule motor activity	1	83	1	Q61768	0.0313444
GO:0047105	F	4-trimethylammoniobutyraldehyde dehydrogenase activity	1	83	1	Q9JLJ2	0.0313444
GO:0072017	P	distal tubule development	1	83	1	Q01705	0.0313444
GO:0002193	C	MAML1-RBP-Jkappa- ICN1 complex	1	83	1	Q01705	0.0313444
GO:0072104	P	glomerular capillary formation	1	83	1	O35516	0.0313444
GO:0099552	P	trans-synaptic signaling by lipid, modulating synaptic transmission	1	83	1	O88643	0.0313444
GO:0003192	P	mitral valve formation	1	83	1	Q01705	0.0313444
GO:0003250	P	regulation of cell proliferation involved in heart valve morphogenesis	1	83	1	Q01705	0.0313444
GO:0046504	P	glycerol ether biosynthetic process	1	83	1	P19096	0.0313444
GO:2000974	P	negative regulation of pro-B cell differentiation	1	83	1	Q01705	0.0313444
GO:0003198	P	epithelial to mesenchymal transition involved in endocardial cushion formation	1	83	1	Q01705	0.0313444
GO:0060120	P	inner ear receptor cell fate commitment	1	83	1	Q01705	0.0313444
GO:2001027	P	negative regulation of endothelial cell chemotaxis	1	83	1	Q01705	0.0313444
GO:0051447	P	negative regulation of meiotic cell cycle	1	83	1	Q9DBC7	0.0313444
GO:0031177	F	phosphopantetheine binding	1	83	1	P19096	0.0313444
GO:0060843	P	venous endothelial cell differentiation	1	83	1	Q01705	0.0313444
GO:0036146	P	cellular response to mycotoxin	1	83	1	P60710	0.0313444
GO:1901189	P	positive regulation of ephrin receptor signaling pathway	1	83	1	Q01705	0.0313444
GO:0002315	P	marginal zone B cell differentiation	1	83	1	O35516	0.0313444
GO:0043416	P	regulation of skeletal muscle tissue regeneration	1	83	1	Q8R1H0	0.0313444
GO:0008611	P	ether lipid biosynthetic process	1	83	1	P19096	0.0313444
GO:0062042	P	regulation of cardiac epithelial to mesenchymal transition	1	83	1	Q01705	0.0313444
GO:0003273	P	cell migration involved in endocardial cushion formation	1	83	1	Q01705	0.0313444
GO:0003344	P	pericardium morphogenesis	1	83	1	Q01705	0.0313444
GO:0060841	P	venous blood vessel development	1	83	1	Q01705	0.0313444
GO:1901187	P	regulation of ephrin receptor signaling pathway	1	83	1	Q01705	0.0313444
GO:0019145	F	aminobutyraldehyde dehydrogenase activity	1	83	1	Q9JLJ2	0.0313444
GO:1905224	P	clathrin-coated pit assembly	1	83	1	Q7M6Y3	0.0313444
GO:0007195	P	adenylate cyclase-inhibiting dopamine receptor signaling pathway	1	83	1	Q8BTM8	0.0313444
GO:0003252	P	negative regulation of cell proliferation involved in heart valve morphogenesis	1	83	1	Q01705	0.0313444
GO:0008659	F	(3R)-hydroxymyristoyl-[acyl-carrier-protein] dehydratase activity	1	83	1	P19096	0.0313444
GO:0098910	P	regulation of atrial cardiac muscle cell action potential	1	83	1	Q8BTM8	0.0313444
GO:0005851	C	eukaryotic translation initiation factor 2B complex	1	83	1	Q61749	0.0313444
GO:0003272	P	endocardial cushion formation	1	83	1	Q01705	0.0313444
GO:0060039	P	pericardium development	1	83	1	Q01705	0.0313444
GO:0016297	F	acyl-[acyl-carrier-protein] hydrolase activity	1	83	1	P19096	0.0313444
GO:0043544	F	lipoamide binding	1	83	1	O08749	0.0313444
GO:0004447	F	iodide peroxidase activity	1	83	1	Q9DCX8	0.0313444
GO:0046533	P	negative regulation of photoreceptor cell differentiation	1	83	1	Q01705	0.0313444
GO:0070033	C	synaptobrevin 2-SNAP-25-syntaxin-1a-complexin II complex	1	83	1	P63044	0.0313444
GO:0016296	F	palmitoyl-[acyl-carrier-protein] hydrolase activity	1	83	1	P19096	0.0313444
GO:0086066	P	atrial cardiac muscle cell to AV node cell communication	1	83	1	Q8BTM8	0.0313444
GO:0009629	P	response to gravity	1	83	1	P48755	0.0313444
GO:0072103	P	glomerulus vasculature morphogenesis	1	83	1	O35516	0.0313444
GO:0004468	F	lysine N-acetyltransferase activity, acting on acetyl phosphate as donor	1	83	1	Q9JIZ0	0.0313444
GO:0046485	P	ether lipid metabolic process	1	83	1	P19096	0.0313444
GO:0051620	P	norepinephrine uptake	1	83	1	P60710	0.0313444
GO:0102131	F	3-oxo-glutaryl-[acp] methyl ester reductase activity	1	83	1	P19096	0.0313444
GO:0005049	F	nuclear export signal receptor activity	1	83	1	Q80U93	0.0313444
GO:0048715	P	negative regulation of oligodendrocyte differentiation	1	83	1	Q01705	0.0313444
GO:1901328	P	response to cytochalasin B	1	83	1	P60710	0.0313444
GO:0072008	P	glomerular mesangial cell differentiation	1	83	1	Q01705	0.0313444
GO:1904684	P	negative regulation of metalloendopeptidase activity	1	83	1	Q7M6Y3	0.0313444
GO:0006047	P	UDP-N-acetylglucosamine metabolic process	1	83	1	Q9JK38	0.0313444
GO:0071045	P	nuclear histone mRNA catabolic process	1	83	1	P32067	0.0313444
GO:0031499	C	TRAMP complex	1	83	1	Q9CYA6	0.0313444
GO:0061439	P	kidney vasculature morphogenesis	1	83	1	O35516	0.0313444
GO:0016185	P	synaptic vesicle budding from presynaptic endocytic zone membrane	1	83	1	Q7M6Y3	0.0313444
GO:0004314	F	[acyl-carrier-protein] S-malonyltransferase activity	1	83	1	P19096	0.0313444
GO:0043754	F	dihydrolipoyllysine-residue (2-methylpropanoyl)transferase activity	1	83	1	P53395	0.0313444
GO:0033625	P	positive regulation of integrin activation	1	83	1	Q99JI6	0.0313444
GO:0005940	C	septin ring	1	83	1	Q80UG5	0.0313444
GO:0102132	F	3-oxo-pimeloyl-[acp] methyl ester reductase activity	1	83	1	P19096	0.0313444
GO:0003180	P	aortic valve morphogenesis	1	83	1	Q01705	0.0313444
GO:0001682	P	tRNA 5'-leader removal	1	83	1	P32067	0.0313444
GO:1902499	P	positive regulation of protein autoubiquitination	1	83	1	P62878	0.0313444
GO:0070278	P	extracellular matrix constituent secretion	1	83	1	Q01705	0.0313444
GO:0046349	P	amino sugar biosynthetic process	1	83	1	Q9JK38	0.0313444
GO:0016295	F	myristoyl-[acyl-carrier-protein] hydrolase activity	1	83	1	P19096	0.0313444
GO:0060244	P	negative regulation of cell proliferation involved in contact inhibition	1	83	1	O88643	0.0313444
GO:0031105	C	septin complex	1	83	1	Q80UG5	0.0313444
GO:0072143	P	mesangial cell development	1	83	1	Q01705	0.0313444
GO:0004652	F	polynucleotide adenylyltransferase activity	1	83	1	Q8R3F9	0.0313444
GO:0003183	P	mitral valve morphogenesis	1	83	1	Q01705	0.0313444
GO:0010002	P	cardioblast differentiation	1	83	1	Q01705	0.0313444
GO:0032156	C	septin cytoskeleton	1	83	1	Q80UG5	0.0313444
GO:0016420	F	malonyltransferase activity	1	83	1	P19096	0.0313444
GO:0031852	F	mu-type opioid receptor binding	1	83	1	Q8BTM8	0.0313444
GO:0051621	P	regulation of norepinephrine uptake	1	83	1	P60710	0.0313444
GO:0047117	F	enoyl-[acyl-carrier-protein] reductase (NADPH, A-specific) activity	1	83	1	P19096	0.0313444
GO:0099550	P	trans-synaptic signaling, modulating synaptic transmission	1	83	1	O88643	0.0313444
GO:1904210	P	VCP-NPL4-UFD1 AAA ATPase complex assembly	1	83	1	Q3UZP4	0.0313444
GO:0061343	P	cell adhesion involved in heart morphogenesis	1	83	1	Q01705	0.0313444
GO:0061101	P	neuroendocrine cell differentiation	1	83	1	Q9CWI3	0.0313444
GO:0048845	P	venous blood vessel morphogenesis	1	83	1	Q01705	0.0313444
GO:0034477	P	U6 snRNA 3'-end processing	1	83	1	Q8R3F9	0.0313444
GO:0003162	P	atrioventricular node development	1	83	1	Q01705	0.0313444
GO:0050265	F	RNA uridylyltransferase activity	1	83	1	Q8R3F9	0.0313444
GO:0097753	P	membrane bending	1	83	1	Q7M6Y3	0.0313444
GO:0030223	P	neutrophil differentiation	1	83	1	P19096	0.0313444
GO:0008574	F	ATP-dependent microtubule motor activity, plus-end-directed	1	83	1	Q61768	0.0313444
GO:0015874	P	norepinephrine transport	1	83	1	P60710	0.0313444
GO:0035622	P	intrahepatic bile duct development	1	83	1	O35516	0.0313444
GO:0031628	F	opioid receptor binding	1	83	1	Q8BTM8	0.0313444
GO:0021592	P	fourth ventricle development	1	83	1	Q61879	0.0313444
GO:0002085	P	inhibition of neuroepithelial cell differentiation	1	83	1	Q01705	0.0313444
GO:0003249	P	cell proliferation involved in heart valve morphogenesis	1	83	1	Q01705	0.0313444
GO:0009912	P	auditory receptor cell fate commitment	1	83	1	Q01705	0.0313444
GO:0006048	P	UDP-N-acetylglucosamine biosynthetic process	1	83	1	Q9JK38	0.0313444
GO:0003182	P	coronary sinus valve morphogenesis	1	83	1	Q01705	0.0313444
GO:0003330	P	regulation of extracellular matrix constituent secretion	1	83	1	Q01705	0.0313444
GO:0006991	P	response to sterol depletion	1	83	1	Q8BJW6	0.0313444
GO:0060956	P	endocardial cell differentiation	1	83	1	Q01705	0.0313444
GO:0046532	P	regulation of photoreceptor cell differentiation	1	83	1	Q01705	0.0313444
GO:0060982	P	coronary artery morphogenesis	1	83	1	Q01705	0.0313444
GO:0003174	P	mitral valve development	1	83	1	Q01705	0.0313444
GO:0035116	P	embryonic hindlimb morphogenesis	1	83	1	Q01705	0.0313444
GO:0002051	P	osteoblast fate commitment	1	83	1	Q01705	0.0313444
GO:0004597	F	peptide-aspartate beta-dioxygenase activity	1	83	1	Q8BSY0	0.0313444
GO:1902498	P	regulation of protein autoubiquitination	1	83	1	P62878	0.0313444
GO:0072386	P	plus-end-directed organelle transport along microtubule	1	83	1	Q61768	0.0313444
GO:1903849	P	positive regulation of aorta morphogenesis	1	83	1	Q01705	0.0313444
GO:0045608	P	negative regulation of inner ear auditory receptor cell differentiation	1	83	1	Q01705	0.0313444
GO:1902962	P	regulation of metalloendopeptidase activity involved in amyloid precursor protein catabolic process	1	83	1	Q7M6Y3	0.0313444
GO:0004343	F	glucosamine 6-phosphate N-acetyltransferase activity	1	83	1	Q9JK38	0.0313444
GO:0006041	P	glucosamine metabolic process	1	83	1	Q9JK38	0.0313444
GO:0003169	P	coronary vein morphogenesis	1	83	1	Q01705	0.0313444
GO:0051793	P	medium-chain fatty acid catabolic process	1	83	1	P45952	0.0313444
GO:0003256	P	regulation of transcription from RNA polymerase II promoter involved in myocardial precursor cell differentiation	1	83	1	Q01705	0.0313444
GO:0098937	P	anterograde dendritic transport	1	83	1	Q61768	0.0313444
GO:0070032	C	synaptobrevin 2-SNAP-25-syntaxin-1a-complexin I complex	1	83	1	P63044	0.0313444
GO:0018003	P	peptidyl-lysine N6-acetylation	1	83	1	Q9JIZ0	0.0313444
GO:0008046	F	axon guidance receptor activity	1	83	1	Q9ET54	0.0313444
GO:0004317	F	3-hydroxypalmitoyl-[acyl-carrier-protein] dehydratase activity	1	83	1	P19096	0.0313444
GO:0000386	F	second spliceosomal transesterification activity	1	83	1	Q8BHJ9	0.0313444
GO:0045632	P	negative regulation of mechanoreceptor differentiation	1	83	1	Q01705	0.0313444
GO:0047451	F	3-hydroxyoctanoyl-[acyl-carrier-protein] dehydratase activity	1	83	1	P19096	0.0313444
GO:0007221	P	positive regulation of transcription of Notch receptor target	1	83	1	Q01705	0.0313444
GO:1904240	P	negative regulation of VCP-NPL4-UFD1 AAA ATPase complex assembly	1	83	1	Q3UZP4	0.0313444
GO:2000973	P	regulation of pro-B cell differentiation	1	83	1	Q01705	0.0313444
GO:0086014	P	atrial cardiac muscle cell action potential	1	83	1	Q8BTM8	0.0313444
GO:0017160	F	Ral GTPase binding	1	83	1	Q8BTM8	0.0313444
GO:0097026	P	dendritic cell dendrite assembly	1	83	1	E9Q4N7	0.0313444
GO:0062043	P	positive regulation of cardiac epithelial to mesenchymal transition	1	83	1	Q01705	0.0313444
GO:0051068	P	dihydrolipoamide metabolic process	1	83	1	O08749	0.0313444
GO:0014807	P	regulation of somitogenesis	1	83	1	Q01705	0.0313444
GO:0072749	P	cellular response to cytochalasin B	1	83	1	P60710	0.0313444
GO:1901503	P	ether biosynthetic process	1	83	1	P19096	0.0313444
GO:0003157	P	endocardium development	1	83	1	Q01705	0.0313444
GO:0043415	P	positive regulation of skeletal muscle tissue regeneration	1	83	1	Q8R1H0	0.0313444
GO:0060379	P	cardiac muscle cell myoblast differentiation	1	83	1	Q01705	0.0313444
GO:0006409	P	tRNA export from nucleus	1	83	1	P32067	0.0313444
GO:0097384	P	cellular lipid biosynthetic process	1	83	1	P19096	0.0313444
GO:0004312	F	fatty acid synthase activity	1	83	1	P19096	0.0313444
GO:2000158	P	positive regulation of ubiquitin-specific protease activity	1	83	1	P70347	0.0313444
GO:0045835	P	negative regulation of meiotic nuclear division	1	83	1	Q9DBC7	0.0313444
GO:2000301	P	negative regulation of synaptic vesicle exocytosis	1	83	1	Q99JI6	0.0313444
GO:0071431	P	tRNA-containing ribonucleoprotein complex export from nucleus	1	83	1	P32067	0.0313444
GO:0097494	P	regulation of vesicle size	1	83	1	Q7M6Y3	0.0313444
GO:1905000	P	regulation of membrane repolarization during atrial cardiac muscle cell action potential	1	83	1	Q8BTM8	0.0313444
GO:0043159	C	acrosomal matrix	1	83	1	O08749	0.0313444
GO:0086026	P	atrial cardiac muscle cell to AV node cell signaling	1	83	1	Q8BTM8	0.0313444
GO:1905049	P	negative regulation of metallopeptidase activity	1	83	1	Q7M6Y3	0.0313444
GO:0048505	P	regulation of timing of cell differentiation	1	83	1	Q01705	0.0313444
GO:1905456	P	regulation of lymphoid progenitor cell differentiation	1	83	1	Q01705	0.0313444
GO:1902804	P	negative regulation of synaptic vesicle transport	1	83	1	Q99JI6	0.0313444
GO:0003348	P	cardiac endothelial cell differentiation	1	83	1	Q01705	0.0313444
GO:0004315	F	3-oxoacyl-[acyl-carrier-protein] synthase activity	1	83	1	P19096	0.0313444
GO:0060528	P	secretory columnal luminar epithelial cell differentiation involved in prostate glandular acinus development	1	83	1	Q01705	0.0313444
GO:0098597	P	observational learning	1	83	1	O88643	0.0313444
GO:0007386	P	compartment pattern specification	1	83	1	Q01705	0.0313444
GO:1990876	C	cytoplasmic side of nuclear pore	1	83	1	Q80U93	0.0313444
GO:0031523	C	Myb complex	1	83	1	Q8BTM8	0.0313444
GO:0032933	P	SREBP signaling pathway	1	83	1	Q8BJW6	0.0313444
GO:1901201	P	regulation of extracellular matrix assembly	1	83	1	Q01705	0.0313444
GO:0061344	P	regulation of cell adhesion involved in heart morphogenesis	1	83	1	Q01705	0.0313444
GO:1904238	P	pericyte cell differentiation	1	83	1	Q01705	0.0313444
GO:0004579	F	dolichyl-diphosphooligosaccharide-protein glycotransferase activity	1	83	1	Q91YQ5	0.0313444
GO:0072007	P	mesangial cell differentiation	1	83	1	Q01705	0.0313444
GO:0032486	P	Rap protein signal transduction	1	83	1	Q99JI6	0.0313444
GO:1902963	P	negative regulation of metalloendopeptidase activity involved in amyloid precursor protein catabolic process	1	83	1	Q7M6Y3	0.0313444
GO:1905457	P	negative regulation of lymphoid progenitor cell differentiation	1	83	1	Q01705	0.0313444
GO:1904239	P	regulation of VCP-NPL4-UFD1 AAA ATPase complex assembly	1	83	1	Q3UZP4	0.0313444
GO:0019171	F	3-hydroxyacyl-[acyl-carrier-protein] dehydratase activity	1	83	1	P19096	0.0313444
GO:1904683	P	regulation of metalloendopeptidase activity	1	83	1	Q7M6Y3	0.0313444
GO:0021764	P	amygdala development	1	83	1	O88643	0.0313444
GO:2000331	P	regulation of terminal button organization	1	83	1	Q7M6Y3	0.0313444
GO:0072109	P	glomerular mesangium development	1	83	1	Q01705	0.0313444
GO:1903827	P	regulation of cellular protein localization	9	83	0.0633803	Q8BTM8,O88643,P63044,Q61768,Q8BSY0,P60710,Q7M6Y3,Q9JKF1,Q3UZP4	0.0314065
GO:1990778	P	protein localization to cell periphery	6	83	0.0779221	P63044,Q8BTM8,Q8QZY6,P60710,Q7M6Y3,Q61768	0.0317637
GO:0051962	P	positive regulation of nervous system development	6	83	0.0779221	Q01705,Q58A65,O88643,Q8BTM8,Q7M6Y3,Q9JKF1	0.0317637
GO:0023014	P	signal transduction by protein phosphorylation	7	83	0.0714286	Q58A65,Q9JKF1,O88643,O35516,Q99JI6,Q01705,Q8CIN4	0.0319083
GO:0051017	P	actin filament bundle assembly	4	83	0.102564	Q8BTM8,O88643,Q8CIN4,Q61879	0.0320726
GO:0030018	C	Z disc	4	83	0.102564	O88643,Q4U4S6,Q8BTM8,Q9ET54	0.0320726
GO:0010959	P	regulation of metal ion transport	5	83	0.0862069	Q8BSY0,Q9ESD1,Q61768,Q8BTM8,P63044	0.0334451
GO:0003158	P	endothelium development	3	83	0.130435	Q01705,Q99JI6,P19096	0.0334608
GO:0017156	P	calcium ion regulated exocytosis	3	83	0.130435	P63044,Q99JI6,Q01705	0.0334608
GO:0055007	P	cardiac muscle cell differentiation	3	83	0.130435	Q61879,O88643,P45952	0.0334608
GO:0031674	C	I band	4	83	0.1	O88643,Q4U4S6,Q8BTM8,Q9ET54	0.0348091
GO:0061572	P	actin filament bundle organization	4	83	0.1	Q61879,Q8BTM8,O88643,Q8CIN4	0.0348091
GO:0045597	P	positive regulation of cell differentiation	9	83	0.062069	Q01705,Q58A65,O35516,O88643,Q8BTM8,Q7M6Y3,Q8R1H0,Q9JKF1,P50580	0.0353147
GO:1901652	P	response to peptide	7	83	0.0693069	Q01705,O88643,P63044,Q00896,Q61749,Q99JI6,Q9JKF1	0.0368017
GO:0045664	P	regulation of neuron differentiation	7	83	0.0693069	Q8BTM8,Q8CI32,Q01705,Q58A65,O88643,Q7M6Y3,Q9JKF1	0.0368017
GO:0030295	F	protein kinase activator activity	2	83	0.2	Q8CIN4,Q9JKF1	0.0371013
GO:0010761	P	fibroblast migration	2	83	0.2	O88643,Q9JKF1	0.0371013
GO:0030326	P	embryonic limb morphogenesis	2	83	0.2	Q01705,O35516	0.0371013
GO:0030239	P	myofibril assembly	2	83	0.2	Q9DBC7,Q61879	0.0371013
GO:1902803	P	regulation of synaptic vesicle transport	2	83	0.2	Q99JI6,Q7M6Y3	0.0371013
GO:0097014	C	ciliary plasm	2	83	0.2	Q80UG5,Q9DBC7	0.0371013
GO:0035113	P	embryonic appendage morphogenesis	2	83	0.2	O35516,Q01705	0.0371013
GO:0005930	C	axoneme	2	83	0.2	Q80UG5,Q9DBC7	0.0371013
GO:0097730	C	non-motile cilium	2	83	0.2	O35648,Q80UG5	0.0371013
GO:0007269	P	neurotransmitter secretion	3	83	0.125	P63044,O88643,Q99JI6	0.0373967
GO:0099643	P	signal release from synapse	3	83	0.125	P63044,O88643,Q99JI6	0.0373967
GO:0032231	P	regulation of actin filament bundle assembly	3	83	0.125	Q8BTM8,O88643,Q8CIN4	0.0373967
GO:0007369	P	gastrulation	3	83	0.125	Q9JIZ0,Q9DBC7,O08749	0.0373967
GO:0043406	P	positive regulation of MAP kinase activity	3	83	0.125	Q58A65,O88643,Q9JKF1	0.0373967
GO:0009653	P	anatomical structure morphogenesis	18	83	0.0481283	E9Q555,Q8BTM8,Q9JIZ0,Q9DBC7,P60710,Q8R1H0,O35516,Q01705,Q9ET54,O08749,Q61879,Q7M6Y3,Q61768,Q8BSY0,O88643,Q4U4S6,Q9CWD8,Q9JKF1	0.0374427
GO:0120031	P	plasma membrane bounded cell projection assembly	5	83	0.0833333	Q61879,Q01705,Q8BTM8,E9Q4N7,Q80UG5	0.0379817
GO:0045666	P	positive regulation of neuron differentiation	5	83	0.0833333	O88643,Q8BTM8,Q7M6Y3,Q9JKF1,Q58A65	0.0379817
GO:0030031	P	cell projection assembly	5	83	0.0833333	Q61879,Q01705,Q8BTM8,E9Q4N7,Q80UG5	0.0379817
GO:0006887	P	exocytosis	5	83	0.0833333	P63044,Q99JI6,Q01705,O88643,Q61879	0.0379817
GO:0070161	C	anchoring junction	6	83	0.0740741	P60710,Q01705,O88643,Q4U4S6,Q9ET54,Q9JKF1	0.0393936
GO:0031399	P	regulation of protein modification process	14	83	0.0514706	P60710,Q9CWI3,Q58A65,O88643,Q9DBC7,Q8CI32,Q8CIN4,Q9JKF1,O35516,Q99JI6,Q01705,P62878,P70347,Q3UZP4	0.0404231
GO:0032409	P	regulation of transporter activity	4	83	0.0952381	P60710,Q8BSY0,P63044,Q61768	0.0406793
GO:0005856	C	cytoskeleton	17	83	0.048433	P60710,Q80UG5,Q8BTM8,Q9ET54,Q9JKF1,Q61768,Q61879,O88643,O35648,Q3UQ44,Q4U4S6,Q9DBC7,Q9CWI3,Q58A65,Q99KN2,Q01705,Q9EP71	0.0408627
GO:0032268	P	regulation of cellular protein metabolic process	21	83	0.0456522	P60710,Q9CWI3,Q58A65,O88643,P50580,Q8BJW6,Q9DBC7,Q00896,Q8R1B4,Q8CI32,Q8CIN4,P62878,Q9JKF1,Q8BSY0,P49962,O35516,Q99JI6,Q01705,Q7M6Y3,P70347,Q3UZP4	0.0412255
GO:0060996	P	dendritic spine development	3	83	0.12	E9Q4N7,O88643,Q8CIN4	0.0415596
GO:0034332	P	adherens junction organization	3	83	0.12	P60710,Q8CIN4,Q9JKF1	0.0415596
GO:0031123	P	RNA 3'-end processing	3	83	0.12	Q8R3F9,Q9D168,P32067	0.0415596
GO:0043549	P	regulation of kinase activity	7	83	0.0673077	P60710,Q9CWI3,Q58A65,Q9DBC7,O88643,Q8CIN4,Q9JKF1	0.0421712
GO:0044463	C	cell projection part	12	83	0.0538117	O88643,Q61879,Q8BTM8,P63044,Q61768,Q9ET54,Q9JKF1,P60710,Q80UG5,Q9DBC7,O35648,Q8C6E0	0.0424844
GO:0120038	C	plasma membrane bounded cell projection part	12	83	0.0538117	O88643,Q61879,Q8BTM8,P63044,Q9ET54,Q9JKF1,Q61768,Q80UG5,Q9DBC7,O35648,Q8C6E0,P60710	0.0424844
GO:0000902	P	cell morphogenesis	9	83	0.06	Q9ET54,P60710,Q01705,Q61879,Q7M6Y3,Q61768,Q8BTM8,O88643,Q9JKF1	0.0425588
GO:1903829	P	positive regulation of cellular protein localization	6	83	0.0722892	Q8BTM8,O88643,P63044,Q61768,Q8BSY0,Q9JKF1	0.0436133
GO:0034329	P	cell junction assembly	4	83	0.0930233	P60710,Q8CIN4,Q9JKF1,Q99JI6	0.0438137
GO:0060563	P	neuroepithelial cell differentiation	2	83	0.181818	Q01705,Q9CWI3	0.0444382
GO:0014911	P	positive regulation of smooth muscle cell migration	2	83	0.181818	O88643,Q9JKF1	0.0444382
GO:0002102	C	podosome	2	83	0.181818	P60710,Q9ET54	0.0444382
GO:2000179	P	positive regulation of neural precursor cell proliferation	2	83	0.181818	Q01705,Q8BTM8	0.0444382
GO:0032153	C	cell division site	2	83	0.181818	Q61879,Q80UG5	0.0444382
GO:1902911	C	protein kinase complex	2	83	0.181818	Q9DBC7,Q9CWI3	0.0444382
GO:0007292	P	female gamete generation	2	83	0.181818	Q9DBC7,P48755	0.0444382
GO:0000049	F	tRNA binding	2	83	0.181818	P32067,Q8BJW6	0.0444382
GO:1902414	P	protein localization to cell junction	2	83	0.181818	P60710,Q8BTM8	0.0444382
GO:0019209	F	kinase activator activity	2	83	0.181818	Q8CIN4,Q9JKF1	0.0444382
GO:0072657	P	protein localization to membrane	8	83	0.0625	P49962,P63044,O88643,Q8BTM8,Q8QZY6,P60710,Q7M6Y3,Q61768	0.0447058
GO:0034660	P	ncRNA metabolic process	6	83	0.0714286	P32067,P50580,Q9CR57,Q8R3F9,Q9D168,Q9CYA6	0.0458264
GO:0042060	P	wound healing	6	83	0.0714286	Q61879,Q01705,Q8R1H0,Q8BTM8,O35516,O88643	0.0458264
GO:0050806	P	positive regulation of synaptic transmission	3	83	0.115385	Q61768,P63044,O88643	0.0459464
GO:0070374	P	positive regulation of ERK1 and ERK2 cascade	3	83	0.115385	O35516,Q99JI6,Q01705	0.0459464
GO:0046683	P	response to organophosphorus	3	83	0.115385	Q8BSY0,P48755,Q99JI6	0.0459464
GO:0051338	P	regulation of transferase activity	8	83	0.0620155	P60710,Q9CWI3,Q58A65,Q9DBC7,O88643,Q8CIN4,Q9JKF1,Q8CI32	0.0464749
GO:0007163	P	establishment or maintenance of cell polarity	4	83	0.0909091	Q9CWI3,O88643,Q99JI6,P60710	0.0470809
GO:0032270	P	positive regulation of cellular protein metabolic process	13	83	0.0515873	Q58A65,O88643,Q8R1B4,Q8CIN4,P62878,Q9JKF1,Q8BSY0,O35516,Q99JI6,Q01705,Q7M6Y3,P70347,Q3UZP4	0.047103
GO:0097367	F	carbohydrate derivative binding	14	83	0.0503597	P45952,O88643,P60710,Q3UE37,Q61768,Q61879,Q8CIN4,Q8R3F9,Q9CWD8,Q99JI6,Q80UG5,P47915,Q9DCX8,Q9DBC7	0.04734
GO:0010243	P	response to organonitrogen compound	11	83	0.0544554	Q01705,O88643,P63044,Q8BSY0,Q00896,Q61749,P48755,Q99JI6,P60710,Q3UZP4,Q9JKF1	0.0477958
GO:0098772	F	molecular function regulator	12	83	0.0526316	Q01705,Q9DBC7,Q00896,Q3UE37,Q61749,Q8BTM8,Q9ESD1,Q9CWI3,Q8VDM4,Q8CIN4,P70347,Q9JKF1	0.0490714
GO:0003006	P	developmental process involved in reproduction	6	83	0.0697674	Q61749,O35516,O08749,Q01705,P48755,Q8BTM8	0.0504611
GO:0035091	F	phosphatidylinositol binding	3	83	0.111111	Q7M6Y3,Q3UQ44,Q9JKF1	0.0505538
GO:1990138	P	neuron projection extension	3	83	0.111111	O88643,Q7M6Y3,Q9JKF1	0.0505538
GO:0060271	P	cilium assembly	3	83	0.111111	Q80UG5,Q01705,Q8BTM8	0.0505538
GO:0035265	P	organ growth	3	83	0.111111	Q01705,Q9DBC7,O88643	0.0505538
GO:0005887	C	integral component of plasma membrane	5	83	0.0769231	P63044,O35516,Q01705,Q8QZY6,Q9DCX8	0.050916
GO:0006807	P	nitrogen compound metabolic process	56	83	0.0363165	P60710,Q9CWI3,O35516,Q01705,Q8R1H0,Q58A65,Q8BV13,Q8BHJ9,Q6NZL6,P32067,Q8R1B4,O88643,P47915,P47930,Q8BP48,E9Q555,P62878,Q9JK38,P19096,O08749,E9Q4N7,P48755,Q99KN2,P50580,Q9CR57,Q8R3F9,O70279,Q5SFM8,Q9CYA6,Q9R226,Q8BJW6,Q61749,Q8CIN4,Q9DBC7,Q8BSY0,Q91YQ5,Q3UE37,Q8VC12,Q9DCX8,Q9QXX4,P45952,Q9JLJ2,Q00896,Q9D168,Q8BTM8,Q9JIZ0,Q8CI32,Q8VDM4,Q9JKF1,Q9CZV5,Q7M6Y3,P49962,Q8QZY6,Q99JI6,P70347,Q3UZP4	0.0512173
GO:0032555	F	purine ribonucleotide binding	12	83	0.0521739	P45952,O88643,P60710,Q3UE37,Q61768,Q61879,Q8CIN4,Q8R3F9,Q9CWD8,Q99JI6,Q80UG5,Q9DBC7	0.0518953
GO:0006476	P	protein deacetylation	2	83	0.166667	Q8R1H0,Q8BTM8	0.0522608
GO:0035637	P	multicellular organismal signaling	2	83	0.166667	O88643,Q8BTM8	0.0522608
GO:0006865	P	amino acid transport	2	83	0.166667	Q9QXX4,O88643	0.0522608
GO:0061028	P	establishment of endothelial barrier	2	83	0.166667	P19096,Q99JI6	0.0522608
GO:1901379	P	regulation of potassium ion transmembrane transport	2	83	0.166667	Q8BTM8,P63044	0.0522608
GO:0005911	C	cell-cell junction	6	83	0.0689655	P60710,Q9JKF1,O88643,Q99JI6,Q8BTM8,Q8CIN4	0.0528834
GO:0098978	C	glutamatergic synapse	6	83	0.0689655	O88643,P60710,Q61879,Q8BTM8,Q8CIN4,Q9DBC7	0.0528834
GO:0043005	C	neuron projection	12	83	0.0519481	O88643,P45952,P60710,Q61879,Q9ET54,Q9JKF1,P63044,Q8BTM8,Q61768,O35648,P48755,Q7M6Y3	0.0533486
GO:1905475	P	regulation of protein localization to membrane	4	83	0.0869565	O88643,P60710,Q7M6Y3,Q61768	0.0540131
GO:0043270	P	positive regulation of ion transport	4	83	0.0869565	Q8BSY0,Q9ESD1,Q61768,Q8BTM8	0.0540131
GO:0031625	F	ubiquitin protein ligase binding	6	83	0.0681818	P50580,P53395,P62878,P70347,Q8CI32,Q9DBC7	0.0553763
GO:1903076	P	regulation of protein localization to plasma membrane	3	83	0.107143	Q7M6Y3,Q61768,P60710	0.055378
GO:0006405	P	RNA export from nucleus	3	83	0.107143	Q80U93,P32067,Q5SFM8	0.055378
GO:0030010	P	establishment of cell polarity	3	83	0.107143	Q9CWI3,Q99JI6,O88643	0.055378
GO:0033002	P	muscle cell proliferation	3	83	0.107143	Q01705,Q9DBC7,O88643	0.055378
GO:0019887	F	protein kinase regulator activity	3	83	0.107143	Q9DBC7,Q8CIN4,Q9JKF1	0.055378
GO:0043408	P	regulation of MAPK cascade	6	83	0.0674157	Q58A65,Q9JKF1,O88643,O35516,Q99JI6,Q01705	0.0579398
GO:0043933	P	protein-containing complex subunit organization	20	83	0.0443459	Q8BHJ9,Q8R1B4,Q8R1H0,Q8BV13,O88643,Q3UZP4,Q9CWD8,Q99JI6,Q3UQ44,Q3U276,Q7M6Y3,P63044,Q61768,P70279,Q8BJW6,E9Q555,Q9JLJ2,Q9ET54,Q8BSY0,P48755	0.0601852
GO:0001228	F	DNA-binding transcription activator activity, RNA polymerase II-specific	3	83	0.103448	P47930,P48755,Q01705	0.0604145
GO:0043087	P	regulation of GTPase activity	3	83	0.103448	Q7M6Y3,Q3UQ44,Q9JKF1	0.0604145
GO:0051147	P	regulation of muscle cell differentiation	3	83	0.103448	Q01705,Q8R1H0,O88643	0.0604145
GO:0009913	P	epidermal cell differentiation	3	83	0.103448	P47930,Q9ET54,Q01705	0.0604145
GO:0014074	P	response to purine-containing compound	3	83	0.103448	Q8BSY0,P48755,Q99JI6	0.0604145
GO:0055002	P	striated muscle cell development	3	83	0.103448	Q61879,Q9DBC7,O88643	0.0604145
GO:0022412	P	cellular process involved in reproduction in multicellular organism	3	83	0.103448	Q9DBC7,P48755,O08749	0.0604145
GO:0042398	P	cellular modified amino acid biosynthetic process	2	83	0.153846	P45952,Q9JLJ2	0.0605324
GO:0050435	P	amyloid-beta metabolic process	2	83	0.153846	Q7M6Y3,Q9JIZ0	0.0605324
GO:0071277	P	cellular response to calcium ion	2	83	0.153846	Q8BSY0,Q9JKF1	0.0605324
GO:0021761	P	limbic system development	2	83	0.153846	O88643,Q61768	0.0605324
GO:0003206	P	cardiac chamber morphogenesis	2	83	0.153846	Q01705,O35516	0.0605324
GO:0051148	P	negative regulation of muscle cell differentiation	2	83	0.153846	Q01705,O88643	0.0605324
GO:0030509	P	BMP signaling pathway	2	83	0.153846	O35516,Q01705	0.0605324
GO:1902305	P	regulation of sodium ion transmembrane transport	2	83	0.153846	Q9ESD1,Q61768	0.0605324
GO:0010720	P	positive regulation of cell development	6	83	0.0666667	Q01705,Q58A65,O88643,Q8BTM8,Q7M6Y3,Q9JKF1	0.0605741
GO:0043434	P	response to peptide hormone	6	83	0.0666667	O88643,P63044,Q99JI6,Q9JKF1,Q00896,Q61749	0.0605741
GO:0009743	P	response to carbohydrate	4	83	0.0833333	P63044,Q61749,Q61768,Q99JI6	0.0614719
GO:0044448	C	cell cortex part	4	83	0.0833333	Q80UG5,P60710,Q8BTM8,Q8BSY0	0.0614719
GO:0051015	F	actin filament binding	4	83	0.0833333	Q3UQ44,Q4U4S6,Q61879,Q8BTM8	0.0614719
GO:0047555	F	3',5'-cyclic-GMP phosphodiesterase activity	1	83	0.5	Q9DBC7	0.0617178
GO:0031683	F	G-protein beta/gamma-subunit complex binding	1	83	0.5	O35648	0.0617178
GO:0048711	P	positive regulation of astrocyte differentiation	1	83	0.5	Q01705	0.0617178
GO:0099542	P	trans-synaptic signaling by endocannabinoid	1	83	0.5	O88643	0.0617178
GO:0070142	P	synaptic vesicle budding	1	83	0.5	Q7M6Y3	0.0617178
GO:0060242	P	contact inhibition	1	83	0.5	O88643	0.0617178
GO:0034471	P	ncRNA 5'-end processing	1	83	0.5	P32067	0.0617178
GO:0043490	P	malate-aspartate shuttle	1	83	0.5	Q9QXX4	0.0617178
GO:0004114	F	3',5'-cyclic-nucleotide phosphodiesterase activity	1	83	0.5	Q9DBC7	0.0617178
GO:0086011	P	membrane repolarization during action potential	1	83	0.5	Q8BTM8	0.0617178
GO:0002313	P	mature B cell differentiation involved in immune response	1	83	0.5	O35516	0.0617178
GO:0009852	P	auxin catabolic process	1	83	0.5	Q8VCH0	0.0617178
GO:0060767	P	epithelial cell proliferation involved in prostate gland development	1	83	0.5	Q01705	0.0617178
GO:0060768	P	regulation of epithelial cell proliferation involved in prostate gland development	1	83	0.5	Q01705	0.0617178
GO:1905031	P	regulation of membrane repolarization during cardiac muscle cell action potential	1	83	0.5	Q8BTM8	0.0617178
GO:0005850	C	eukaryotic translation initiation factor 2 complex	1	83	0.5	Q8BJW6	0.0617178
GO:1902857	P	positive regulation of non-motile cilium assembly	1	83	0.5	Q80UG5	0.0617178
GO:0043011	P	myeloid dendritic cell differentiation	1	83	0.5	O35516	0.0617178
GO:0010838	P	positive regulation of keratinocyte proliferation	1	83	0.5	O35516	0.0617178
GO:0070633	P	transepithelial transport	1	83	0.5	Q9ESD1	0.0617178
GO:2001224	P	positive regulation of neuron migration	1	83	0.5	Q8BTM8	0.0617178
GO:0009106	P	lipoate metabolic process	1	83	0.5	O08749	0.0617178
GO:0005310	F	dicarboxylic acid transmembrane transporter activity	1	83	0.5	Q9QXX4	0.0617178
GO:0001708	P	cell fate specification	1	83	0.5	Q01705	0.0617178
GO:0002335	P	mature B cell differentiation	1	83	0.5	O35516	0.0617178
GO:0045631	P	regulation of mechanoreceptor differentiation	1	83	0.5	Q01705	0.0617178
GO:0098903	P	regulation of membrane repolarization during action potential	1	83	0.5	Q8BTM8	0.0617178
GO:0060837	P	blood vessel endothelial cell differentiation	1	83	0.5	Q01705	0.0617178
GO:0072014	P	proximal tubule development	1	83	0.5	O35516	0.0617178
GO:0002320	P	lymphoid progenitor cell differentiation	1	83	0.5	Q01705	0.0617178
GO:0003188	P	heart valve formation	1	83	0.5	Q01705	0.0617178
GO:0097211	P	cellular response to gonadotropin-releasing hormone	1	83	0.5	Q99JI6	0.0617178
GO:0060842	P	arterial endothelial cell differentiation	1	83	0.5	Q01705	0.0617178
GO:1905653	P	positive regulation of artery morphogenesis	1	83	0.5	Q01705	0.0617178
GO:0097368	P	establishment of Sertoli cell barrier	1	83	0.5	Q8BTM8	0.0617178
GO:0003190	P	atrioventricular valve formation	1	83	0.5	Q01705	0.0617178
GO:0001709	P	cell fate determination	1	83	0.5	O35516	0.0617178
GO:0072553	P	terminal button organization	1	83	0.5	Q7M6Y3	0.0617178
GO:0043307	P	eosinophil activation	1	83	0.5	P63044	0.0617178
GO:0034988	F	Fc-gamma receptor I complex binding	1	83	0.5	Q8BTM8	0.0617178
GO:1901213	P	regulation of transcription from RNA polymerase II promoter involved in heart development	1	83	0.5	Q01705	0.0617178
GO:0019557	P	histidine catabolic process to glutamate and formate	1	83	0.5	Q8VC12	0.0617178
GO:0008603	F	cAMP-dependent protein kinase regulator activity	1	83	0.5	Q9DBC7	0.0617178
GO:0031069	P	hair follicle morphogenesis	1	83	0.5	Q01705	0.0617178
GO:0099116	P	tRNA 5'-end processing	1	83	0.5	P32067	0.0617178
GO:2000480	P	negative regulation of cAMP-dependent protein kinase activity	1	83	0.5	Q9DBC7	0.0617178
GO:0086019	P	cell-cell signaling involved in cardiac conduction	1	83	0.5	Q8BTM8	0.0617178
GO:0031340	P	positive regulation of vesicle fusion	1	83	0.5	Q61768	0.0617178
GO:0015556	F	C4-dicarboxylate transmembrane transporter activity	1	83	0.5	Q9QXX4	0.0617178
GO:1903054	P	negative regulation of extracellular matrix organization	1	83	0.5	Q01705	0.0617178
GO:0031338	P	regulation of vesicle fusion	1	83	0.5	Q61768	0.0617178
GO:1903608	P	protein localization to cytoplasmic stress granule	1	83	0.5	P32067	0.0617178
GO:0019254	P	carnitine metabolic process, CoA-linked	1	83	0.5	P45952	0.0617178
GO:1903059	P	regulation of protein lipidation	1	83	0.5	Q3UZP4	0.0617178
GO:0061073	P	ciliary body morphogenesis	1	83	0.5	O35516	0.0617178
GO:0003211	P	cardiac ventricle formation	1	83	0.5	Q01705	0.0617178
GO:0003264	P	regulation of cardioblast proliferation	1	83	0.5	Q01705	0.0617178
GO:0032237	P	activation of store-operated calcium channel activity	1	83	0.5	Q8BSY0	0.0617178
GO:0045900	P	negative regulation of translational elongation	1	83	0.5	P49962	0.0617178
GO:0097210	P	response to gonadotropin-releasing hormone	1	83	0.5	Q99JI6	0.0617178
GO:0097431	C	mitotic spindle pole	1	83	0.5	Q9CWI3	0.0617178
GO:0061311	P	cell surface receptor signaling pathway involved in heart development	1	83	0.5	Q01705	0.0617178
GO:0016479	P	negative regulation of transcription by RNA polymerase I	1	83	0.5	Q8BTM8	0.0617178
GO:0045605	P	negative regulation of epidermal cell differentiation	1	83	0.5	Q01705	0.0617178
GO:0043308	P	eosinophil degranulation	1	83	0.5	P63044	0.0617178
GO:0003214	P	cardiac left ventricle morphogenesis	1	83	0.5	Q01705	0.0617178
GO:1901341	P	positive regulation of store-operated calcium channel activity	1	83	0.5	Q8BSY0	0.0617178
GO:0034987	F	immunoglobulin receptor binding	1	83	0.5	Q8BTM8	0.0617178
GO:0099641	P	anterograde axonal protein transport	1	83	0.5	Q61768	0.0617178
GO:1905216	P	positive regulation of RNA binding	1	83	0.5	Q8R1B4	0.0617178
GO:1901522	P	positive regulation of transcription from RNA polymerase II promoter involved in cellular response to chemical stimulus	1	83	0.5	Q01705	0.0617178
GO:0003222	P	ventricular trabecula myocardium morphogenesis	1	83	0.5	Q01705	0.0617178
GO:1905098	P	negative regulation of guanyl-nucleotide exchange factor activity	1	83	0.5	Q61749	0.0617178
GO:0048012	P	hepatocyte growth factor receptor signaling pathway	1	83	0.5	O88643	0.0617178
GO:1902416	P	positive regulation of mRNA binding	1	83	0.5	Q8R1B4	0.0617178
GO:1990049	P	retrograde neuronal dense core vesicle transport	1	83	0.5	Q61768	0.0617178
GO:0070084	P	protein initiator methionine removal	1	83	0.5	Q8BP48	0.0617178
GO:0017075	F	syntaxin-1 binding	1	83	0.5	P63044	0.0617178
GO:0005313	F	L-glutamate transmembrane transporter activity	1	83	0.5	Q9QXX4	0.0617178
GO:0010124	P	phenylacetate catabolic process	1	83	0.5	Q8VCH0	0.0617178
GO:0061314	P	Notch signaling involved in heart development	1	83	0.5	Q01705	0.0617178
GO:0061419	P	positive regulation of transcription from RNA polymerase II promoter in response to hypoxia	1	83	0.5	Q01705	0.0617178
GO:1902259	P	regulation of delayed rectifier potassium channel activity	1	83	0.5	P63044	0.0617178
GO:0033622	P	integrin activation	1	83	0.5	Q99JI6	0.0617178
GO:1902415	P	regulation of mRNA binding	1	83	0.5	Q8R1B4	0.0617178
GO:0090493	P	catecholamine uptake	1	83	0.5	P60710	0.0617178
GO:0000966	P	RNA 5'-end processing	1	83	0.5	P32067	0.0617178
GO:0044305	C	calyx of Held	1	83	0.5	P60710	0.0617178
GO:0016188	P	synaptic vesicle maturation	1	83	0.5	Q7M6Y3	0.0617178
GO:0003266	P	regulation of secondary heart field cardioblast proliferation	1	83	0.5	Q01705	0.0617178
GO:0000389	P	mRNA 3'-splice site recognition	1	83	0.5	Q8BHJ9	0.0617178
GO:0015183	F	L-aspartate transmembrane transporter activity	1	83	0.5	Q9QXX4	0.0617178
GO:0048730	P	epidermis morphogenesis	1	83	0.5	Q01705	0.0617178
GO:1905150	P	regulation of voltage-gated sodium channel activity	1	83	0.5	Q61768	0.0617178
GO:0071257	P	cellular response to electrical stimulus	1	83	0.5	P60710	0.0617178
GO:0009850	P	auxin metabolic process	1	83	0.5	Q8VCH0	0.0617178
GO:0034515	C	proteasome storage granule	1	83	0.5	Q8VDM4	0.0617178
GO:0030552	F	cAMP binding	1	83	0.5	Q9DBC7	0.0617178
GO:0003219	P	cardiac right ventricle formation	1	83	0.5	Q01705	0.0617178
GO:0002447	P	eosinophil mediated immunity	1	83	0.5	P63044	0.0617178
GO:2001270	P	regulation of cysteine-type endopeptidase activity involved in execution phase of apoptosis	1	83	0.5	Q8CIN4	0.0617178
GO:0019556	P	histidine catabolic process to glutamate and formamide	1	83	0.5	Q8VC12	0.0617178
GO:1905651	P	regulation of artery morphogenesis	1	83	0.5	Q01705	0.0617178
GO:0099541	P	trans-synaptic signaling by lipid	1	83	0.5	O88643	0.0617178
GO:1900086	P	positive regulation of peptidyl-tyrosine autophosphorylation	1	83	0.5	Q9JKF1	0.0617178
GO:0060977	P	coronary vasculature morphogenesis	1	83	0.5	Q01705	0.0617178
GO:0002278	P	eosinophil activation involved in immune response	1	83	0.5	P63044	0.0617178
GO:0070044	C	synaptobrevin 2-SNAP-25-syntaxin-1a complex	1	83	0.5	P63044	0.0617178
GO:0043176	F	amine binding	1	83	0.5	Q9JLJ2	0.0617178
GO:0097418	C	neurofibrillary tangle	1	83	0.5	Q7M6Y3	0.0617178
GO:0003203	P	endocardial cushion morphogenesis	1	83	0.5	Q01705	0.0617178
GO:0031466	C	Cul5-RING ubiquitin ligase complex	1	83	0.5	P62878	0.0617178
GO:0021943	P	formation of radial glial scaffolds	1	83	0.5	Q8BTM8	0.0617178
GO:0015810	P	aspartate transmembrane transport	1	83	0.5	Q9QXX4	0.0617178
GO:0006040	P	amino sugar metabolic process	1	83	0.5	Q9JK38	0.0617178
GO:0042587	C	glycogen granule	1	83	0.5	P19096	0.0617178
GO:0030551	F	cyclic nucleotide binding	1	83	0.5	Q9DBC7	0.0617178
GO:0002052	P	positive regulation of neuroblast proliferation	1	83	0.5	Q01705	0.0617178
GO:0007296	P	vitellogenesis	1	83	0.5	P48755	0.0617178
GO:0046929	P	negative regulation of neurotransmitter secretion	1	83	0.5	Q99JI6	0.0617178
GO:0051791	P	medium-chain fatty acid metabolic process	1	83	0.5	P45952	0.0617178
GO:0016418	F	S-acetyltransferase activity	1	83	0.5	P19096	0.0617178
GO:1902263	P	apoptotic process involved in embryonic digit morphogenesis	1	83	0.5	Q01705	0.0617178
GO:0035800	F	deubiquitinase activator activity	1	83	0.5	P70347	0.0617178
GO:0086013	P	membrane repolarization during cardiac muscle cell action potential	1	83	0.5	Q8BTM8	0.0617178
GO:0015942	P	formate metabolic process	1	83	0.5	Q8VC12	0.0617178
GO:0043224	C	nuclear SCF ubiquitin ligase complex	1	83	0.5	P62878	0.0617178
GO:0070650	P	actin filament bundle distribution	1	83	0.5	Q61879	0.0617178
GO:0060947	P	cardiac vascular smooth muscle cell differentiation	1	83	0.5	Q01705	0.0617178
GO:0015172	F	acidic amino acid transmembrane transporter activity	1	83	0.5	Q9QXX4	0.0617178
GO:0045607	P	regulation of inner ear auditory receptor cell differentiation	1	83	0.5	Q01705	0.0617178
GO:0035613	F	RNA stem-loop binding	1	83	0.5	Q61879	0.0617178
GO:0031588	C	nucleotide-activated protein kinase complex	1	83	0.5	Q9DBC7	0.0617178
GO:0036056	C	filtration diaphragm	1	83	0.5	Q9JKF1	0.0617178
GO:0004112	F	cyclic-nucleotide phosphodiesterase activity	1	83	0.5	Q9DBC7	0.0617178
GO:0045683	P	negative regulation of epidermis development	1	83	0.5	Q01705	0.0617178
GO:0042780	P	tRNA 3'-end processing	1	83	0.5	P32067	0.0617178
GO:0005680	C	anaphase-promoting complex	1	83	0.5	P62878	0.0617178
GO:0002068	P	glandular epithelial cell development	1	83	0.5	P19096	0.0617178
GO:0004862	F	cAMP-dependent protein kinase inhibitor activity	1	83	0.5	Q9DBC7	0.0617178
GO:0032228	P	regulation of synaptic transmission, GABAergic	1	83	0.5	Q61768	0.0617178
GO:0030296	F	protein tyrosine kinase activator activity	1	83	0.5	Q8CIN4	0.0617178
GO:1990776	P	response to angiotensin	1	83	0.5	Q9JKF1	0.0617178
GO:0002328	P	pro-B cell differentiation	1	83	0.5	Q01705	0.0617178
GO:0060354	P	negative regulation of cell adhesion molecule production	1	83	0.5	Q01705	0.0617178
GO:0061009	P	common bile duct development	1	83	0.5	O35516	0.0617178
GO:0035060	C	brahma complex	1	83	0.5	E9Q4N7	0.0617178
GO:0060948	P	cardiac vascular smooth muscle cell development	1	83	0.5	Q01705	0.0617178
GO:0003207	P	cardiac chamber formation	1	83	0.5	Q01705	0.0617178
GO:0006548	P	histidine catabolic process	1	83	0.5	Q8VC12	0.0617178
GO:0021678	P	third ventricle development	1	83	0.5	Q61879	0.0617178
GO:0036057	C	slit diaphragm	1	83	0.5	Q9JKF1	0.0617178
GO:0045603	P	positive regulation of endothelial cell differentiation	1	83	0.5	Q01705	0.0617178
GO:0014051	P	gamma-aminobutyric acid secretion	1	83	0.5	O88643	0.0617178
GO:2001046	P	positive regulation of integrin-mediated signaling pathway	1	83	0.5	Q8BTM8	0.0617178
GO:0007257	P	activation of JUN kinase activity	1	83	0.5	Q58A65	0.0617178
GO:0030122	C	AP-2 adaptor complex	1	83	0.5	Q7M6Y3	0.0617178
GO:0031405	F	lipoic acid binding	1	83	0.5	P53395	0.0617178
GO:0097084	P	vascular smooth muscle cell development	1	83	0.5	Q01705	0.0617178
GO:0060525	P	prostate glandular acinus development	1	83	0.5	Q01705	0.0617178
GO:0043606	P	formamide metabolic process	1	83	0.5	Q8VC12	0.0617178
GO:0110111	P	negative regulation of animal organ morphogenesis	1	83	0.5	Q01705	0.0617178
GO:1902961	P	positive regulation of aspartic-type endopeptidase activity involved in amyloid precursor protein catabolic process	1	83	0.5	Q7M6Y3	0.0617178
GO:0070569	F	uridylyltransferase activity	1	83	0.5	Q8R3F9	0.0617178
GO:2000980	P	regulation of inner ear receptor cell differentiation	1	83	0.5	Q01705	0.0617178
GO:0005952	C	cAMP-dependent protein kinase complex	1	83	0.5	Q9DBC7	0.0617178
GO:1900084	P	regulation of peptidyl-tyrosine autophosphorylation	1	83	0.5	Q9JKF1	0.0617178
GO:0003263	P	cardioblast proliferation	1	83	0.5	Q01705	0.0617178
GO:1905383	P	protein localization to presynapse	1	83	0.5	Q61768	0.0617178
GO:0048240	P	sperm capacitation	1	83	0.5	O08749	0.0617178
GO:2000479	P	regulation of cAMP-dependent protein kinase activity	1	83	0.5	Q9DBC7	0.0617178
GO:0048608	P	reproductive structure development	5	83	0.0724638	Q61749,O35516,Q01705,P48755,Q8BTM8	0.0629253
GO:0032559	F	adenyl ribonucleotide binding	10	83	0.0534759	P45952,O88643,P60710,Q3UE37,Q61768,Q61879,Q8CIN4,Q8R3F9,Q9CWD8,Q9DBC7	0.0642756
GO:0017076	F	purine nucleotide binding	12	83	0.0504202	P45952,O88643,P60710,Q3UE37,Q61768,Q61879,Q8CIN4,Q8R3F9,Q9CWD8,Q99JI6,Q80UG5,Q9DBC7	0.0643115
GO:1901681	F	sulfur compound binding	4	83	0.0816327	P45952,P47915,P53395,O08749	0.0653967
GO:0031334	P	positive regulation of protein complex assembly	5	83	0.0714286	O88643,Q99JI6,Q3UQ44,Q9ET54,P48755	0.0661591
GO:0032956	P	regulation of actin cytoskeleton organization	5	83	0.0714286	Q8BTM8,Q3UQ44,O88643,Q8CIN4,O35516	0.0661591
GO:0061458	P	reproductive system development	5	83	0.0714286	Q61749,O35516,Q01705,P48755,Q8BTM8	0.0661591
GO:1990234	C	transferase complex	7	83	0.0603448	P62878,Q91YQ5,O08749,Q9DBC7,Q9CZV5,P60710,Q9CWI3	0.0686442
GO:0003779	F	actin binding	6	83	0.0645161	Q3UQ44,Q4U4S6,Q61879,Q8BTM8,Q9EP71,Q9ET54	0.0689035
GO:0042246	P	tissue regeneration	2	83	0.142857	Q8R1H0,Q01705	0.0692178
GO:0000079	P	regulation of cyclin-dependent protein serine/threonine kinase activity	2	83	0.142857	P60710,Q9CWI3	0.0692178
GO:0002028	P	regulation of sodium ion transport	2	83	0.142857	Q9ESD1,Q61768	0.0692178
GO:0097120	P	receptor localization to synapse	2	83	0.142857	P63044,Q61768	0.0692178
GO:0051865	P	protein autoubiquitination	2	83	0.142857	P62878,E9Q555	0.0692178
GO:0060420	P	regulation of heart growth	2	83	0.142857	Q01705,O88643	0.0692178
GO:0071773	P	cellular response to BMP stimulus	2	83	0.142857	O35516,Q01705	0.0692178
GO:0003231	P	cardiac ventricle development	2	83	0.142857	Q01705,Q4U4S6	0.0692178
GO:2000241	P	regulation of reproductive process	2	83	0.142857	Q9DBC7,Q01705	0.0692178
GO:0048488	P	synaptic vesicle endocytosis	2	83	0.142857	Q7M6Y3,P60710	0.0692178
GO:0140238	P	presynaptic endocytosis	2	83	0.142857	Q7M6Y3,P60710	0.0692178
GO:0032435	P	negative regulation of proteasomal ubiquitin-dependent protein catabolic process	2	83	0.142857	Q3UZP4,Q8CI32	0.0692178
GO:0035725	P	sodium ion transmembrane transport	2	83	0.142857	Q9ESD1,Q61768	0.0692178
GO:0014910	P	regulation of smooth muscle cell migration	2	83	0.142857	O88643,Q9JKF1	0.0692178
GO:0048709	P	oligodendrocyte differentiation	2	83	0.142857	Q61749,Q01705	0.0692178
GO:0055021	P	regulation of cardiac muscle tissue growth	2	83	0.142857	Q01705,O88643	0.0692178
GO:0071772	P	response to BMP	2	83	0.142857	O35516,Q01705	0.0692178
GO:0003700	F	DNA-binding transcription factor activity	5	83	0.0704225	P47930,P48755,Q01705,P50580,Q99KN2	0.069485
GO:0045861	P	negative regulation of proteolysis	5	83	0.0704225	Q00896,Q8CI32,Q7M6Y3,Q3UZP4,Q8CIN4	0.069485
GO:0065003	P	protein-containing complex assembly	18	83	0.044665	Q8BHJ9,Q8R1B4,Q8R1H0,Q8BV13,O88643,Q3UZP4,Q9CWD8,Q99JI6,Q3UQ44,Q3U276,Q7M6Y3,P63044,P70279,Q8BJW6,E9Q555,Q9JLJ2,Q9ET54,P48755	0.0698855
GO:0044782	P	cilium organization	3	83	0.0967742	Q01705,Q8BTM8,Q80UG5	0.0711063
GO:0044389	F	ubiquitin-like protein ligase binding	6	83	0.0638298	P50580,P53395,P62878,P70347,Q8CI32,Q9DBC7	0.0718221
GO:0040007	P	growth	9	83	0.0542169	Q01705,O35516,P47915,Q8CIN4,Q8R1H0,O88643,Q9DBC7,Q7M6Y3,Q9JKF1	0.0723252
GO:0098916	P	anterograde trans-synaptic signaling	5	83	0.0694444	E9Q4N7,P63044,Q61768,O88643,Q99JI6	0.0729029
GO:0007268	P	chemical synaptic transmission	5	83	0.0694444	E9Q4N7,P63044,Q61768,O88643,Q99JI6	0.0729029
GO:0002009	P	morphogenesis of an epithelium	5	83	0.0694444	P60710,O35516,Q01705,Q8BTM8,O88643	0.0729029
GO:0006468	P	protein phosphorylation	11	83	0.0506912	P60710,Q9CWI3,Q58A65,O88643,Q9DBC7,Q8CIN4,Q9JKF1,O35516,Q99JI6,Q01705,Q8BJW6	0.0729602
GO:1901698	P	response to nitrogen compound	11	83	0.0506912	Q01705,O88643,P63044,Q8BSY0,Q00896,Q61749,P48755,Q99JI6,P60710,Q3UZP4,Q9JKF1	0.0729602
GO:0007399	P	nervous system development	15	83	0.0464396	Q61879,Q01705,P60710,Q7M6Y3,Q61768,Q8BTM8,Q8CI32,Q61749,O88643,Q9ET54,Q58A65,E9Q4N7,Q8CIN4,Q9JKF1,O70279	0.0731592
GO:0001889	P	liver development	4	83	0.0784314	O35516,P45952,Q01705,Q9JK38	0.0736319
GO:0061008	P	hepaticobiliary system development	4	83	0.0784314	O35516,P45952,Q01705,Q9JK38	0.0736319
GO:0000165	P	MAPK cascade	6	83	0.0631579	Q58A65,Q9JKF1,O88643,O35516,Q99JI6,Q01705	0.0748118
GO:0005509	F	calcium ion binding	6	83	0.0631579	O35516,O35648,Q01705,Q8BSY0,Q9JKF1,Q9QXX4	0.0748118
GO:0051222	P	positive regulation of protein transport	6	83	0.0631579	Q61768,Q8BTM8,Q61879,O88643,P63044,Q8BSY0	0.0748118
GO:0036094	F	small molecule binding	18	83	0.044226	P45952,O88643,P60710,Q3UE37,Q61768,Q61879,Q8CIN4,Q8R3F9,Q9CWD8,Q99JI6,Q80UG5,Q9DCX8,Q9DBC7,P19096,P53395,Q9JK38,O08749,Q9JLJ2	0.0755483
GO:0001932	P	regulation of protein phosphorylation	10	83	0.0518135	P60710,Q9CWI3,Q58A65,O88643,Q9DBC7,Q8CIN4,Q9JKF1,O35516,Q99JI6,Q01705	0.0762351
GO:0048598	P	embryonic morphogenesis	5	83	0.0684932	Q9JIZ0,Q9DBC7,O35516,Q01705,O08749	0.0764122
GO:0031346	P	positive regulation of cell projection organization	5	83	0.0684932	O88643,Q8BTM8,Q7M6Y3,Q9JKF1,Q80UG5	0.0764122
GO:0001934	P	positive regulation of protein phosphorylation	7	83	0.0588235	Q58A65,O88643,Q8CIN4,Q9JKF1,O35516,Q99JI6,Q01705	0.0765478
GO:0043086	P	negative regulation of catalytic activity	7	83	0.0588235	Q9DBC7,Q00896,Q8CI32,Q7M6Y3,P60710,Q8CIN4,Q01705	0.0765478
GO:0043588	P	skin development	3	83	0.09375	P47930,Q9ET54,Q01705	0.0767513
GO:0045216	P	cell-cell junction organization	3	83	0.09375	Q8CIN4,Q4U4S6,Q8BTM8	0.0767513
GO:0097223	C	sperm part	3	83	0.09375	Q01705,O08749,Q9DBC7	0.0767513
GO:0071944	C	cell periphery	24	83	0.0414508	E9Q4N7,O35516,O88643,P10404,P19096,P60710,Q99JI6,P63044,Q01705,Q3UZP4,Q7M6Y3,Q8BSY0,Q8BTM8,Q8QZY6,Q9CWD8,Q9DCX8,Q9ESD1,Q9ET54,Q9JKF1,Q61879,Q9EP71,Q9DBC7,P48755,Q80UG5	0.0774275
GO:0032502	P	developmental process	34	83	0.0388128	E9Q555,Q8BTM8,Q61749,O35516,P48755,Q01705,Q61879,Q9JIZ0,Q9DBC7,P60710,Q8R1H0,P45952,Q9JK38,P19096,Q4U4S6,P47930,Q9ET54,O08749,Q8BSY0,O70279,Q7M6Y3,Q61768,Q8CI32,O88643,Q9EP71,P47915,P50580,Q58A65,E9Q4N7,Q8CIN4,Q99JI6,Q9CWI3,Q9CWD8,Q9JKF1	0.0776271
GO:0051247	P	positive regulation of protein metabolic process	13	83	0.0477941	Q58A65,O88643,Q8R1B4,Q8CIN4,P62878,Q9JKF1,Q8BSY0,O35516,Q99JI6,Q01705,Q7M6Y3,P70347,Q3UZP4	0.0777136
GO:0031503	P	protein-containing complex localization	4	83	0.0769231	Q80U93,P32067,P63044,Q61768	0.0779394
GO:0051650	P	establishment of vesicle localization	4	83	0.0769231	P63044,Q7M6Y3,Q61768,Q99JI6	0.0779394
GO:0035601	P	protein deacylation	2	83	0.133333	Q8R1H0,Q8BTM8	0.0782837
GO:0003774	F	motor activity	2	83	0.133333	Q61879,Q61768	0.0782837
GO:0001885	P	endothelial cell development	2	83	0.133333	Q99JI6,P19096	0.0782837
GO:0071804	P	cellular potassium ion transport	2	83	0.133333	Q8BTM8,P63044	0.0782837
GO:0055024	P	regulation of cardiac muscle tissue development	2	83	0.133333	Q01705,O88643	0.0782837
GO:0002437	P	inflammatory response to antigenic stimulus	2	83	0.133333	O35516,Q01705	0.0782837
GO:0035418	P	protein localization to synapse	2	83	0.133333	P63044,Q61768	0.0782837
GO:0043113	P	receptor clustering	2	83	0.133333	O88643,Q8BTM8	0.0782837
GO:1901888	P	regulation of cell junction assembly	2	83	0.133333	Q9JKF1,Q99JI6	0.0782837
GO:0010611	P	regulation of cardiac muscle hypertrophy	2	83	0.133333	Q01705,O88643	0.0782837
GO:0071805	P	potassium ion transmembrane transport	2	83	0.133333	Q8BTM8,P63044	0.0782837
GO:1902117	P	positive regulation of organelle assembly	2	83	0.133333	Q9ET54,Q80UG5	0.0782837
GO:1904029	P	regulation of cyclin-dependent protein kinase activity	2	83	0.133333	P60710,Q9CWI3	0.0782837
GO:0031163	P	metallo-sulfur cluster assembly	2	83	0.133333	Q99KN2,Q9CWD8	0.0782837
GO:0045165	P	cell fate commitment	2	83	0.133333	Q01705,O35516	0.0782837
GO:0014743	P	regulation of muscle hypertrophy	2	83	0.133333	Q01705,O88643	0.0782837
GO:0032233	P	positive regulation of actin filament bundle assembly	2	83	0.133333	O88643,Q8BTM8	0.0782837
GO:0098732	P	macromolecule deacylation	2	83	0.133333	Q8R1H0,Q8BTM8	0.0782837
GO:0046330	P	positive regulation of JNK cascade	2	83	0.133333	Q58A65,O88643	0.0782837
GO:0005814	C	centriole	2	83	0.133333	O35648,Q9CWI3	0.0782837
GO:0016226	P	iron-sulfur cluster assembly	2	83	0.133333	Q99KN2,Q9CWD8	0.0782837
GO:1901564	P	organonitrogen compound metabolic process	43	83	0.0371972	P60710,Q9CWI3,Q58A65,Q8BV13,Q8R1B4,O88643,P47915,Q8BP48,E9Q555,P62878,P19096,O08749,Q8BJW6,Q9CR57,Q61749,P50580,Q8CIN4,Q9DBC7,Q8BSY0,Q91YQ5,Q3UE37,Q8VC12,Q9DCX8,Q9QXX4,P45952,Q9JLJ2,Q00896,Q8R1H0,Q9JIZ0,Q8CI32,Q8VDM4,Q8BTM8,Q9JKF1,Q9CZV5,P49962,Q8QZY6,O35516,Q99JI6,Q01705,Q99KN2,Q7M6Y3,P70347,Q3UZP4	0.0798667
GO:0030554	F	adenyl nucleotide binding	10	83	0.0512821	P45952,O88643,P60710,Q3UE37,Q61768,Q61879,Q8CIN4,Q8R3F9,Q9CWD8,Q9DBC7	0.0805161
GO:0099080	C	supramolecular complex	9	83	0.0529412	Q3UQ44,Q61768,Q80UG5,Q9JKF1,O88643,P60710,Q8BTM8,Q9ET54,Q4U4S6	0.0814126
GO:0099081	C	supramolecular polymer	9	83	0.0529412	Q3UQ44,Q61768,Q80UG5,Q9JKF1,O88643,P60710,Q8BTM8,Q9ET54,Q4U4S6	0.0814126
GO:0099512	C	supramolecular fiber	9	83	0.0529412	Q3UQ44,Q61768,Q80UG5,Q9JKF1,O88643,P60710,Q8BTM8,Q9ET54,Q4U4S6	0.0814126
GO:0001822	P	kidney development	3	83	0.0909091	O35516,Q9JKF1,Q01705	0.0825884
GO:1904375	P	regulation of protein localization to cell periphery	3	83	0.0909091	P60710,Q7M6Y3,Q61768	0.0825884
GO:0099537	P	trans-synaptic signaling	5	83	0.0666667	E9Q4N7,P63044,Q61768,O88643,Q99JI6	0.0837032
GO:0010647	P	positive regulation of cell communication	12	83	0.0481928	Q58A65,Q8BJW6,O35516,Q01705,Q61768,O88643,Q8BTM8,Q9JKF1,Q8QZY6,P63044,Q99JI6,Q8CIN4	0.084426
GO:0051223	P	regulation of protein transport	8	83	0.0544218	Q61768,Q8BTM8,Q61879,O88643,P63044,Q8BSY0,Q3UZP4,Q7M6Y3	0.0864018
GO:0050804	P	modulation of chemical synaptic transmission	4	83	0.0740741	Q61768,P63044,O88643,Q99JI6	0.0869267
GO:0031589	P	cell-substrate adhesion	4	83	0.0740741	Q01705,Q9JKF1,Q8BTM8,P47915	0.0869267
GO:0051648	P	vesicle localization	4	83	0.0740741	P63044,Q7M6Y3,Q61768,Q99JI6	0.0869267
GO:0045860	P	positive regulation of protein kinase activity	4	83	0.0740741	Q58A65,O88643,Q8CIN4,Q9JKF1	0.0869267
GO:0030017	C	sarcomere	4	83	0.0740741	O88643,Q4U4S6,Q8BTM8,Q9ET54	0.0869267
GO:0050772	P	positive regulation of axonogenesis	2	83	0.125	O88643,Q7M6Y3	0.0876984
GO:0090100	P	positive regulation of transmembrane receptor protein serine/threonine kinase signaling pathway	2	83	0.125	O35516,Q01705	0.0876984
GO:0097485	P	neuron projection guidance	2	83	0.125	Q61768,Q61879	0.0876984
GO:0007411	P	axon guidance	2	83	0.125	Q61768,Q61879	0.0876984
GO:0009072	P	aromatic amino acid family metabolic process	2	83	0.125	Q8VC12,Q9DCX8	0.0876984
GO:0014909	P	smooth muscle cell migration	2	83	0.125	O88643,Q9JKF1	0.0876984
GO:0000123	C	histone acetyltransferase complex	2	83	0.125	Q9CZV5,P60710	0.0876984
GO:0098685	C	Schaffer collateral - CA1 synapse	2	83	0.125	P60710,Q7M6Y3	0.0876984
GO:0072001	P	renal system development	3	83	0.0882353	O35516,Q9JKF1,Q01705	0.0886121
GO:0032838	C	plasma membrane bounded cell projection cytoplasm	3	83	0.0882353	Q61768,Q80UG5,Q9DBC7	0.0886121
GO:0043405	P	regulation of MAP kinase activity	3	83	0.0882353	Q58A65,Q9JKF1,O88643	0.0886121
GO:0010770	P	positive regulation of cell morphogenesis involved in differentiation	3	83	0.0882353	O88643,Q7M6Y3,Q8BTM8	0.0886121
GO:0060090	F	molecular adaptor activity	3	83	0.0882353	Q58A65,Q9JKF1,Q80UG5	0.0886121
GO:0005829	C	cytosol	35	83	0.0382096	P47915,Q9CR57,Q8BJW6,Q8VDM4,Q99KN2,Q9D6Y4,E9Q4N7,E9Q555,O35516,O88643,P19096,P48755,P60710,Q99JI6,P62878,P70347,Q01705,Q3UE37,Q58A65,Q61768,Q61879,Q8BHJ9,Q8BTM8,Q8CI32,Q8CIN4,Q8R3F9,Q8VC12,Q91YQ5,Q9CWI3,Q9D0J8,Q9DBC7,Q9EP71,Q9ET54,Q9JJ93,Q9JLJ2	0.088626
GO:0030234	F	enzyme regulator activity	9	83	0.0520231	Q01705,Q9DBC7,Q00896,Q3UE37,Q9CWI3,Q8CIN4,P70347,Q9JKF1,Q8VDM4	0.0886702
GO:0060284	P	regulation of cell development	8	83	0.0540541	Q01705,Q8BTM8,Q8CI32,Q58A65,O88643,Q7M6Y3,Q9JKF1,O35516	0.0890791
GO:0050662	F	coenzyme binding	6	83	0.06	P45952,Q9DCX8,P53395,O08749,Q9JLJ2,P19096	0.0908198
GO:0034220	P	ion transmembrane transport	6	83	0.06	Q9QXX4,Q8BSY0,Q8BTM8,P63044,Q9ESD1,Q61768	0.0908198
GO:0043189	C	H4/H2A histone acetyltransferase complex	1	83	0.333333	P60710	0.09115
GO:1904424	P	regulation of GTP binding	1	83	0.333333	Q61749	0.09115
GO:0010832	P	negative regulation of myotube differentiation	1	83	0.333333	Q01705	0.09115
GO:0061663	F	NEDD8 ligase activity	1	83	0.333333	P62878	0.09115
GO:1902692	P	regulation of neuroblast proliferation	1	83	0.333333	Q01705	0.09115
GO:0097513	C	myosin II filament	1	83	0.333333	Q61879	0.09115
GO:2000726	P	negative regulation of cardiac muscle cell differentiation	1	83	0.333333	O88643	0.09115
GO:0046007	P	negative regulation of activated T cell proliferation	1	83	0.333333	Q9DBC7	0.09115
GO:1901950	P	dense core granule transport	1	83	0.333333	Q61768	0.09115
GO:0060353	P	regulation of cell adhesion molecule production	1	83	0.333333	Q01705	0.09115
GO:0005786	C	signal recognition particle, endoplasmic reticulum targeting	1	83	0.333333	P49962	0.09115
GO:1903070	P	negative regulation of ER-associated ubiquitin-dependent protein catabolic process	1	83	0.333333	Q3UZP4	0.09115
GO:0010718	P	positive regulation of epithelial to mesenchymal transition	1	83	0.333333	Q01705	0.09115
GO:0005326	F	neurotransmitter transporter activity	1	83	0.333333	Q9QXX4	0.09115
GO:0030669	C	clathrin-coated endocytic vesicle membrane	1	83	0.333333	Q7M6Y3	0.09115
GO:0000146	F	microfilament motor activity	1	83	0.333333	Q61879	0.09115
GO:0021670	P	lateral ventricle development	1	83	0.333333	Q61879	0.09115
GO:0003197	P	endocardial cushion development	1	83	0.333333	Q01705	0.09115
GO:0070381	C	endosome to plasma membrane transport vesicle	1	83	0.333333	Q7M6Y3	0.09115
GO:0019908	C	nuclear cyclin-dependent protein kinase holoenzyme complex	1	83	0.333333	Q9CWI3	0.09115
GO:0006547	P	histidine metabolic process	1	83	0.333333	Q8VC12	0.09115
GO:0061478	P	response to platelet aggregation inhibitor	1	83	0.333333	P60710	0.09115
GO:0045668	P	negative regulation of osteoblast differentiation	1	83	0.333333	Q01705	0.09115
GO:0008334	P	histone mRNA metabolic process	1	83	0.333333	P32067	0.09115
GO:0005545	F	1-phosphatidylinositol binding	1	83	0.333333	Q7M6Y3	0.09115
GO:0048103	P	somatic stem cell division	1	83	0.333333	Q01705	0.09115
GO:0035617	P	stress granule disassembly	1	83	0.333333	Q61768	0.09115
GO:0031954	P	positive regulation of protein autophosphorylation	1	83	0.333333	Q9JKF1	0.09115
GO:0010046	P	response to mycotoxin	1	83	0.333333	P60710	0.09115
GO:0060412	P	ventricular septum morphogenesis	1	83	0.333333	Q01705	0.09115
GO:0010763	P	positive regulation of fibroblast migration	1	83	0.333333	O88643	0.09115
GO:0042589	C	zymogen granule membrane	1	83	0.333333	P63044	0.09115
GO:0045724	P	positive regulation of cilium assembly	1	83	0.333333	Q80UG5	0.09115
GO:0007143	P	female meiotic nuclear division	1	83	0.333333	Q9DBC7	0.09115
GO:1905214	P	regulation of RNA binding	1	83	0.333333	Q8R1B4	0.09115
GO:0048500	C	signal recognition particle	1	83	0.333333	P49962	0.09115
GO:0010387	P	COP9 signalosome assembly	1	83	0.333333	Q8BV13	0.09115
GO:0060512	P	prostate gland morphogenesis	1	83	0.333333	Q01705	0.09115
GO:0072102	P	glomerulus morphogenesis	1	83	0.333333	O35516	0.09115
GO:2000136	P	regulation of cell proliferation involved in heart morphogenesis	1	83	0.333333	Q01705	0.09115
GO:1901505	F	carbohydrate derivative transmembrane transporter activity	1	83	0.333333	Q9QXX4	0.09115
GO:0046530	P	photoreceptor cell differentiation	1	83	0.333333	Q01705	0.09115
GO:0061052	P	negative regulation of cell growth involved in cardiac muscle cell development	1	83	0.333333	O88643	0.09115
GO:0003161	P	cardiac conduction system development	1	83	0.333333	Q01705	0.09115
GO:0070390	C	transcription export complex 2	1	83	0.333333	O35648	0.09115
GO:0060742	P	epithelial cell differentiation involved in prostate gland development	1	83	0.333333	Q01705	0.09115
GO:0030957	F	Tat protein binding	1	83	0.333333	P60710	0.09115
GO:0015215	F	nucleotide transmembrane transporter activity	1	83	0.333333	Q9QXX4	0.09115
GO:1905247	P	positive regulation of aspartic-type peptidase activity	1	83	0.333333	Q7M6Y3	0.09115
GO:0031464	C	Cul4A-RING E3 ubiquitin ligase complex	1	83	0.333333	P62878	0.09115
GO:1902855	P	regulation of non-motile cilium assembly	1	83	0.333333	Q80UG5	0.09115
GO:0040034	P	regulation of development, heterochronic	1	83	0.333333	Q01705	0.09115
GO:0070493	P	thrombin-activated receptor signaling pathway	1	83	0.333333	Q3UQ44	0.09115
GO:0005347	F	ATP transmembrane transporter activity	1	83	0.333333	Q9QXX4	0.09115
GO:0035909	P	aorta morphogenesis	1	83	0.333333	Q01705	0.09115
GO:1905274	P	regulation of modification of postsynaptic actin cytoskeleton	1	83	0.333333	Q61879	0.09115
GO:2001026	P	regulation of endothelial cell chemotaxis	1	83	0.333333	Q01705	0.09115
GO:0000295	F	adenine nucleotide transmembrane transporter activity	1	83	0.333333	Q9QXX4	0.09115
GO:0071803	P	positive regulation of podosome assembly	1	83	0.333333	Q9ET54	0.09115
GO:0060413	P	atrial septum morphogenesis	1	83	0.333333	O35516	0.09115
GO:0015813	P	L-glutamate transmembrane transport	1	83	0.333333	Q9QXX4	0.09115
GO:0015179	F	L-amino acid transmembrane transporter activity	1	83	0.333333	Q9QXX4	0.09115
GO:0001778	P	plasma membrane repair	1	83	0.333333	Q61879	0.09115
GO:0060740	P	prostate gland epithelium morphogenesis	1	83	0.333333	Q01705	0.09115
GO:0015216	F	purine nucleotide transmembrane transporter activity	1	83	0.333333	Q9QXX4	0.09115
GO:0097361	C	CIA complex	1	83	0.333333	Q99KN2	0.09115
GO:0042789	P	mRNA transcription by RNA polymerase II	1	83	0.333333	Q8BTM8	0.09115
GO:0097197	C	tetraspanin-enriched microdomain	1	83	0.333333	Q8QZY6	0.09115
GO:0005112	F	Notch binding	1	83	0.333333	Q01705	0.09115
GO:1902339	P	positive regulation of apoptotic process involved in morphogenesis	1	83	0.333333	Q01705	0.09115
GO:0090051	P	negative regulation of cell migration involved in sprouting angiogenesis	1	83	0.333333	Q01705	0.09115
GO:0016081	P	synaptic vesicle docking	1	83	0.333333	P63044	0.09115
GO:0097224	C	sperm connecting piece	1	83	0.333333	Q9DBC7	0.09115
GO:0045618	P	positive regulation of keratinocyte differentiation	1	83	0.333333	Q01705	0.09115
GO:0007270	P	neuron-neuron synaptic transmission	1	83	0.333333	E9Q4N7	0.09115
GO:1901339	P	regulation of store-operated calcium channel activity	1	83	0.333333	Q8BSY0	0.09115
GO:0031467	C	Cul7-RING ubiquitin ligase complex	1	83	0.333333	P62878	0.09115
GO:2000807	P	regulation of synaptic vesicle clustering	1	83	0.333333	Q7M6Y3	0.09115
GO:0003215	P	cardiac right ventricle morphogenesis	1	83	0.333333	Q01705	0.09115
GO:0050998	F	nitric-oxide synthase binding	1	83	0.333333	P60710	0.09115
GO:0099623	P	regulation of cardiac muscle cell membrane repolarization	1	83	0.333333	Q8BTM8	0.09115
GO:0099519	P	dense core granule cytoskeletal transport	1	83	0.333333	Q61768	0.09115
GO:0071044	P	histone mRNA catabolic process	1	83	0.333333	P32067	0.09115
GO:0090647	P	modulation of age-related behavioral decline	1	83	0.333333	Q7M6Y3	0.09115
GO:2000809	P	positive regulation of synaptic vesicle clustering	1	83	0.333333	Q7M6Y3	0.09115
GO:0034553	P	mitochondrial respiratory chain complex II assembly	1	83	0.333333	Q3U276	0.09115
GO:0050746	P	regulation of lipoprotein metabolic process	1	83	0.333333	Q3UZP4	0.09115
GO:0030159	F	receptor signaling complex scaffold activity	1	83	0.333333	Q58A65	0.09115
GO:0090042	P	tubulin deacetylation	1	83	0.333333	Q8BTM8	0.09115
GO:0007193	P	adenylate cyclase-inhibiting G protein-coupled receptor signaling pathway	1	83	0.333333	Q8BTM8	0.09115
GO:0006930	P	substrate-dependent cell migration, cell extension	1	83	0.333333	Q61879	0.09115
GO:0097433	C	dense body	1	83	0.333333	P60710	0.09115
GO:0003156	P	regulation of animal organ formation	1	83	0.333333	Q01705	0.09115
GO:0018279	P	protein N-linked glycosylation via asparagine	1	83	0.333333	Q91YQ5	0.09115
GO:0097028	P	dendritic cell differentiation	1	83	0.333333	O35516	0.09115
GO:0043539	F	protein serine/threonine kinase activator activity	1	83	0.333333	Q9JKF1	0.09115
GO:0032253	P	dense core granule localization	1	83	0.333333	Q61768	0.09115
GO:0032495	P	response to muramyl dipeptide	1	83	0.333333	Q01705	0.09115
GO:2000047	P	regulation of cell-cell adhesion mediated by cadherin	1	83	0.333333	Q01705	0.09115
GO:0060045	P	positive regulation of cardiac muscle cell proliferation	1	83	0.333333	Q01705	0.09115
GO:0018335	P	protein succinylation	1	83	0.333333	O08749	0.09115
GO:2000826	P	regulation of heart morphogenesis	1	83	0.333333	Q01705	0.09115
GO:0098973	F	structural constituent of postsynaptic actin cytoskeleton	1	83	0.333333	P60710	0.09115
GO:0097064	P	ncRNA export from nucleus	1	83	0.333333	P32067	0.09115
GO:0048713	P	regulation of oligodendrocyte differentiation	1	83	0.333333	Q01705	0.09115
GO:0071817	C	MMXD complex	1	83	0.333333	Q99KN2	0.09115
GO:0015812	P	gamma-aminobutyric acid transport	1	83	0.333333	O88643	0.09115
GO:1902337	P	regulation of apoptotic process involved in morphogenesis	1	83	0.333333	Q01705	0.09115
GO:1904747	P	positive regulation of apoptotic process involved in development	1	83	0.333333	Q01705	0.09115
GO:0015740	P	C4-dicarboxylate transport	1	83	0.333333	Q9QXX4	0.09115
GO:1904748	P	regulation of apoptotic process involved in development	1	83	0.333333	Q01705	0.09115
GO:1903003	P	positive regulation of protein deubiquitination	1	83	0.333333	P70347	0.09115
GO:0034236	F	protein kinase A catalytic subunit binding	1	83	0.333333	Q9DBC7	0.09115
GO:0035924	P	cellular response to vascular endothelial growth factor stimulus	1	83	0.333333	Q01705	0.09115
GO:0000322	C	storage vacuole	1	83	0.333333	P63044	0.09115
GO:2000152	P	regulation of ubiquitin-specific protease activity	1	83	0.333333	P70347	0.09115
GO:0008312	F	7S RNA binding	1	83	0.333333	P49962	0.09115
GO:0018196	P	peptidyl-asparagine modification	1	83	0.333333	Q91YQ5	0.09115
GO:0048013	P	ephrin receptor signaling pathway	1	83	0.333333	Q01705	0.09115
GO:0051764	P	actin crosslink formation	1	83	0.333333	Q8BTM8	0.09115
GO:0048663	P	neuron fate commitment	1	83	0.333333	Q01705	0.09115
GO:1905097	P	regulation of guanyl-nucleotide exchange factor activity	1	83	0.333333	Q61749	0.09115
GO:0061323	P	cell proliferation involved in heart morphogenesis	1	83	0.333333	Q01705	0.09115
GO:0006662	P	glycerol ether metabolic process	1	83	0.333333	P19096	0.09115
GO:0061084	P	negative regulation of protein refolding	1	83	0.333333	Q8CI32	0.09115
GO:0070566	F	adenylyltransferase activity	1	83	0.333333	Q8R3F9	0.09115
GO:0051031	P	tRNA transport	1	83	0.333333	P32067	0.09115
GO:0099622	P	cardiac muscle cell membrane repolarization	1	83	0.333333	Q8BTM8	0.09115
GO:0070761	C	pre-snoRNP complex	1	83	0.333333	Q9D6Z1	0.09115
GO:0030128	C	clathrin coat of endocytic vesicle	1	83	0.333333	Q7M6Y3	0.09115
GO:0007512	P	adult heart development	1	83	0.333333	Q61879	0.09115
GO:0005346	F	purine ribonucleotide transmembrane transporter activity	1	83	0.333333	Q9QXX4	0.09115
GO:1903779	P	regulation of cardiac conduction	1	83	0.333333	Q8BTM8	0.09115
GO:0071801	P	regulation of podosome assembly	1	83	0.333333	Q9ET54	0.09115
GO:0098967	P	exocytic insertion of neurotransmitter receptor to postsynaptic membrane	1	83	0.333333	P63044	0.09115
GO:0030131	C	clathrin adaptor complex	1	83	0.333333	Q7M6Y3	0.09115
GO:0021515	P	cell differentiation in spinal cord	1	83	0.333333	Q01705	0.09115
GO:0034552	P	respiratory chain complex II assembly	1	83	0.333333	Q3U276	0.09115
GO:1902959	P	regulation of aspartic-type endopeptidase activity involved in amyloid precursor protein catabolic process	1	83	0.333333	Q7M6Y3	0.09115
GO:0034450	F	ubiquitin-ubiquitin ligase activity	1	83	0.333333	P62878	0.09115
GO:0098881	P	exocytic insertion of neurotransmitter receptor to plasma membrane	1	83	0.333333	P63044	0.09115
GO:0106077	P	histone succinylation	1	83	0.333333	O08749	0.09115
GO:0040020	P	regulation of meiotic nuclear division	1	83	0.333333	Q9DBC7	0.09115
GO:2000009	P	negative regulation of protein localization to cell surface	1	83	0.333333	Q7M6Y3	0.09115
GO:0035267	C	NuA4 histone acetyltransferase complex	1	83	0.333333	P60710	0.09115
GO:0052805	P	imidazole-containing compound catabolic process	1	83	0.333333	Q8VC12	0.09115
GO:2001204	P	regulation of osteoclast development	1	83	0.333333	O35516	0.09115
GO:0000152	C	nuclear ubiquitin ligase complex	1	83	0.333333	P62878	0.09115
GO:0061535	P	glutamate secretion, neurotransmission	1	83	0.333333	O88643	0.09115
GO:0055003	P	cardiac myofibril assembly	1	83	0.333333	Q61879	0.09115
GO:0099536	P	synaptic signaling	5	83	0.0649351	E9Q4N7,P63044,Q61768,O88643,Q99JI6	0.091353
GO:0050657	P	nucleic acid transport	4	83	0.0727273	Q80U93,P32067,Q5SFM8,O35648	0.0916028
GO:0050658	P	RNA transport	4	83	0.0727273	Q80U93,P32067,Q5SFM8,O35648	0.0916028
GO:0010721	P	negative regulation of cell development	4	83	0.0727273	Q8BTM8,Q8CI32,Q01705,O88643	0.0916028
GO:0051236	P	establishment of RNA localization	4	83	0.0727273	Q80U93,P32067,Q5SFM8,O35648	0.0916028
GO:0099177	P	regulation of trans-synaptic signaling	4	83	0.0727273	Q61768,P63044,O88643,Q99JI6	0.0916028
GO:0023056	P	positive regulation of signaling	12	83	0.0474308	Q58A65,Q8BJW6,O35516,Q01705,Q61768,O88643,Q8BTM8,Q9JKF1,Q8QZY6,P63044,Q99JI6,Q8CIN4	0.0926394
GO:0051640	P	organelle localization	7	83	0.056	Q9CWI3,Q61879,P63044,Q7M6Y3,Q58A65,Q61768,Q99JI6	0.0939117
GO:0051656	P	establishment of organelle localization	6	83	0.0594059	Q9CWI3,Q61879,P63044,Q7M6Y3,Q61768,Q99JI6	0.0942315
GO:1904951	P	positive regulation of establishment of protein localization	6	83	0.0594059	Q61768,Q8BTM8,Q61879,O88643,P63044,Q8BSY0	0.0942315
GO:0090087	P	regulation of peptide transport	8	83	0.0533333	Q61768,Q8BTM8,Q61879,Q7M6Y3,O88643,P63044,Q8BSY0,Q3UZP4	0.0945795
GO:0042177	P	negative regulation of protein catabolic process	3	83	0.0857143	Q8CI32,Q3UZP4,Q8BTM8	0.0948164
GO:0051592	P	response to calcium ion	3	83	0.0857143	Q8BSY0,Q9JKF1,Q9QXX4	0.0948164
GO:0045055	P	regulated exocytosis	3	83	0.0857143	P63044,Q99JI6,Q01705	0.0948164
GO:0010810	P	regulation of cell-substrate adhesion	3	83	0.0857143	Q01705,Q9JKF1,Q8BTM8	0.0948164
GO:0017157	P	regulation of exocytosis	3	83	0.0857143	P63044,Q99JI6,Q01705	0.0948164
GO:0044092	P	negative regulation of molecular function	9	83	0.0511364	Q9DBC7,Q00896,P60710,Q01705,Q8BTM8,Q8CI32,Q7M6Y3,Q61749,Q8CIN4	0.0963074
GO:0015931	P	nucleobase-containing compound transport	4	83	0.0714286	Q80U93,P32067,Q5SFM8,O35648	0.0963981
GO:0010976	P	positive regulation of neuron projection development	4	83	0.0714286	O88643,Q8BTM8,Q7M6Y3,Q9JKF1	0.0963981
GO:0055013	P	cardiac muscle cell development	2	83	0.117647	Q61879,O88643	0.0974316
GO:0048754	P	branching morphogenesis of an epithelial tube	2	83	0.117647	O88643,Q01705	0.0974316
GO:0001669	C	acrosomal vesicle	2	83	0.117647	O08749,Q01705	0.0974316
GO:0090307	P	mitotic spindle assembly	2	83	0.117647	Q8BTM8,Q9CWI3	0.0974316
GO:0046620	P	regulation of organ growth	2	83	0.117647	Q01705,O88643	0.0974316
GO:0034394	P	protein localization to cell surface	2	83	0.117647	Q7M6Y3,Q8BTM8	0.0974316
GO:0014812	P	muscle cell migration	2	83	0.117647	O88643,Q9JKF1	0.0974316
GO:0010927	P	cellular component assembly involved in morphogenesis	2	83	0.117647	Q61879,Q9DBC7	0.0974316
GO:0003002	P	regionalization	2	83	0.117647	Q01705,O35516	0.0974316
GO:0006084	P	acetyl-CoA metabolic process	2	83	0.117647	O08749,P19096	0.0974316
GO:0004674	F	protein serine/threonine kinase activity	2	83	0.117647	O88643,Q8CIN4	0.0974316
GO:0032414	P	positive regulation of ion transmembrane transporter activity	2	83	0.117647	Q8BSY0,Q61768	0.0974316
GO:0016079	P	synaptic vesicle exocytosis	2	83	0.117647	P63044,Q99JI6	0.0974316
GO:0060291	P	long-term synaptic potentiation	2	83	0.117647	O88643,P63044	0.0974316
GO:0042254	P	ribosome biogenesis	5	83	0.0632911	P50580,Q9CR57,P70279,Q8BJW6,Q9D6Z1	0.0993556
GO:0071902	P	positive regulation of protein serine/threonine kinase activity	3	83	0.0833333	Q58A65,Q9JKF1,O88643	0.101195
GO:0032412	P	regulation of ion transmembrane transporter activity	3	83	0.0833333	Q8BSY0,P63044,Q61768	0.101195
GO:0008544	P	epidermis development	3	83	0.0833333	P47930,Q9ET54,Q01705	0.101195
GO:0019897	C	extrinsic component of plasma membrane	3	83	0.0833333	Q9JKF1,Q7M6Y3,Q9ESD1	0.101195
GO:0030900	P	forebrain development	4	83	0.0701754	Q61879,O88643,Q61768,Q01705	0.10131
GO:0015672	P	monovalent inorganic cation transport	4	83	0.0701754	Q9ESD1,Q61768,Q8BTM8,P63044	0.10131
GO:0003723	F	RNA binding	15	83	0.0442478	P32067,Q8BJW6,Q9R226,Q5SFM8,Q8R3F9,Q60872,Q61749,Q8R1B4,P49962,Q9D6Z1,Q8BHJ9,Q61879,P50580,P70279,Q9CR57	0.10146
GO:0007267	P	cell-cell signaling	8	83	0.0522876	E9Q4N7,P63044,Q61768,O88643,Q01705,Q8BTM8,E9Q555,Q99JI6	0.103193
GO:0050767	P	regulation of neurogenesis	7	83	0.0546875	Q01705,Q8BTM8,Q8CI32,Q58A65,O88643,Q7M6Y3,Q9JKF1	0.103366
GO:0014069	C	postsynaptic density	5	83	0.0625	O88643,P60710,Q7M6Y3,Q8CIN4,Q9CR57	0.103487
GO:0032279	C	asymmetric synapse	5	83	0.0625	O88643,P60710,Q7M6Y3,Q8CIN4,Q9CR57	0.103487
GO:0044449	C	contractile fiber part	4	83	0.0689655	O88643,Q4U4S6,Q8BTM8,Q9ET54	0.106337
GO:0048638	P	regulation of developmental growth	4	83	0.0689655	Q8R1H0,O88643,Q01705,Q7M6Y3	0.106337
GO:0022613	P	ribonucleoprotein complex biogenesis	7	83	0.0542636	P70279,Q9D6Z1,Q8BHJ9,Q8R1B4,P50580,Q9CR57,Q8BJW6	0.10663
GO:0042327	P	positive regulation of phosphorylation	7	83	0.0542636	Q58A65,O88643,Q8CIN4,Q9JKF1,O35516,Q99JI6,Q01705	0.10663
GO:0050790	P	regulation of catalytic activity	14	83	0.044586	P60710,Q9CWI3,Q58A65,Q9DBC7,Q00896,O88643,Q8CIN4,Q3UQ44,Q9JKF1,Q7M6Y3,Q01705,Q8CI32,Q8BSY0,P70347	0.106806
GO:1902493	C	acetyltransferase complex	2	83	0.111111	Q9CZV5,P60710	0.107455
GO:2000059	P	negative regulation of ubiquitin-dependent protein catabolic process	2	83	0.111111	Q8CI32,Q3UZP4	0.107455
GO:2000177	P	regulation of neural precursor cell proliferation	2	83	0.111111	Q01705,Q8BTM8	0.107455
GO:0006814	P	sodium ion transport	2	83	0.111111	Q9ESD1,Q61768	0.107455
GO:0048562	P	embryonic organ morphogenesis	2	83	0.111111	O35516,Q01705	0.107455
GO:0007050	P	cell cycle arrest	2	83	0.111111	O35516,Q01705	0.107455
GO:0007612	P	learning	2	83	0.111111	O88643,P48755	0.107455
GO:0031248	C	protein acetyltransferase complex	2	83	0.111111	Q9CZV5,P60710	0.107455
GO:0032874	P	positive regulation of stress-activated MAPK cascade	2	83	0.111111	Q58A65,O88643	0.107455
GO:0007276	P	gamete generation	5	83	0.0617284	Q9DBC7,Q01705,Q9EP71,P48755,O08749	0.107704
GO:0038023	F	signaling receptor activity	3	83	0.0810811	Q01705,Q9ET54,O35516	0.107742
GO:0010951	P	negative regulation of endopeptidase activity	3	83	0.0810811	Q7M6Y3,Q8CIN4,Q00896	0.107742
GO:0070201	P	regulation of establishment of protein localization	8	83	0.0516129	Q61768,Q8BTM8,Q61879,Q7M6Y3,O88643,P63044,Q8BSY0,Q3UZP4	0.109175
GO:0045927	P	positive regulation of growth	4	83	0.0677966	Q8R1H0,O88643,Q01705,Q7M6Y3	0.111477
GO:0033674	P	positive regulation of kinase activity	4	83	0.0677966	Q58A65,O88643,Q8CIN4,Q9JKF1	0.111477
GO:0098984	C	neuron to neuron synapse	5	83	0.0609756	O88643,P60710,Q7M6Y3,Q8CIN4,Q9CR57	0.112005
GO:0071826	P	ribonucleoprotein complex subunit organization	5	83	0.0609756	Q8BHJ9,Q8R1B4,Q61768,P70279,Q8BJW6	0.112005
GO:0032970	P	regulation of actin filament-based process	5	83	0.0609756	Q8BTM8,O88643,Q3UQ44,Q8CIN4,O35516	0.112005
GO:0099572	C	postsynaptic specialization	5	83	0.0609756	O88643,P60710,Q7M6Y3,Q8CIN4,Q9CR57	0.112005
GO:0007010	P	cytoskeleton organization	11	83	0.0468085	Q9CWI3,Q61879,Q4U4S6,Q8BTM8,Q9ET54,O88643,Q3UQ44,Q9DBC7,Q8CIN4,P60710,O35516	0.112875
GO:0048856	P	anatomical structure development	31	83	0.0381304	E9Q555,Q8BTM8,Q61749,O35516,P48755,Q01705,Q61879,Q9JIZ0,Q9DBC7,P60710,Q8R1H0,P45952,Q9JK38,P19096,Q4U4S6,P47930,Q9ET54,O08749,Q8BSY0,O70279,Q7M6Y3,Q61768,Q8CI32,O88643,Q58A65,E9Q4N7,Q8CIN4,Q99JI6,Q9CWI3,Q9CWD8,Q9JKF1	0.113654
GO:0044260	P	cellular macromolecule metabolic process	42	83	0.0364267	P60710,Q9CWI3,O35516,Q01705,Q8R1H0,Q58A65,Q8BV13,Q6NZL6,Q8R1B4,O88643,P47915,P47930,Q8BP48,E9Q555,P62878,P45952,E9Q4N7,P48755,Q99KN2,Q8BJW6,Q9CR57,Q61749,P50580,Q8CIN4,Q9DBC7,Q8BSY0,Q91YQ5,Q3UE37,Q00896,Q8BTM8,Q9JIZ0,Q8CI32,Q7M6Y3,Q8VDM4,Q9JKF1,Q9CZV5,P49962,Q99JI6,P32067,O08749,P70347,Q3UZP4	0.11427
GO:0007611	P	learning or memory	3	83	0.0789474	P48755,O88643,Q7M6Y3	0.114452
GO:0060089	F	molecular transducer activity	3	83	0.0789474	Q01705,O35516,Q9ET54	0.114452
GO:0005886	C	plasma membrane	22	83	0.040293	Q9DBC7,Q9ESD1,O35516,Q01705,Q8QZY6,Q9DCX8,Q7M6Y3,P63044,Q9JKF1,Q61879,O88643,P48755,E9Q4N7,P10404,P19096,P60710,Q99JI6,Q3UZP4,Q8BSY0,Q8BTM8,Q9CWD8,Q9ET54	0.115118
GO:0001568	P	blood vessel development	6	83	0.0560748	E9Q555,Q8BTM8,Q01705,Q61879,O35516,P48755	0.116137
GO:0098662	P	inorganic cation transmembrane transport	5	83	0.060241	Q8BSY0,Q8BTM8,P63044,Q9ESD1,Q61768	0.116389
GO:0001505	P	regulation of neurotransmitter levels	4	83	0.0666667	Q9JLJ2,P63044,O88643,Q99JI6	0.116727
GO:0006403	P	RNA localization	4	83	0.0666667	Q80U93,P32067,Q5SFM8,O35648	0.116727
GO:1990904	C	ribonucleoprotein complex	14	83	0.0438871	Q8BHJ9,P47915,Q9D6Z1,Q61879,O70279,Q9CYA6,P60710,Q9JKF1,P49962,Q8R1B4,Q9CR57,Q8BJW6,P32067,P50580	0.117659
GO:0110020	P	regulation of actomyosin structure organization	2	83	0.105263	O88643,Q8CIN4	0.117741
GO:0070304	P	positive regulation of stress-activated protein kinase signaling cascade	2	83	0.105263	Q58A65,O88643	0.117741
GO:0044306	C	neuron projection terminus	2	83	0.105263	P60710,P63044	0.117741
GO:0005643	C	nuclear pore	2	83	0.105263	O35648,Q80U93	0.117741
GO:0051492	P	regulation of stress fiber assembly	2	83	0.105263	O88643,Q8CIN4	0.117741
GO:0019080	P	viral gene expression	2	83	0.105263	Q01705,P32067	0.117741
GO:0032411	P	positive regulation of transporter activity	2	83	0.105263	Q8BSY0,Q61768	0.117741
GO:0003333	P	amino acid transmembrane transport	1	83	0.25	Q9QXX4	0.11967
GO:0061732	P	mitochondrial acetyl-CoA biosynthetic process from pyruvate	1	83	0.25	O08749	0.11967
GO:0052803	P	imidazole-containing compound metabolic process	1	83	0.25	Q8VC12	0.11967
GO:0045662	P	negative regulation of myoblast differentiation	1	83	0.25	Q01705	0.11967
GO:0036035	P	osteoclast development	1	83	0.25	O35516	0.11967
GO:1902475	P	L-alpha-amino acid transmembrane transport	1	83	0.25	Q9QXX4	0.11967
GO:0060306	P	regulation of membrane repolarization	1	83	0.25	Q8BTM8	0.11967
GO:0008543	P	fibroblast growth factor receptor signaling pathway	1	83	0.25	Q9JKF1	0.11967
GO:0030119	C	AP-type membrane coat adaptor complex	1	83	0.25	Q7M6Y3	0.11967
GO:0030857	P	negative regulation of epithelial cell differentiation	1	83	0.25	Q01705	0.11967
GO:0048286	P	lung alveolus development	1	83	0.25	Q8R1H0	0.11967
GO:0071896	P	protein localization to adherens junction	1	83	0.25	P60710	0.11967
GO:0022404	P	molting cycle process	1	83	0.25	Q01705	0.11967
GO:0098835	C	presynaptic endocytic zone membrane	1	83	0.25	Q7M6Y3	0.11967
GO:0001773	P	myeloid dendritic cell activation	1	83	0.25	O35516	0.11967
GO:0055012	P	ventricular cardiac muscle cell differentiation	1	83	0.25	Q61879	0.11967
GO:0033148	P	positive regulation of intracellular estrogen receptor signaling pathway	1	83	0.25	O88643	0.11967
GO:0070006	F	metalloaminopeptidase activity	1	83	0.25	Q8BP48	0.11967
GO:0038083	P	peptidyl-tyrosine autophosphorylation	1	83	0.25	Q9JKF1	0.11967
GO:0022405	P	hair cycle process	1	83	0.25	Q01705	0.11967
GO:0016706	F	oxidoreductase activity, acting on paired donors, with incorporation or reduction of molecular oxygen, 2-oxoglutarate as one donor, and incorporation of one atom each of oxygen into both donors	1	83	0.25	Q8BSY0	0.11967
GO:2000648	P	positive regulation of stem cell proliferation	1	83	0.25	Q01705	0.11967
GO:1901381	P	positive regulation of potassium ion transmembrane transport	1	83	0.25	Q8BTM8	0.11967
GO:0060317	P	cardiac epithelial to mesenchymal transition	1	83	0.25	Q01705	0.11967
GO:0032982	C	myosin filament	1	83	0.25	Q61879	0.11967
GO:1905048	P	regulation of metallopeptidase activity	1	83	0.25	Q7M6Y3	0.11967
GO:0150093	P	amyloid-beta clearance by transcytosis	1	83	0.25	Q7M6Y3	0.11967
GO:0070862	P	negative regulation of protein exit from endoplasmic reticulum	1	83	0.25	Q3UZP4	0.11967
GO:0007212	P	dopamine receptor signaling pathway	1	83	0.25	Q8BTM8	0.11967
GO:0045334	C	clathrin-coated endocytic vesicle	1	83	0.25	Q7M6Y3	0.11967
GO:0030891	C	VCB complex	1	83	0.25	P62878	0.11967
GO:0060914	P	heart formation	1	83	0.25	Q01705	0.11967
GO:1990226	F	histone methyltransferase binding	1	83	0.25	Q9D6Z1	0.11967
GO:1900244	P	positive regulation of synaptic vesicle endocytosis	1	83	0.25	Q7M6Y3	0.11967
GO:0061083	P	regulation of protein refolding	1	83	0.25	Q8CI32	0.11967
GO:0001942	P	hair follicle development	1	83	0.25	Q01705	0.11967
GO:0045606	P	positive regulation of epidermal cell differentiation	1	83	0.25	Q01705	0.11967
GO:1900118	P	negative regulation of execution phase of apoptosis	1	83	0.25	Q8CIN4	0.11967
GO:0004738	F	pyruvate dehydrogenase activity	1	83	0.25	O08749	0.11967
GO:0042303	P	molting cycle	1	83	0.25	Q01705	0.11967
GO:0045672	P	positive regulation of osteoclast differentiation	1	83	0.25	O35516	0.11967
GO:0071541	C	eukaryotic translation initiation factor 3 complex, eIF3m	1	83	0.25	Q8R1B4	0.11967
GO:0015605	F	organophosphate ester transmembrane transporter activity	1	83	0.25	Q9QXX4	0.11967
GO:0098888	C	extrinsic component of presynaptic membrane	1	83	0.25	Q7M6Y3	0.11967
GO:0017070	F	U6 snRNA binding	1	83	0.25	Q8R3F9	0.11967
GO:0050633	F	acetyl-CoA C-myristoyltransferase activity	1	83	0.25	Q8VCH0	0.11967
GO:2000651	P	positive regulation of sodium ion transmembrane transporter activity	1	83	0.25	Q61768	0.11967
GO:0055015	P	ventricular cardiac muscle cell development	1	83	0.25	Q61879	0.11967
GO:0001829	P	trophectodermal cell differentiation	1	83	0.25	Q8R1H0	0.11967
GO:0042633	P	hair cycle	1	83	0.25	Q01705	0.11967
GO:0032252	P	secretory granule localization	1	83	0.25	Q61768	0.11967
GO:0046833	P	positive regulation of RNA export from nucleus	1	83	0.25	Q5SFM8	0.11967
GO:0030914	C	STAGA complex	1	83	0.25	Q9CZV5	0.11967
GO:1903423	P	positive regulation of synaptic vesicle recycling	1	83	0.25	Q7M6Y3	0.11967
GO:0021932	P	hindbrain radial glia guided cell migration	1	83	0.25	Q8BTM8	0.11967
GO:0071933	F	Arp2/3 complex binding	1	83	0.25	Q3UQ44	0.11967
GO:0071371	P	cellular response to gonadotropin stimulus	1	83	0.25	Q01705	0.11967
GO:0032050	F	clathrin heavy chain binding	1	83	0.25	Q7M6Y3	0.11967
GO:0071800	P	podosome assembly	1	83	0.25	Q9ET54	0.11967
GO:0071526	P	semaphorin-plexin signaling pathway	1	83	0.25	Q8BTM8	0.11967
GO:0071372	P	cellular response to follicle-stimulating hormone stimulus	1	83	0.25	Q01705	0.11967
GO:0045686	P	negative regulation of glial cell differentiation	1	83	0.25	Q01705	0.11967
GO:0045254	C	pyruvate dehydrogenase complex	1	83	0.25	O08749	0.11967
GO:0048546	P	digestive tract morphogenesis	1	83	0.25	Q01705	0.11967
GO:0032541	C	cortical endoplasmic reticulum	1	83	0.25	Q8BSY0	0.11967
GO:0015238	F	drug transmembrane transporter activity	1	83	0.25	Q9QXX4	0.11967
GO:1904153	P	negative regulation of retrograde protein transport, ER to cytosol	1	83	0.25	Q3UZP4	0.11967
GO:0019934	P	cGMP-mediated signaling	1	83	0.25	Q9DBC7	0.11967
GO:0015932	F	nucleobase-containing compound transmembrane transporter activity	1	83	0.25	Q9QXX4	0.11967
GO:0035253	C	ciliary rootlet	1	83	0.25	Q61768	0.11967
GO:0098773	P	skin epidermis development	1	83	0.25	Q01705	0.11967
GO:0014047	P	glutamate secretion	1	83	0.25	O88643	0.11967
GO:0009226	P	nucleotide-sugar biosynthetic process	1	83	0.25	Q9JK38	0.11967
GO:0097440	C	apical dendrite	1	83	0.25	Q8BTM8	0.11967
GO:0030868	C	smooth endoplasmic reticulum membrane	1	83	0.25	Q3UZP4	0.11967
GO:0031428	C	box C/D snoRNP complex	1	83	0.25	Q9D6Z1	0.11967
GO:0000338	P	protein deneddylation	1	83	0.25	Q8BV13	0.11967
GO:0061418	P	regulation of transcription from RNA polymerase II promoter in response to hypoxia	1	83	0.25	Q01705	0.11967
GO:1901533	P	negative regulation of hematopoietic progenitor cell differentiation	1	83	0.25	Q01705	0.11967
GO:0080008	C	Cul4-RING E3 ubiquitin ligase complex	1	83	0.25	P62878	0.11967
GO:0045684	P	positive regulation of epidermis development	1	83	0.25	Q01705	0.11967
GO:0021535	P	cell migration in hindbrain	1	83	0.25	Q8BTM8	0.11967
GO:0003283	P	atrial septum development	1	83	0.25	O35516	0.11967
GO:0008076	C	voltage-gated potassium channel complex	1	83	0.25	P63044	0.11967
GO:1903077	P	negative regulation of protein localization to plasma membrane	1	83	0.25	Q7M6Y3	0.11967
GO:2000114	P	regulation of establishment of cell polarity	1	83	0.25	Q99JI6	0.11967
GO:0010762	P	regulation of fibroblast migration	1	83	0.25	O88643	0.11967
GO:0003171	P	atrioventricular valve development	1	83	0.25	Q01705	0.11967
GO:0098833	C	presynaptic endocytic zone	1	83	0.25	Q7M6Y3	0.11967
GO:0042403	P	thyroid hormone metabolic process	1	83	0.25	Q9DCX8	0.11967
GO:0034604	F	pyruvate dehydrogenase (NAD+) activity	1	83	0.25	O08749	0.11967
GO:0001652	C	granular component	1	83	0.25	P70279	0.11967
GO:0045252	C	oxoglutarate dehydrogenase complex	1	83	0.25	O08749	0.11967
GO:1905245	P	regulation of aspartic-type peptidase activity	1	83	0.25	Q7M6Y3	0.11967
GO:0097425	C	smooth endoplasmic reticulum part	1	83	0.25	Q3UZP4	0.11967
GO:0030898	F	actin-dependent ATPase activity	1	83	0.25	Q61879	0.11967
GO:0000307	C	cyclin-dependent protein kinase holoenzyme complex	1	83	0.25	Q9CWI3	0.11967
GO:0051589	P	negative regulation of neurotransmitter transport	1	83	0.25	Q99JI6	0.11967
GO:0009407	P	toxin catabolic process	1	83	0.25	Q8VCH0	0.11967
GO:0003181	P	atrioventricular valve morphogenesis	1	83	0.25	Q01705	0.11967
GO:0019226	P	transmission of nerve impulse	1	83	0.25	O88643	0.11967
GO:0001756	P	somitogenesis	1	83	0.25	Q01705	0.11967
GO:0032354	P	response to follicle-stimulating hormone	1	83	0.25	Q01705	0.11967
GO:0044615	C	nuclear pore nuclear basket	1	83	0.25	O35648	0.11967
GO:0030628	F	pre-mRNA 3'-splice site binding	1	83	0.25	Q8BHJ9	0.11967
GO:0097091	P	synaptic vesicle clustering	1	83	0.25	Q7M6Y3	0.11967
GO:0017145	P	stem cell division	1	83	0.25	Q01705	0.11967
GO:0043198	C	dendritic shaft	1	83	0.25	Q8BTM8	0.11967
GO:0032241	P	positive regulation of nucleobase-containing compound transport	1	83	0.25	Q5SFM8	0.11967
GO:0099174	P	regulation of presynapse organization	1	83	0.25	Q7M6Y3	0.11967
GO:1905208	P	negative regulation of cardiocyte differentiation	1	83	0.25	O88643	0.11967
GO:0060352	P	cell adhesion molecule production	1	83	0.25	Q01705	0.11967
GO:0032391	C	photoreceptor connecting cilium	1	83	0.25	O35648	0.11967
GO:0006086	P	acetyl-CoA biosynthetic process from pyruvate	1	83	0.25	O08749	0.11967
GO:2001044	P	regulation of integrin-mediated signaling pathway	1	83	0.25	Q8BTM8	0.11967
GO:0035282	P	segmentation	1	83	0.25	Q01705	0.11967
GO:0034603	F	pyruvate dehydrogenase [NAD(P)+] activity	1	83	0.25	O08749	0.11967
GO:0001702	P	gastrulation with mouth forming second	1	83	0.25	Q9JIZ0	0.11967
GO:0051049	P	regulation of transport	14	83	0.04375	Q01705,Q8BSY0,Q9ESD1,P63044,P60710,Q7M6Y3,Q61768,Q8BTM8,Q99JI6,Q80U93,Q5SFM8,Q61879,O88643,Q3UZP4	0.119907
GO:0098660	P	inorganic ion transmembrane transport	5	83	0.0595238	Q8BSY0,Q8BTM8,P63044,Q9ESD1,Q61768	0.120855
GO:0030335	P	positive regulation of cell migration	5	83	0.0595238	O88643,Q9JKF1,Q8BTM8,Q01705,Q58A65	0.120855
GO:0032434	P	regulation of proteasomal ubiquitin-dependent protein catabolic process	3	83	0.0769231	Q8CI32,P62878,Q3UZP4	0.121317
GO:0031098	P	stress-activated protein kinase signaling cascade	3	83	0.0769231	Q58A65,O88643,Q8CIN4	0.121317
GO:0016482	P	cytosolic transport	3	83	0.0769231	Q58A65,Q8BTM8,Q61768	0.121317
GO:0071013	C	catalytic step 2 spliceosome	3	83	0.0769231	O70279,Q8BHJ9,Q9CYA6	0.121317
GO:0048588	P	developmental cell growth	3	83	0.0769231	O88643,Q7M6Y3,Q9JKF1	0.121317
GO:0030162	P	regulation of proteolysis	8	83	0.0503145	Q00896,Q8CI32,P62878,Q8BSY0,Q7M6Y3,P70347,Q3UZP4,Q8CIN4	0.12171
GO:0110053	P	regulation of actin filament organization	4	83	0.0655738	Q8BTM8,Q3UQ44,O88643,Q8CIN4	0.122084
GO:0030016	C	myofibril	4	83	0.0655738	O88643,Q4U4S6,Q8BTM8,Q9ET54	0.122084
GO:0043254	P	regulation of protein complex assembly	6	83	0.0550459	O88643,Q3UZP4,Q99JI6,Q3UQ44,Q9ET54,P48755	0.123972
GO:0009611	P	response to wounding	6	83	0.0550459	Q61879,O35516,O88643,Q01705,Q8R1H0,Q8BTM8	0.123972
GO:0035639	F	purine ribonucleoside triphosphate binding	10	83	0.0469484	O88643,P60710,Q3UE37,Q61768,Q61879,Q8CIN4,Q8R3F9,Q9CWD8,Q99JI6,Q80UG5	0.125731
GO:0019898	C	extrinsic component of membrane	4	83	0.0645161	Q9ESD1,Q9JKF1,Q7M6Y3,P47915	0.127546
GO:0002040	P	sprouting angiogenesis	2	83	0.1	Q01705,E9Q555	0.128263
GO:0043500	P	muscle adaptation	2	83	0.1	Q01705,O88643	0.128263
GO:1901799	P	negative regulation of proteasomal protein catabolic process	2	83	0.1	Q8CI32,Q3UZP4	0.128263
GO:0043502	P	regulation of muscle adaptation	2	83	0.1	Q01705,O88643	0.128263
GO:0016627	F	oxidoreductase activity, acting on the CH-CH group of donors	2	83	0.1	P45952,P19096	0.128263
GO:0030178	P	negative regulation of Wnt signaling pathway	2	83	0.1	Q01705,E9Q555	0.128263
GO:0050731	P	positive regulation of peptidyl-tyrosine phosphorylation	2	83	0.1	Q9JKF1,Q8CIN4	0.128263
GO:0045665	P	negative regulation of neuron differentiation	3	83	0.075	Q8BTM8,Q8CI32,Q01705	0.128331
GO:0009266	P	response to temperature stimulus	3	83	0.075	Q61749,P45952,Q8BHJ9	0.128331
GO:0010466	P	negative regulation of peptidase activity	3	83	0.075	Q00896,Q7M6Y3,Q8CIN4	0.128331
GO:0046822	P	regulation of nucleocytoplasmic transport	3	83	0.075	Q8BTM8,Q5SFM8,Q80U93	0.128331
GO:0001655	P	urogenital system development	3	83	0.075	Q01705,O35516,Q9JKF1	0.128331
GO:0045202	C	synapse	13	83	0.0439189	Q9DBC7,Q9ET54,P60710,Q7M6Y3,O88643,Q61879,Q8BTM8,Q8CIN4,Q9CR57,P63044,P48755,E9Q4N7,P47915	0.128798
GO:0007015	P	actin filament organization	5	83	0.0581395	Q61879,Q8BTM8,Q3UQ44,O88643,Q8CIN4	0.130027
GO:0043269	P	regulation of ion transport	5	83	0.0581395	Q8BSY0,Q9ESD1,Q61768,Q8BTM8,P63044	0.130027
GO:0071705	P	nitrogen compound transport	18	83	0.0410959	Q80U93,P32067,P49962,Q9QXX4,Q8BHJ9,O35648,P63044,Q61768,Q8BTM8,Q5SFM8,Q61879,Q7M6Y3,P60710,O88643,O35516,Q01705,Q8BSY0,Q3UZP4	0.130144
GO:0032880	P	regulation of protein localization	10	83	0.0465116	Q61768,Q8BTM8,Q61879,Q7M6Y3,O88643,P63044,Q8BSY0,P60710,Q9JKF1,Q3UZP4	0.13149
GO:0034613	P	cellular protein localization	16	83	0.0418848	Q80U93,P32067,P49962,Q8BHJ9,Q8BTM8,P63044,O88643,Q9CZV5,Q8QZY6,Q61768,Q8BSY0,P60710,Q7M6Y3,Q9JKF1,Q3UZP4,Q80UG5	0.13276
GO:0044238	P	primary metabolic process	56	83	0.0346535	P60710,Q9CWI3,O35516,Q01705,Q8R1H0,Q58A65,Q8BV13,Q8BHJ9,Q6NZL6,P32067,Q8R1B4,O88643,P47915,P47930,Q8BP48,E9Q555,P62878,P45952,Q9JK38,P19096,O08749,E9Q4N7,P48755,Q99KN2,P50580,Q9CR57,Q8R3F9,O70279,Q5SFM8,Q9CYA6,Q9R226,Q8BJW6,Q61749,Q8CIN4,Q9DBC7,Q8BSY0,Q91YQ5,Q3UE37,Q8VC12,Q9DCX8,Q8VCH0,Q9QXX4,Q00896,Q9D168,Q8BTM8,Q9JIZ0,Q8CI32,Q8VDM4,Q9JKF1,Q9CZV5,Q7M6Y3,P49962,Q8QZY6,Q99JI6,P70347,Q3UZP4	0.133351
GO:0098794	C	postsynapse	7	83	0.0510949	Q61879,Q7M6Y3,P60710,O88643,Q8CIN4,Q9CR57,Q8BTM8	0.134725
GO:0051960	P	regulation of nervous system development	7	83	0.0510949	Q01705,Q8BTM8,Q8CI32,Q58A65,O88643,Q7M6Y3,Q9JKF1	0.134725
GO:0098655	P	cation transmembrane transport	5	83	0.0574713	Q8BSY0,Q8BTM8,P63044,Q9ESD1,Q61768	0.134731
GO:2000147	P	positive regulation of cell motility	5	83	0.0574713	O88643,Q01705,Q58A65,Q9JKF1,Q8BTM8	0.134731
GO:0070372	P	regulation of ERK1 and ERK2 cascade	3	83	0.0731707	O35516,Q99JI6,Q01705	0.135488
GO:0061134	F	peptidase regulator activity	3	83	0.0731707	Q00896,Q3UE37,P70347	0.135488
GO:0007275	P	multicellular organism development	28	83	0.0380435	E9Q555,Q8BTM8,Q61749,O35516,P48755,Q01705,Q61879,Q9JIZ0,Q9DBC7,Q8R1H0,P45952,Q9JK38,Q4U4S6,P47930,Q9ET54,O08749,Q8BSY0,O70279,P60710,Q7M6Y3,Q61768,Q8CI32,O88643,P19096,Q58A65,E9Q4N7,Q8CIN4,Q9JKF1	0.135644
GO:0044445	C	cytosolic part	6	83	0.0535714	P47915,Q9CR57,Q8BJW6,Q99KN2,Q9D6Y4,Q8VDM4	0.136205
GO:0009790	P	embryo development	8	83	0.0487805	O35516,P48755,Q01705,Q61879,Q9JIZ0,Q9DBC7,Q8R1H0,O08749	0.138422
GO:0043292	C	contractile fiber	4	83	0.0625	O88643,Q4U4S6,Q8BTM8,Q9ET54	0.138775
GO:0006508	P	proteolysis	13	83	0.0433333	Q8BV13,E9Q555,P62878,Q3UE37,Q00896,Q8CI32,Q8VDM4,Q8BSY0,Q7M6Y3,P70347,Q3UZP4,Q8CIN4,O08749	0.138864
GO:0046578	P	regulation of Ras protein signal transduction	2	83	0.0952381	O35516,Q01705	0.138999
GO:0016234	C	inclusion body	2	83	0.0952381	Q7M6Y3,Q8CI32	0.138999
GO:0061138	P	morphogenesis of a branching epithelium	2	83	0.0952381	O88643,Q01705	0.138999
GO:0071426	P	ribonucleoprotein complex export from nucleus	2	83	0.0952381	Q80U93,P32067	0.138999
GO:0016247	F	channel regulator activity	2	83	0.0952381	Q8BTM8,Q9ESD1	0.138999
GO:0050770	P	regulation of axonogenesis	2	83	0.0952381	O88643,Q7M6Y3	0.138999
GO:0071166	P	ribonucleoprotein complex localization	2	83	0.0952381	Q80U93,P32067	0.138999
GO:0001764	P	neuron migration	2	83	0.0952381	Q8BTM8,Q61879	0.138999
GO:0004888	F	transmembrane signaling receptor activity	2	83	0.0952381	Q9ET54,Q01705	0.138999
GO:0001701	P	in utero embryonic development	5	83	0.0568182	Q8R1H0,O35516,P48755,Q01705,Q61879	0.139511
GO:0010975	P	regulation of neuron projection development	5	83	0.0568182	Q8BTM8,Q8CI32,O88643,Q7M6Y3,Q9JKF1	0.139511
GO:0070727	P	cellular macromolecule localization	16	83	0.0415584	Q80U93,P32067,P49962,Q8BHJ9,Q8BTM8,Q80UG5,P63044,O88643,Q9CZV5,Q8QZY6,Q61768,Q8BSY0,P60710,Q7M6Y3,Q9JKF1,Q3UZP4	0.139557
GO:0071704	P	organic substance metabolic process	58	83	0.0344009	P60710,Q9CWI3,O35516,Q01705,Q8R1H0,Q58A65,Q8BV13,Q8BHJ9,Q6NZL6,P32067,Q8R1B4,O88643,P47915,P47930,Q8BP48,E9Q555,P62878,P45952,Q9JK38,Q9JLJ2,P19096,O08749,E9Q4N7,P48755,Q99KN2,P50580,Q9CR57,Q8R3F9,O70279,Q5SFM8,Q9CYA6,Q9R226,Q80U93,Q8BJW6,Q61749,Q8CIN4,Q9DBC7,Q8BSY0,Q91YQ5,Q3UE37,Q8VC12,Q9DCX8,Q8VCH0,Q9QXX4,Q9JIZ0,Q7M6Y3,Q00896,Q9D168,Q8BTM8,Q8CI32,Q8VDM4,Q9JKF1,Q9CZV5,P49962,Q8QZY6,Q99JI6,P70347,…	0.139844
GO:0009967	P	positive regulation of signal transduction	10	83	0.0458716	Q58A65,O35516,Q01705,O88643,Q8BTM8,Q9JKF1,Q8QZY6,Q99JI6,Q8CIN4,Q8BJW6	0.140398
GO:0097458	C	neuron part	15	83	0.0420168	P63044,Q7M6Y3,O88643,P60710,Q8CIN4,Q9CR57,P48755,Q61768,Q61879,Q9JKF1,O35648,Q8BTM8,Q9ET54,E9Q4N7,P45952	0.140631
GO:0009749	P	response to glucose	3	83	0.0714286	Q61768,P63044,Q61749	0.14278
GO:0044452	C	nucleolar part	3	83	0.0714286	Q9D6Z1,Q9EP71,P70279	0.14278
GO:0009746	P	response to hexose	3	83	0.0714286	P63044,Q61749,Q61768	0.14278
GO:0050890	P	cognition	3	83	0.0714286	Q7M6Y3,P48755,O88643	0.14278
GO:0090257	P	regulation of muscle system process	3	83	0.0714286	Q01705,O88643,Q8BTM8	0.14278
GO:0060322	P	head development	6	83	0.0526316	Q61879,O88643,Q61768,Q8BTM8,Q01705,Q8BSY0	0.144671
GO:0055085	P	transmembrane transport	7	83	0.05	Q9QXX4,P60710,Q8BSY0,Q8BTM8,P63044,Q9ESD1,Q61768	0.146138
GO:0042325	P	regulation of phosphorylation	10	83	0.0454545	P60710,Q9CWI3,Q58A65,O88643,Q9DBC7,Q8CIN4,Q9JKF1,O35516,Q99JI6,Q01705	0.146513
GO:0009725	P	response to hormone	9	83	0.0466321	Q01705,P47930,P48755,O88643,P63044,Q00896,Q61749,Q99JI6,Q9JKF1	0.146633
GO:2000811	P	negative regulation of anoikis	1	83	0.2	Q01705	0.147305
GO:0036003	P	positive regulation of transcription from RNA polymerase II promoter in response to stress	1	83	0.2	Q01705	0.147305
GO:0017080	F	sodium channel regulator activity	1	83	0.2	Q9ESD1	0.147305
GO:0031462	C	Cul2-RING ubiquitin ligase complex	1	83	0.2	P62878	0.147305
GO:0099632	P	protein transport within plasma membrane	1	83	0.2	P63044	0.147305
GO:0098969	P	neurotransmitter receptor transport to postsynaptic membrane	1	83	0.2	P63044	0.147305
GO:1904707	P	positive regulation of vascular smooth muscle cell proliferation	1	83	0.2	O88643	0.147305
GO:0001707	P	mesoderm formation	1	83	0.2	Q9DBC7	0.147305
GO:0051894	P	positive regulation of focal adhesion assembly	1	83	0.2	Q9JKF1	0.147305
GO:1903861	P	positive regulation of dendrite extension	1	83	0.2	Q7M6Y3	0.147305
GO:0006929	P	substrate-dependent cell migration	1	83	0.2	Q61879	0.147305
GO:0098877	P	neurotransmitter receptor transport to plasma membrane	1	83	0.2	P63044	0.147305
GO:0019788	F	NEDD8 transferase activity	1	83	0.2	P62878	0.147305
GO:0034705	C	potassium channel complex	1	83	0.2	P63044	0.147305
GO:1904030	P	negative regulation of cyclin-dependent protein kinase activity	1	83	0.2	P60710	0.147305
GO:0046658	C	anchored component of plasma membrane	1	83	0.2	Q9ESD1	0.147305
GO:0003995	F	acyl-CoA dehydrogenase activity	1	83	0.2	P45952	0.147305
GO:0097602	F	cullin family protein binding	1	83	0.2	P62878	0.147305
GO:0003985	F	acetyl-CoA C-acetyltransferase activity	1	83	0.2	Q8VCH0	0.147305
GO:0000153	C	cytoplasmic ubiquitin ligase complex	1	83	0.2	P62878	0.147305
GO:0031146	P	SCF-dependent proteasomal ubiquitin-dependent protein catabolic process	1	83	0.2	P62878	0.147305
GO:0070168	P	negative regulation of biomineral tissue development	1	83	0.2	Q01705	0.147305
GO:0046427	P	positive regulation of JAK-STAT cascade	1	83	0.2	Q01705	0.147305
GO:0019107	F	myristoyltransferase activity	1	83	0.2	Q8VCH0	0.147305
GO:0009299	P	mRNA transcription	1	83	0.2	Q8BTM8	0.147305
GO:0051412	P	response to corticosterone	1	83	0.2	P48755	0.147305
GO:0099159	P	regulation of modification of postsynaptic structure	1	83	0.2	Q61879	0.147305
GO:0003777	F	microtubule motor activity	1	83	0.2	Q61768	0.147305
GO:0048710	P	regulation of astrocyte differentiation	1	83	0.2	Q01705	0.147305
GO:0008250	C	oligosaccharyltransferase complex	1	83	0.2	Q91YQ5	0.147305
GO:1902004	P	positive regulation of amyloid-beta formation	1	83	0.2	Q7M6Y3	0.147305
GO:0036120	P	cellular response to platelet-derived growth factor stimulus	1	83	0.2	Q9JKF1	0.147305
GO:0120163	P	negative regulation of cold-induced thermogenesis	1	83	0.2	Q01705	0.147305
GO:1902396	P	protein localization to bicellular tight junction	1	83	0.2	Q8BTM8	0.147305
GO:0045240	C	dihydrolipoyl dehydrogenase complex	1	83	0.2	O08749	0.147305
GO:2000242	P	negative regulation of reproductive process	1	83	0.2	Q9DBC7	0.147305
GO:0035493	P	SNARE complex assembly	1	83	0.2	P63044	0.147305
GO:0071437	C	invadopodium	1	83	0.2	O88643	0.147305
GO:1903053	P	regulation of extracellular matrix organization	1	83	0.2	Q01705	0.147305
GO:0034698	P	response to gonadotropin	1	83	0.2	Q01705	0.147305
GO:0006904	P	vesicle docking involved in exocytosis	1	83	0.2	P63044	0.147305
GO:1905515	P	non-motile cilium assembly	1	83	0.2	Q80UG5	0.147305
GO:0031463	C	Cul3-RING ubiquitin ligase complex	1	83	0.2	P62878	0.147305
GO:0036119	P	response to platelet-derived growth factor	1	83	0.2	Q9JKF1	0.147305
GO:0099637	P	neurotransmitter receptor transport	1	83	0.2	P63044	0.147305
GO:0032878	P	regulation of establishment or maintenance of cell polarity	1	83	0.2	Q99JI6	0.147305
GO:0036230	P	granulocyte activation	1	83	0.2	P63044	0.147305
GO:0018904	P	ether metabolic process	1	83	0.2	P19096	0.147305
GO:0098789	P	pre-mRNA cleavage required for polyadenylation	1	83	0.2	Q8R3F9	0.147305
GO:0060021	P	roof of mouth development	1	83	0.2	Q8BSY0	0.147305
GO:1903010	P	regulation of bone development	1	83	0.2	O35516	0.147305
GO:0072574	P	hepatocyte proliferation	1	83	0.2	O35516	0.147305
GO:0015171	F	amino acid transmembrane transporter activity	1	83	0.2	Q9QXX4	0.147305
GO:0072576	P	liver morphogenesis	1	83	0.2	O35516	0.147305
GO:0098787	P	mRNA cleavage involved in mRNA processing	1	83	0.2	Q8R3F9	0.147305
GO:1903540	P	establishment of protein localization to postsynaptic membrane	1	83	0.2	P63044	0.147305
GO:0072575	P	epithelial cell proliferation involved in liver morphogenesis	1	83	0.2	O35516	0.147305
GO:1904894	P	positive regulation of STAT cascade	1	83	0.2	Q01705	0.147305
GO:0060323	P	head morphogenesis	1	83	0.2	Q8BSY0	0.147305
GO:0098688	C	parallel fiber to Purkinje cell synapse	1	83	0.2	Q7M6Y3	0.147305
GO:1904152	P	regulation of retrograde protein transport, ER to cytosol	1	83	0.2	Q3UZP4	0.147305
GO:1902993	P	positive regulation of amyloid precursor protein catabolic process	1	83	0.2	Q7M6Y3	0.147305
GO:0030132	C	clathrin coat of coated pit	1	83	0.2	Q7M6Y3	0.147305
GO:1904376	P	negative regulation of protein localization to cell periphery	1	83	0.2	Q7M6Y3	0.147305
GO:0061384	P	heart trabecula morphogenesis	1	83	0.2	Q01705	0.147305
GO:0072132	P	mesenchyme morphogenesis	1	83	0.2	Q01705	0.147305
GO:0060253	P	negative regulation of glial cell proliferation	1	83	0.2	Q01705	0.147305
GO:0006855	P	drug transmembrane transport	1	83	0.2	Q9QXX4	0.147305
GO:2000737	P	negative regulation of stem cell differentiation	1	83	0.2	Q01705	0.147305
GO:0016453	F	C-acetyltransferase activity	1	83	0.2	Q8VCH0	0.147305
GO:0048332	P	mesoderm morphogenesis	1	83	0.2	Q9DBC7	0.147305
GO:0045176	P	apical protein localization	1	83	0.2	P60710	0.147305
GO:0098935	P	dendritic transport	1	83	0.2	Q61768	0.147305
GO:0042447	P	hormone catabolic process	1	83	0.2	Q8VCH0	0.147305
GO:1990825	F	sequence-specific mRNA binding	1	83	0.2	P32067	0.147305
GO:0035767	P	endothelial cell chemotaxis	1	83	0.2	Q01705	0.147305
GO:1900078	P	positive regulation of cellular response to insulin stimulus	1	83	0.2	O88643	0.147305
GO:0008090	P	retrograde axonal transport	1	83	0.2	Q61768	0.147305
GO:0042588	C	zymogen granule	1	83	0.2	P63044	0.147305
GO:0046628	P	positive regulation of insulin receptor signaling pathway	1	83	0.2	O88643	0.147305
GO:0060325	P	face morphogenesis	1	83	0.2	Q8BSY0	0.147305
GO:0033198	P	response to ATP	1	83	0.2	Q8BSY0	0.147305
GO:0045616	P	regulation of keratinocyte differentiation	1	83	0.2	Q01705	0.147305
GO:1903333	P	negative regulation of protein folding	1	83	0.2	Q8CI32	0.147305
GO:0030851	P	granulocyte differentiation	1	83	0.2	P19096	0.147305
GO:0031297	P	replication fork processing	1	83	0.2	Q6NZL6	0.147305
GO:0090049	P	regulation of cell migration involved in sprouting angiogenesis	1	83	0.2	Q01705	0.147305
GO:1905476	P	negative regulation of protein localization to membrane	1	83	0.2	Q7M6Y3	0.147305
GO:0045601	P	regulation of endothelial cell differentiation	1	83	0.2	Q01705	0.147305
GO:0001944	P	vasculature development	6	83	0.0521739	E9Q555,Q8BTM8,Q01705,Q61879,O35516,P48755	0.148994
GO:0005813	C	centrosome	5	83	0.0555556	Q58A65,Q61768,O35648,Q9CWI3,Q9DBC7	0.149296
GO:0051272	P	positive regulation of cellular component movement	5	83	0.0555556	O88643,Q01705,Q58A65,Q9JKF1,Q8BTM8	0.149296
GO:0052547	P	regulation of peptidase activity	5	83	0.0555556	Q00896,Q8BSY0,Q7M6Y3,P70347,Q8CIN4	0.149296
GO:0014896	P	muscle hypertrophy	2	83	0.0909091	Q01705,O88643	0.149923
GO:0043149	P	stress fiber assembly	2	83	0.0909091	O88643,Q8CIN4	0.149923
GO:0014897	P	striated muscle hypertrophy	2	83	0.0909091	Q01705,O88643	0.149923
GO:0051591	P	response to cAMP	2	83	0.0909091	Q99JI6,P48755	0.149923
GO:0030038	P	contractile actin filament bundle assembly	2	83	0.0909091	O88643,Q8CIN4	0.149923
GO:0032387	P	negative regulation of intracellular transport	2	83	0.0909091	Q3UZP4,Q99JI6	0.149923
GO:0017124	F	SH3 domain binding	2	83	0.0909091	Q7M6Y3,Q9R226	0.149923
GO:0042734	C	presynaptic membrane	2	83	0.0909091	Q7M6Y3,P48755	0.149923
GO:0046328	P	regulation of JNK cascade	2	83	0.0909091	Q58A65,O88643	0.149923
GO:0007254	P	JNK cascade	2	83	0.0909091	Q58A65,O88643	0.149923
GO:0051056	P	regulation of small GTPase mediated signal transduction	2	83	0.0909091	O35516,Q01705	0.149923
GO:0016836	F	hydro-lyase activity	2	83	0.0909091	P19096,Q8VC12	0.149923
GO:0003300	P	cardiac muscle hypertrophy	2	83	0.0909091	Q01705,O88643	0.149923
GO:0010562	P	positive regulation of phosphorus metabolic process	7	83	0.0496454	Q58A65,O88643,Q8CIN4,Q9JKF1,O35516,Q99JI6,Q01705	0.150044
GO:0045937	P	positive regulation of phosphate metabolic process	7	83	0.0496454	Q58A65,O88643,Q8CIN4,Q9JKF1,O35516,Q99JI6,Q01705	0.150044
GO:0043543	P	protein acylation	3	83	0.0697674	Q9JIZ0,Q9CZV5,O08749	0.150203
GO:0045926	P	negative regulation of growth	3	83	0.0697674	O35516,Q01705,O88643	0.150203
GO:0023061	P	signal release	4	83	0.0606061	P63044,Q61768,O88643,Q99JI6	0.150392
GO:0044093	P	positive regulation of molecular function	11	83	0.0441767	Q58A65,O88643,Q8CIN4,Q8BSY0,Q7M6Y3,Q9JKF1,P48755,Q8R1B4,Q61749,Q61768,P70347	0.15133
GO:0051649	P	establishment of localization in cell	17	83	0.0405728	Q9CWI3,Q80U93,P32067,P49962,Q8BHJ9,Q61879,Q8BSY0,P63044,Q7M6Y3,Q61768,Q58A65,Q8BTM8,Q5SFM8,P60710,O88643,Q3UZP4,Q99JI6	0.151806
GO:0046907	P	intracellular transport	15	83	0.0414365	Q80U93,P32067,P49962,Q8BHJ9,Q61879,P63044,Q7M6Y3,Q61768,Q58A65,Q8BTM8,Q5SFM8,O88643,Q8BSY0,Q3UZP4,Q99JI6	0.152881
GO:0072358	P	cardiovascular system development	6	83	0.0517241	E9Q555,Q8BTM8,Q01705,Q61879,O35516,P48755	0.153377
GO:0000278	P	mitotic cell cycle	7	83	0.0492958	Q9CWI3,Q61879,O88643,Q8CIN4,Q9JKF1,Q8BTM8,Q80U93	0.154
GO:0048732	P	gland development	5	83	0.0549451	O35516,P45952,Q01705,Q9JK38,P19096	0.154297
GO:0051641	P	cellular localization	21	83	0.0391061	Q9CWI3,Q80U93,P32067,P49962,Q8BHJ9,Q61879,Q8BSY0,P63044,Q7M6Y3,Q61768,Q58A65,Q8BTM8,Q80UG5,O88643,Q5SFM8,P60710,Q9CZV5,Q8QZY6,Q9JKF1,Q3UZP4,Q99JI6	0.154431
GO:0051050	P	positive regulation of transport	9	83	0.0459184	Q8BSY0,Q9ESD1,Q61768,Q8BTM8,Q5SFM8,Q61879,O88643,P63044,Q7M6Y3	0.156712
GO:0070371	P	ERK1 and ERK2 cascade	3	83	0.0681818	O35516,Q99JI6,Q01705	0.157749
GO:0048731	P	system development	25	83	0.0379939	E9Q555,Q8BTM8,Q61749,Q61879,Q01705,O35516,P45952,Q9JK38,Q4U4S6,P47930,Q9ET54,Q9DBC7,O70279,P60710,Q7M6Y3,Q61768,Q8R1H0,Q8CI32,O88643,P19096,Q58A65,P48755,E9Q4N7,Q8CIN4,Q9JKF1	0.158465
GO:0048584	P	positive regulation of response to stimulus	13	83	0.0422078	Q58A65,Q8BJW6,Q61749,O35516,Q01705,O88643,Q61768,Q8BTM8,Q9JKF1,Q8R1H0,Q8QZY6,Q99JI6,Q8CIN4	0.160291
GO:0048771	P	tissue remodeling	2	83	0.0869565	Q8BTM8,O35516	0.161015
GO:0030175	C	filopodium	2	83	0.0869565	Q3UQ44,Q9ET54	0.161015
GO:0048634	P	regulation of muscle organ development	2	83	0.0869565	Q01705,O88643	0.161015
GO:0030048	P	actin filament-based movement	2	83	0.0869565	Q8BTM8,Q61879	0.161015
GO:0016202	P	regulation of striated muscle tissue development	2	83	0.0869565	Q01705,O88643	0.161015
GO:1903036	P	positive regulation of response to wounding	2	83	0.0869565	Q8R1H0,Q8BTM8	0.161015
GO:0043022	F	ribosome binding	2	83	0.0869565	Q8BJW6,Q8R1B4	0.161015
GO:0022612	P	gland morphogenesis	2	83	0.0869565	Q01705,O35516	0.161015
GO:0031225	C	anchored component of membrane	2	83	0.0869565	Q9ESD1,Q3UZP4	0.161015
GO:0016620	F	oxidoreductase activity, acting on the aldehyde or oxo group of donors, NAD or NADP as acceptor	2	83	0.0869565	Q9JLJ2,O08749	0.161015
GO:1901861	P	regulation of muscle tissue development	2	83	0.0869565	Q01705,O88643	0.161015
GO:0031344	P	regulation of cell projection organization	6	83	0.0508475	Q8BTM8,Q8CI32,O88643,Q7M6Y3,Q9JKF1,Q80UG5	0.162316
GO:0120035	P	regulation of plasma membrane bounded cell projection organization	6	83	0.0508475	Q8BTM8,Q8CI32,O88643,Q7M6Y3,Q9JKF1,Q80UG5	0.162316
GO:0051094	P	positive regulation of developmental process	9	83	0.0454545	Q01705,Q8R1H0,P50580,Q58A65,O35516,O88643,Q8BTM8,Q7M6Y3,Q9JKF1	0.16362
GO:0005524	F	ATP binding	8	83	0.0467836	O88643,P60710,Q3UE37,Q61768,Q61879,Q8CIN4,Q8R3F9,Q9CWD8	0.163688
GO:0030001	P	metal ion transport	5	83	0.0537634	Q8BSY0,Q9ESD1,Q61768,Q8BTM8,P63044	0.164508
GO:0060562	P	epithelial tube morphogenesis	3	83	0.0666667	O35516,Q01705,O88643	0.16541
GO:2000058	P	regulation of ubiquitin-dependent protein catabolic process	3	83	0.0666667	Q8CI32,P62878,Q3UZP4	0.16541
GO:0034284	P	response to monosaccharide	3	83	0.0666667	P63044,Q61749,Q61768	0.16541
GO:0018193	P	peptidyl-amino acid modification	7	83	0.0482759	Q8BSY0,Q9JIZ0,Q8CIN4,Q91YQ5,O88643,Q9CZV5,Q9JKF1	0.166161
GO:0015630	C	microtubule cytoskeleton	9	83	0.0452261	O35648,Q3UQ44,Q61768,Q80UG5,Q9JKF1,Q9CWI3,Q9DBC7,Q58A65,Q99KN2	0.16713
GO:0007155	P	cell adhesion	8	83	0.0465116	Q9ET54,Q9JIZ0,Q01705,P47915,Q9DBC7,Q9JKF1,Q8BTM8,Q61879	0.167467
GO:0008270	F	zinc ion binding	5	83	0.0531915	P62878,Q8BHJ9,Q8R3F9,Q9CYA6,Q9D0J8	0.169715
GO:0003676	F	nucleic acid binding	21	83	0.0386029	P32067,Q8BJW6,P47930,P48755,Q01705,E9Q4N7,P50580,P70279,Q8R1H0,Q8R3F9,Q9CR57,Q9R226,Q5SFM8,Q60872,Q61749,Q8R1B4,P49962,Q9D6Z1,Q8BHJ9,Q61879,Q9CYA6	0.169768
GO:0001763	P	morphogenesis of a branching structure	2	83	0.0833333	O88643,Q01705	0.172253
GO:0042255	P	ribosome assembly	2	83	0.0833333	P70279,Q8BJW6	0.172253
GO:1903051	P	negative regulation of proteolysis involved in cellular protein catabolic process	2	83	0.0833333	Q8CI32,Q3UZP4	0.172253
GO:0001837	P	epithelial to mesenchymal transition	2	83	0.0833333	Q01705,Q8BTM8	0.172253
GO:0004672	F	protein kinase activity	2	83	0.0833333	O88643,Q8CIN4	0.172253
GO:0046824	P	positive regulation of nucleocytoplasmic transport	2	83	0.0833333	Q8BTM8,Q5SFM8	0.172253
GO:0018105	P	peptidyl-serine phosphorylation	2	83	0.0833333	O88643,Q8CIN4	0.172253
GO:0010811	P	positive regulation of cell-substrate adhesion	2	83	0.0833333	Q9JKF1,Q8BTM8	0.172253
GO:0044459	C	plasma membrane part	12	83	0.0422535	Q9DBC7,Q9JKF1,Q9ESD1,Q8QZY6,O35516,Q01705,Q9DCX8,O88643,Q61879,Q7M6Y3,P63044,P48755	0.17258
GO:0007162	P	negative regulation of cell adhesion	3	83	0.0652174	Q01705,Q9DBC7,Q9JIZ0	0.173182
GO:0051168	P	nuclear export	3	83	0.0652174	Q80U93,P32067,Q5SFM8	0.173182
GO:0051348	P	negative regulation of transferase activity	3	83	0.0652174	Q9DBC7,Q8CI32,P60710	0.173182
GO:0006614	P	SRP-dependent cotranslational protein targeting to membrane	1	83	0.166667	P49962	0.174083
GO:0015807	P	L-amino acid transport	1	83	0.166667	Q9QXX4	0.174083
GO:0007405	P	neuroblast proliferation	1	83	0.166667	Q01705	0.174083
GO:0033146	P	regulation of intracellular estrogen receptor signaling pathway	1	83	0.166667	O88643	0.174083
GO:0043596	C	nuclear replication fork	1	83	0.166667	Q6NZL6	0.174083
GO:0051220	P	cytoplasmic sequestering of protein	1	83	0.166667	Q8BTM8	0.174083
GO:0098840	P	protein transport along microtubule	1	83	0.166667	Q61768	0.174083
GO:0035886	P	vascular smooth muscle cell differentiation	1	83	0.166667	Q01705	0.174083
GO:0098751	P	bone cell development	1	83	0.166667	O35516	0.174083
GO:0016460	C	myosin II complex	1	83	0.166667	Q61879	0.174083
GO:0032239	P	regulation of nucleobase-containing compound transport	1	83	0.166667	Q5SFM8	0.174083
GO:0061053	P	somite development	1	83	0.166667	Q01705	0.174083
GO:0051444	P	negative regulation of ubiquitin-protein transferase activity	1	83	0.166667	Q8CI32	0.174083
GO:0009225	P	nucleotide-sugar metabolic process	1	83	0.166667	Q9JK38	0.174083
GO:0045687	P	positive regulation of glial cell differentiation	1	83	0.166667	Q01705	0.174083
GO:0014003	P	oligodendrocyte development	1	83	0.166667	Q61749	0.174083
GO:0032988	P	ribonucleoprotein complex disassembly	1	83	0.166667	Q61768	0.174083
GO:0045005	P	DNA-dependent DNA replication maintenance of fidelity	1	83	0.166667	Q6NZL6	0.174083
GO:0006613	P	cotranslational protein targeting to membrane	1	83	0.166667	P49962	0.174083
GO:0008190	F	eukaryotic initiation factor 4E binding	1	83	0.166667	P62878	0.174083
GO:0006379	P	mRNA cleavage	1	83	0.166667	Q8R3F9	0.174083
GO:0045661	P	regulation of myoblast differentiation	1	83	0.166667	Q01705	0.174083
GO:1903069	P	regulation of ER-associated ubiquitin-dependent protein catabolic process	1	83	0.166667	Q3UZP4	0.174083
GO:0031952	P	regulation of protein autophosphorylation	1	83	0.166667	Q9JKF1	0.174083
GO:0051385	P	response to mineralocorticoid	1	83	0.166667	P48755	0.174083
GO:0006356	P	regulation of transcription by RNA polymerase I	1	83	0.166667	Q8BTM8	0.174083
GO:0030279	P	negative regulation of ossification	1	83	0.166667	Q01705	0.174083
GO:0055010	P	ventricular cardiac muscle tissue morphogenesis	1	83	0.166667	Q01705	0.174083
GO:0048645	P	animal organ formation	1	83	0.166667	Q01705	0.174083
GO:0046831	P	regulation of RNA export from nucleus	1	83	0.166667	Q5SFM8	0.174083
GO:0017056	F	structural constituent of nuclear pore	1	83	0.166667	Q80U93	0.174083
GO:0071889	F	14-3-3 protein binding	1	83	0.166667	Q8R310	0.174083
GO:1905244	P	regulation of modification of synaptic structure	1	83	0.166667	Q61879	0.174083
GO:0016417	F	S-acyltransferase activity	1	83	0.166667	P19096	0.174083
GO:0050805	P	negative regulation of synaptic transmission	1	83	0.166667	Q99JI6	0.174083
GO:1903393	P	positive regulation of adherens junction organization	1	83	0.166667	Q9JKF1	0.174083
GO:1903859	P	regulation of dendrite extension	1	83	0.166667	Q7M6Y3	0.174083
GO:0060324	P	face development	1	83	0.166667	Q8BSY0	0.174083
GO:0016628	F	oxidoreductase activity, acting on the CH-CH group of donors, NAD or NADP as acceptor	1	83	0.166667	P19096	0.174083
GO:0043878	F	glyceraldehyde-3-phosphate dehydrogenase (NAD+) (non-phosphorylating) activity	1	83	0.166667	Q9JLJ2	0.174083
GO:0002066	P	columnar/cuboidal epithelial cell development	1	83	0.166667	P19096	0.174083
GO:0099186	F	structural constituent of postsynapse	1	83	0.166667	P60710	0.174083
GO:0010181	F	FMN binding	1	83	0.166667	Q9DCX8	0.174083
GO:0032570	P	response to progesterone	1	83	0.166667	P48755	0.174083
GO:1901532	P	regulation of hematopoietic progenitor cell differentiation	1	83	0.166667	Q01705	0.174083
GO:0008235	F	metalloexopeptidase activity	1	83	0.166667	Q8BP48	0.174083
GO:0006570	P	tyrosine metabolic process	1	83	0.166667	Q9DCX8	0.174083
GO:0000132	P	establishment of mitotic spindle orientation	1	83	0.166667	Q9CWI3	0.174083
GO:0099640	P	axo-dendritic protein transport	1	83	0.166667	Q61768	0.174083
GO:0030858	P	positive regulation of epithelial cell differentiation	1	83	0.166667	Q01705	0.174083
GO:0051445	P	regulation of meiotic cell cycle	1	83	0.166667	Q9DBC7	0.174083
GO:0048261	P	negative regulation of receptor-mediated endocytosis	1	83	0.166667	Q7M6Y3	0.174083
GO:0032040	C	small-subunit processome	1	83	0.166667	Q9D6Z1	0.174083
GO:0035459	P	cargo loading into vesicle	1	83	0.166667	Q7M6Y3	0.174083
GO:2000209	P	regulation of anoikis	1	83	0.166667	Q01705	0.174083
GO:1902992	P	negative regulation of amyloid precursor protein catabolic process	1	83	0.166667	Q7M6Y3	0.174083
GO:0016668	F	oxidoreductase activity, acting on a sulfur group of donors, NAD(P) as acceptor	1	83	0.166667	O08749	0.174083
GO:0044331	P	cell-cell adhesion mediated by cadherin	1	83	0.166667	Q01705	0.174083
GO:1903671	P	negative regulation of sprouting angiogenesis	1	83	0.166667	Q01705	0.174083
GO:0097546	C	ciliary base	1	83	0.166667	Q8C6E0	0.174083
GO:0019005	C	SCF ubiquitin ligase complex	1	83	0.166667	P62878	0.174083
GO:0005518	F	collagen binding	1	83	0.166667	O88643	0.174083
GO:0099118	P	microtubule-based protein transport	1	83	0.166667	Q61768	0.174083
GO:1900242	P	regulation of synaptic vesicle endocytosis	1	83	0.166667	Q7M6Y3	0.174083
GO:0051602	P	response to electrical stimulus	1	83	0.166667	P60710	0.174083
GO:1902533	P	positive regulation of intracellular signal transduction	7	83	0.047619	Q58A65,Q8BTM8,Q9JKF1,O88643,Q01705,O35516,Q99JI6	0.174506
GO:0042176	P	regulation of protein catabolic process	5	83	0.0526316	Q8CI32,P62878,Q8BTM8,Q3UZP4,Q8VDM4	0.174988
GO:0022610	P	biological adhesion	8	83	0.045977	Q61879,Q9ET54,Q9JIZ0,Q01705,P47915,Q9DBC7,Q9JKF1,Q8BTM8	0.175149
GO:0018209	P	peptidyl-serine modification	2	83	0.08	Q8CIN4,O88643	0.183618
GO:0051225	P	spindle assembly	2	83	0.08	Q8BTM8,Q9CWI3	0.183618
GO:0050660	F	flavin adenine dinucleotide binding	2	83	0.08	O08749,P45952	0.183618
GO:0021700	P	developmental maturation	2	83	0.08	Q7M6Y3,O08749	0.183618
GO:0018393	P	internal peptidyl-lysine acetylation	2	83	0.08	Q9JIZ0,Q9CZV5	0.183618
GO:0030902	P	hindbrain development	2	83	0.08	Q61879,Q8BTM8	0.183618
GO:0045185	P	maintenance of protein location	2	83	0.08	Q8BTM8,Q9CZV5	0.183618
GO:0009628	P	response to abiotic stimulus	9	83	0.0441176	O88643,P47930,P48755,Q61749,P45952,Q8BHJ9,Q01705,P60710,P70347	0.185219
GO:0040008	P	regulation of growth	6	83	0.0487805	Q8R1H0,O88643,O35516,Q01705,Q7M6Y3,Q8CIN4	0.185625
GO:0040017	P	positive regulation of locomotion	5	83	0.0515464	O88643,Q01705,Q58A65,Q9JKF1,Q8BTM8	0.185721
GO:0010769	P	regulation of cell morphogenesis involved in differentiation	3	83	0.0625	O88643,Q7M6Y3,Q8BTM8	0.18903
GO:0010952	P	positive regulation of peptidase activity	3	83	0.0625	Q8BSY0,Q7M6Y3,P70347	0.18903
GO:0043393	P	regulation of protein binding	3	83	0.0625	P60710,Q61749,Q8R1H0	0.18903
GO:0000003	P	reproduction	8	83	0.0449438	Q61749,O35516,Q9DBC7,Q01705,Q9EP71,P48755,O08749,Q8BTM8	0.190985
GO:0022414	P	reproductive process	8	83	0.0449438	Q61749,O35516,Q9DBC7,Q01705,Q9EP71,P48755,O08749,Q8BTM8	0.190985
GO:0032940	P	secretion by cell	7	83	0.0463576	Q01705,O88643,Q61879,P63044,Q61768,Q99JI6,O35516	0.191736
GO:0060255	P	regulation of macromolecule metabolic process	31	83	0.0361727	P60710,Q9CWI3,O35516,Q01705,Q8R1H0,Q58A65,O88643,E9Q4N7,P47930,P48755,Q99KN2,P50580,Q8BJW6,Q9DBC7,Q9JIZ0,Q7M6Y3,Q00896,Q8R1B4,Q8BTM8,Q8CI32,Q8CIN4,P62878,Q9R226,Q8VDM4,Q9JKF1,Q8BSY0,P49962,Q99JI6,P32067,P70347,Q3UZP4	0.192044
GO:0005543	F	phospholipid binding	4	83	0.0547945	Q7M6Y3,Q3UQ44,Q9JKF1,P63044	0.193763
GO:0007052	P	mitotic spindle organization	2	83	0.0769231	Q8BTM8,Q9CWI3	0.19509
GO:0061640	P	cytoskeleton-dependent cytokinesis	2	83	0.0769231	Q61879,Q80UG5	0.19509
GO:0048167	P	regulation of synaptic plasticity	2	83	0.0769231	P63044,O88643	0.19509
GO:0016903	F	oxidoreductase activity, acting on the aldehyde or oxo group of donors	2	83	0.0769231	Q9JLJ2,O08749	0.19509
GO:0032091	P	negative regulation of protein binding	2	83	0.0769231	Q61749,P60710	0.19509
GO:0030136	C	clathrin-coated vesicle	2	83	0.0769231	Q7M6Y3,P63044	0.19509
GO:0016835	F	carbon-oxygen lyase activity	2	83	0.0769231	P19096,Q8VC12	0.19509
GO:0070646	P	protein modification by small protein removal	2	83	0.0769231	Q8BV13,P70347	0.19509
GO:0050730	P	regulation of peptidyl-tyrosine phosphorylation	2	83	0.0769231	Q8CIN4,Q9JKF1	0.19509
GO:0048609	P	multicellular organismal reproductive process	5	83	0.0505051	Q9DBC7,Q01705,Q9EP71,P48755,O08749	0.196695
GO:1902905	P	positive regulation of supramolecular fiber organization	3	83	0.0612245	O88643,Q8BTM8,Q3UQ44	0.197093
GO:0050768	P	negative regulation of neurogenesis	3	83	0.0612245	Q8BTM8,Q8CI32,Q01705	0.197093
GO:0043232	C	intracellular non-membrane-bounded organelle	29	83	0.0362954	P60710,Q9ET54,P47915,O88643,E9Q555,O35648,P50580,P70279,Q8BTM8,Q8R3F9,Q99JI6,Q9CWI3,Q01705,Q9EP71,P53395,Q80UG5,Q9JKF1,Q61768,Q61879,Q99KN2,Q3UQ44,Q9CR57,Q8BJW6,E9Q4N7,Q6NZL6,Q4U4S6,Q9D6Z1,Q9DBC7,Q58A65	0.199317
GO:0003208	P	cardiac ventricle morphogenesis	1	83	0.142857	Q01705	0.200029
GO:0004402	F	histone acetyltransferase activity	1	83	0.142857	Q9CZV5	0.200029
GO:0050434	P	positive regulation of viral transcription	1	83	0.142857	Q01705	0.200029
GO:0006085	P	acetyl-CoA biosynthetic process	1	83	0.142857	O08749	0.200029
GO:0008266	F	poly(U) RNA binding	1	83	0.142857	P32067	0.200029
GO:0035774	P	positive regulation of insulin secretion involved in cellular response to glucose stimulus	1	83	0.142857	Q61768	0.200029
GO:1990928	P	response to amino acid starvation	1	83	0.142857	Q8BJW6	0.200029
GO:0098982	C	GABA-ergic synapse	1	83	0.142857	O88643	0.200029
GO:2000725	P	regulation of cardiac muscle cell differentiation	1	83	0.142857	O88643	0.200029
GO:0070461	C	SAGA-type complex	1	83	0.142857	Q9CZV5	0.200029
GO:0050798	P	activated T cell proliferation	1	83	0.142857	Q9DBC7	0.200029
GO:0061733	F	peptide-lysine-N-acetyltransferase activity	1	83	0.142857	Q9CZV5	0.200029
GO:0005871	C	kinesin complex	1	83	0.142857	Q61768	0.200029
GO:0055023	P	positive regulation of cardiac muscle tissue growth	1	83	0.142857	Q01705	0.200029
GO:0097202	P	activation of cysteine-type endopeptidase activity	1	83	0.142857	Q8BSY0	0.200029
GO:0075522	P	IRES-dependent viral translational initiation	1	83	0.142857	P32067	0.200029
GO:0099172	P	presynapse organization	1	83	0.142857	Q7M6Y3	0.200029
GO:0043276	P	anoikis	1	83	0.142857	Q01705	0.200029
GO:1905039	P	carboxylic acid transmembrane transport	1	83	0.142857	Q9QXX4	0.200029
GO:0048268	P	clathrin coat assembly	1	83	0.142857	Q7M6Y3	0.200029
GO:0003151	P	outflow tract morphogenesis	1	83	0.142857	Q01705	0.200029
GO:0051294	P	establishment of spindle orientation	1	83	0.142857	Q9CWI3	0.200029
GO:2000736	P	regulation of stem cell differentiation	1	83	0.142857	Q01705	0.200029
GO:0097733	C	photoreceptor cell cilium	1	83	0.142857	O35648	0.200029
GO:0030125	C	clathrin vesicle coat	1	83	0.142857	Q7M6Y3	0.200029
GO:0021510	P	spinal cord development	1	83	0.142857	Q01705	0.200029
GO:0055022	P	negative regulation of cardiac muscle tissue growth	1	83	0.142857	O88643	0.200029
GO:0061383	P	trabecula morphogenesis	1	83	0.142857	Q01705	0.200029
GO:0040001	P	establishment of mitotic spindle localization	1	83	0.142857	Q9CWI3	0.200029
GO:0070402	F	NADPH binding	1	83	0.142857	P19096	0.200029
GO:0018126	P	protein hydroxylation	1	83	0.142857	Q8BSY0	0.200029
GO:0030224	P	monocyte differentiation	1	83	0.142857	P19096	0.200029
GO:0016514	C	SWI/SNF complex	1	83	0.142857	E9Q4N7	0.200029
GO:0030850	P	prostate gland development	1	83	0.142857	Q01705	0.200029
GO:0010830	P	regulation of myotube differentiation	1	83	0.142857	Q01705	0.200029
GO:0042733	P	embryonic digit morphogenesis	1	83	0.142857	Q01705	0.200029
GO:1904293	P	negative regulation of ERAD pathway	1	83	0.142857	Q3UZP4	0.200029
GO:0140142	F	nucleocytoplasmic carrier activity	1	83	0.142857	Q80U93	0.200029
GO:0046006	P	regulation of activated T cell proliferation	1	83	0.142857	Q9DBC7	0.200029
GO:0051497	P	negative regulation of stress fiber assembly	1	83	0.142857	Q8CIN4	0.200029
GO:0006448	P	regulation of translational elongation	1	83	0.142857	P49962	0.200029
GO:0043537	P	negative regulation of blood vessel endothelial cell migration	1	83	0.142857	Q01705	0.200029
GO:0002312	P	B cell activation involved in immune response	1	83	0.142857	O35516	0.200029
GO:1901890	P	positive regulation of cell junction assembly	1	83	0.142857	Q9JKF1	0.200029
GO:0055026	P	negative regulation of cardiac muscle tissue development	1	83	0.142857	O88643	0.200029
GO:0061050	P	regulation of cell growth involved in cardiac muscle cell development	1	83	0.142857	O88643	0.200029
GO:0007188	P	adenylate cyclase-modulating G protein-coupled receptor signaling pathway	1	83	0.142857	Q8BTM8	0.200029
GO:0033145	P	positive regulation of intracellular steroid hormone receptor signaling pathway	1	83	0.142857	O88643	0.200029
GO:0005852	C	eukaryotic translation initiation factor 3 complex	1	83	0.142857	Q8R1B4	0.200029
GO:0048680	P	positive regulation of axon regeneration	1	83	0.142857	Q8BTM8	0.200029
GO:2001222	P	regulation of neuron migration	1	83	0.142857	Q8BTM8	0.200029
GO:0045214	P	sarcomere organization	1	83	0.142857	Q9DBC7	0.200029
GO:0090085	P	regulation of protein deubiquitination	1	83	0.142857	P70347	0.200029
GO:0031597	C	cytosolic proteasome complex	1	83	0.142857	Q8VDM4	0.200029
GO:0042491	P	inner ear auditory receptor cell differentiation	1	83	0.142857	Q01705	0.200029
GO:0030514	P	negative regulation of BMP signaling pathway	1	83	0.142857	Q01705	0.200029
GO:0048844	P	artery morphogenesis	1	83	0.142857	Q01705	0.200029
GO:0086009	P	membrane repolarization	1	83	0.142857	Q8BTM8	0.200029
GO:0086065	P	cell communication involved in cardiac conduction	1	83	0.142857	Q8BTM8	0.200029
GO:1903825	P	organic acid transmembrane transport	1	83	0.142857	Q9QXX4	0.200029
GO:0090557	P	establishment of endothelial intestinal barrier	1	83	0.142857	P19096	0.200029
GO:1903131	P	mononuclear cell differentiation	1	83	0.142857	P19096	0.200029
GO:0006984	P	ER-nucleus signaling pathway	1	83	0.142857	Q8BJW6	0.200029
GO:0060043	P	regulation of cardiac muscle cell proliferation	1	83	0.142857	Q01705	0.200029
GO:0098885	P	modification of postsynaptic actin cytoskeleton	1	83	0.142857	Q61879	0.200029
GO:0033290	C	eukaryotic 48S preinitiation complex	1	83	0.142857	Q8R1B4	0.200029
GO:0015459	F	potassium channel regulator activity	1	83	0.142857	Q8BTM8	0.200029
GO:0050922	P	negative regulation of chemotaxis	1	83	0.142857	Q01705	0.200029
GO:0060421	P	positive regulation of heart growth	1	83	0.142857	Q01705	0.200029
GO:0070572	P	positive regulation of neuron projection regeneration	1	83	0.142857	Q8BTM8	0.200029
GO:0061117	P	negative regulation of heart growth	1	83	0.142857	O88643	0.200029
GO:0072583	P	clathrin-dependent endocytosis	1	83	0.142857	Q7M6Y3	0.200029
GO:0044548	F	S100 protein binding	1	83	0.142857	Q9JKF1	0.200029
GO:0097484	P	dendrite extension	1	83	0.142857	Q7M6Y3	0.200029
GO:0051393	F	alpha-actinin binding	1	83	0.142857	Q4U4S6	0.200029
GO:0003229	P	ventricular cardiac muscle tissue development	1	83	0.142857	Q01705	0.200029
GO:0002042	P	cell migration involved in sprouting angiogenesis	1	83	0.142857	Q01705	0.200029
GO:0010171	P	body morphogenesis	1	83	0.142857	Q8BSY0	0.200029
GO:0021680	P	cerebellar Purkinje cell layer development	1	83	0.142857	Q61879	0.200029
GO:0006886	P	intracellular protein transport	10	83	0.0423729	Q80U93,P32067,P49962,Q8BTM8,O88643,P63044,Q61768,Q8BSY0,Q3UZP4,Q8BHJ9	0.200241
GO:0045121	C	membrane raft	4	83	0.0540541	Q9DBC7,P60710,Q9ESD1,Q9JKF1	0.200263
GO:0098857	C	membrane microdomain	4	83	0.0540541	P60710,Q9ESD1,Q9JKF1,Q9DBC7	0.200263
GO:0044237	P	cellular metabolic process	57	83	0.0337878	P60710,Q9CWI3,O35516,Q01705,Q8R1H0,Q58A65,Q8BV13,Q8BHJ9,Q6NZL6,Q9JLJ2,P32067,Q8R1B4,O88643,P47915,P47930,Q8BP48,E9Q555,P62878,P45952,Q9JK38,P19096,O08749,E9Q4N7,P48755,Q99KN2,P50580,Q9CR57,Q8R3F9,O70279,Q5SFM8,Q9CYA6,Q9R226,Q8BJW6,Q61749,Q8CIN4,Q9DBC7,Q8BSY0,Q91YQ5,Q3UE37,Q8VC12,Q9DCX8,Q8VCH0,Q9QXX4,Q3UZP4,Q00896,Q9D168,Q9CWD8,Q8BTM8,Q9JIZ0,Q8CI32,Q7M6Y3,Q9JKF1,Q8VDM4,Q9CZV5,P49962,Q99JI6,P70347	0.20132
GO:0045596	P	negative regulation of cell differentiation	5	83	0.05	Q01705,Q8BTM8,Q8CI32,O88643,Q8R1H0	0.202268
GO:0032504	P	multicellular organism reproduction	5	83	0.05	Q9DBC7,Q01705,Q9EP71,P48755,O08749	0.202268
GO:0006396	P	RNA processing	10	83	0.0421941	Q8BHJ9,P32067,P50580,Q9CR57,Q8R3F9,O70279,Q5SFM8,Q9CYA6,Q9R226,Q9D168	0.203865
GO:0044456	C	synapse part	9	83	0.0430622	P63044,Q7M6Y3,O88643,Q8BTM8,P48755,Q61879,P60710,Q8CIN4,Q9CR57	0.204164
GO:0044877	F	protein-containing complex binding	13	83	0.0402477	Q3UQ44,Q4U4S6,Q61879,Q8BTM8,O88643,O35648,Q8BJW6,Q8R1B4,Q60872,Q99JI6,P62878,P63044,Q9JKF1	0.204888
GO:0051129	P	negative regulation of cellular component organization	7	83	0.0454545	Q01705,Q8BTM8,Q8CI32,Q3UZP4,Q9DBC7,Q7M6Y3,Q8CIN4	0.205106
GO:0043228	C	non-membrane-bounded organelle	29	83	0.0361596	P60710,Q9ET54,P47915,O88643,E9Q555,O35648,P50580,P70279,Q8BTM8,Q8R3F9,Q99JI6,Q9CWI3,Q01705,Q9EP71,P53395,Q80UG5,Q9JKF1,Q61768,Q61879,Q99KN2,Q3UQ44,Q9CR57,Q8BJW6,E9Q4N7,Q6NZL6,Q4U4S6,Q9D6Z1,Q9DBC7,Q58A65	0.205863
GO:1905477	P	positive regulation of protein localization to membrane	2	83	0.0740741	O88643,Q61768	0.206653
GO:0006959	P	humoral immune response	2	83	0.0740741	O35516,Q01705	0.206653
GO:0008016	P	regulation of heart contraction	2	83	0.0740741	Q8BTM8,Q8R1H0	0.206653
GO:1903363	P	negative regulation of cellular protein catabolic process	2	83	0.0740741	Q8CI32,Q3UZP4	0.206653
GO:0006475	P	internal protein amino acid acetylation	2	83	0.0740741	Q9JIZ0,Q9CZV5	0.206653
GO:0051287	F	NAD binding	2	83	0.0740741	O08749,Q9JLJ2	0.206653
GO:0001890	P	placenta development	2	83	0.0740741	O35516,P48755	0.206653
GO:0018394	P	peptidyl-lysine acetylation	2	83	0.0740741	Q9JIZ0,Q9CZV5	0.206653
GO:0051347	P	positive regulation of transferase activity	4	83	0.0533333	Q58A65,O88643,Q8CIN4,Q9JKF1	0.20683
GO:0009887	P	animal organ morphogenesis	5	83	0.049505	O35516,Q01705,Q8BTM8,Q4U4S6,Q9DBC7	0.207895
GO:0008152	P	metabolic process	59	83	0.0335991	P60710,Q9CWI3,O35516,Q01705,Q8R1H0,Q58A65,Q8BV13,Q8BHJ9,Q6NZL6,Q9JLJ2,P32067,Q8R1B4,O88643,P47915,P47930,Q8BP48,E9Q555,P62878,P45952,Q9JK38,P19096,O08749,Q9DCX8,E9Q4N7,P48755,Q99KN2,P50580,Q9CR57,Q8R3F9,O70279,Q5SFM8,Q9CYA6,Q9R226,Q80U93,Q8BJW6,Q61749,Q8CIN4,Q9DBC7,Q8BSY0,Q91YQ5,Q3UE37,Q8VC12,Q8VCH0,Q9QXX4,Q3UZP4,Q9JIZ0,Q7M6Y3,Q00896,Q9D168,Q9CWD8,Q8BTM8,Q8CI32,Q9JKF1,Q8VDM4,Q9CZV5,P49962,Q8QZY6,…	0.208403
GO:0051128	P	regulation of cellular component organization	18	83	0.0381356	Q01705,Q61879,Q8BTM8,Q8CI32,Q7M6Y3,O88643,Q3UZP4,Q61768,Q99JI6,Q3UQ44,Q9DBC7,Q8CIN4,Q9JKF1,Q9ET54,Q8BSY0,Q80UG5,P48755,O35516	0.211943
GO:0046872	F	metal ion binding	19	83	0.0378486	O35516,O35648,Q01705,Q8BSY0,Q9JKF1,Q9QXX4,P62878,Q8BHJ9,Q8R3F9,Q9CYA6,Q9D0J8,E9Q555,P10404,P70347,Q4U4S6,Q5SFM8,Q8BP48,Q9CWD8,Q9D168	0.212595
GO:0007265	P	Ras protein signal transduction	3	83	0.0588235	Q99JI6,O35516,Q01705	0.213466
GO:0031099	P	regeneration	3	83	0.0588235	Q01705,Q8R1H0,Q8BTM8	0.213466
GO:0008104	P	protein localization	20	83	0.0375235	Q80U93,P32067,P49962,Q8BHJ9,O35648,P63044,Q7M6Y3,Q8BTM8,Q80UG5,Q61768,O88643,P60710,Q61879,Q9CZV5,O35516,Q01705,Q8QZY6,Q8BSY0,Q9JKF1,Q3UZP4	0.215531
GO:0042273	P	ribosomal large subunit biogenesis	2	83	0.0714286	P70279,Q9CR57	0.21829
GO:0006612	P	protein targeting to membrane	2	83	0.0714286	P49962,O88643	0.21829
GO:0002366	P	leukocyte activation involved in immune response	2	83	0.0714286	O35516,P63044	0.21829
GO:1903322	P	positive regulation of protein modification by small protein conjugation or removal	2	83	0.0714286	P62878,P70347	0.21829
GO:0044325	F	ion channel binding	2	83	0.0714286	P63044,Q8BTM8	0.21829
GO:1903828	P	negative regulation of cellular protein localization	2	83	0.0714286	Q7M6Y3,Q3UZP4	0.21829
GO:0006906	P	vesicle fusion	2	83	0.0714286	Q61768,P63044	0.21829
GO:0098589	C	membrane region	4	83	0.0519481	P60710,Q9ESD1,Q9JKF1,Q9DBC7	0.220151
GO:0004857	F	enzyme inhibitor activity	4	83	0.0519481	Q9DBC7,Q00896,Q3UE37,Q01705	0.220151
GO:0022618	P	ribonucleoprotein complex assembly	4	83	0.0519481	Q8BHJ9,Q8R1B4,P70279,Q8BJW6	0.220151
GO:0007517	P	muscle organ development	3	83	0.0576923	Q01705,Q4U4S6,O88643	0.221764
GO:0014070	P	response to organic cyclic compound	8	83	0.0430108	Q01705,P47930,P48755,O88643,Q8BSY0,Q99JI6,Q8CIN4,P60710	0.224414
GO:0048518	P	positive regulation of biological process	33	83	0.0353319	Q58A65,O88643,Q01705,O35516,Q8BJW6,Q3UZP4,Q8BSY0,Q9JIZ0,Q9ESD1,Q8R1B4,Q61749,Q61768,Q8CIN4,Q8BTM8,P62878,Q9R226,Q99JI6,Q3UQ44,P48755,Q3UE37,Q9JKF1,Q8R1H0,P50580,Q8QZY6,E9Q4N7,P47930,Q7M6Y3,Q5SFM8,Q61879,P63044,Q9ET54,Q80UG5,P70347	0.224522
GO:0019953	P	sexual reproduction	5	83	0.0480769	Q9DBC7,Q01705,Q9EP71,P48755,O08749	0.225083
GO:0008285	P	negative regulation of cell proliferation	5	83	0.0480769	Q01705,Q9DBC7,O88643,P48755,Q8BSY0	0.225083
GO:0098793	C	presynapse	5	83	0.0480769	P63044,Q7M6Y3,P48755,P60710,O88643	0.225083
GO:1902554	C	serine/threonine protein kinase complex	1	83	0.125	Q9CWI3	0.22517
GO:0035315	P	hair cell differentiation	1	83	0.125	Q01705	0.22517
GO:0045604	P	regulation of epidermal cell differentiation	1	83	0.125	Q01705	0.22517
GO:0051937	P	catecholamine transport	1	83	0.125	P60710	0.22517
GO:0034453	P	microtubule anchoring	1	83	0.125	Q9CWI3	0.22517
GO:0046425	P	regulation of JAK-STAT cascade	1	83	0.125	Q01705	0.22517
GO:0035249	P	synaptic transmission, glutamatergic	1	83	0.125	O88643	0.22517
GO:0060561	P	apoptotic process involved in morphogenesis	1	83	0.125	Q01705	0.22517
GO:0031116	P	positive regulation of microtubule polymerization	1	83	0.125	O88643	0.22517
GO:0008139	F	nuclear localization sequence binding	1	83	0.125	Q80U93	0.22517
GO:0061614	P	pri-miRNA transcription by RNA polymerase II	1	83	0.125	P48755	0.22517
GO:0034703	C	cation channel complex	1	83	0.125	P63044	0.22517
GO:0010812	P	negative regulation of cell-substrate adhesion	1	83	0.125	Q01705	0.22517
GO:0051784	P	negative regulation of nuclear division	1	83	0.125	Q9DBC7	0.22517
GO:0046622	P	positive regulation of organ growth	1	83	0.125	Q01705	0.22517
GO:0007187	P	G protein-coupled receptor signaling pathway, coupled to cyclic nucleotide second messenger	1	83	0.125	Q8BTM8	0.22517
GO:0090083	P	regulation of inclusion body assembly	1	83	0.125	Q8CI32	0.22517
GO:0071565	C	nBAF complex	1	83	0.125	E9Q4N7	0.22517
GO:0045056	P	transcytosis	1	83	0.125	Q7M6Y3	0.22517
GO:0055025	P	positive regulation of cardiac muscle tissue development	1	83	0.125	Q01705	0.22517
GO:0072091	P	regulation of stem cell proliferation	1	83	0.125	Q01705	0.22517
GO:0043616	P	keratinocyte proliferation	1	83	0.125	O35516	0.22517
GO:0090313	P	regulation of protein targeting to membrane	1	83	0.125	O88643	0.22517
GO:0032232	P	negative regulation of actin filament bundle assembly	1	83	0.125	Q8CIN4	0.22517
GO:0097696	P	STAT cascade	1	83	0.125	Q01705	0.22517
GO:0007259	P	JAK-STAT cascade	1	83	0.125	Q01705	0.22517
GO:0045682	P	regulation of epidermis development	1	83	0.125	Q01705	0.22517
GO:0099243	C	extrinsic component of synaptic membrane	1	83	0.125	Q7M6Y3	0.22517
GO:0097150	P	neuronal stem cell population maintenance	1	83	0.125	Q01705	0.22517
GO:0060009	P	Sertoli cell development	1	83	0.125	Q8BTM8	0.22517
GO:0048873	P	homeostasis of number of cells within a tissue	1	83	0.125	Q01705	0.22517
GO:0086002	P	cardiac muscle cell action potential involved in contraction	1	83	0.125	Q8BTM8	0.22517
GO:0043403	P	skeletal muscle tissue regeneration	1	83	0.125	Q8R1H0	0.22517
GO:1904892	P	regulation of STAT cascade	1	83	0.125	Q01705	0.22517
GO:0032594	P	protein transport within lipid bilayer	1	83	0.125	P63044	0.22517
GO:0090314	P	positive regulation of protein targeting to membrane	1	83	0.125	O88643	0.22517
GO:2000300	P	regulation of synaptic vesicle exocytosis	1	83	0.125	Q99JI6	0.22517
GO:0046621	P	negative regulation of organ growth	1	83	0.125	O88643	0.22517
GO:0034212	F	peptide N-acetyltransferase activity	1	83	0.125	Q9CZV5	0.22517
GO:0033539	P	fatty acid beta-oxidation using acyl-CoA dehydrogenase	1	83	0.125	P45952	0.22517
GO:0061337	P	cardiac conduction	1	83	0.125	Q8BTM8	0.22517
GO:0010837	P	regulation of keratinocyte proliferation	1	83	0.125	O35516	0.22517
GO:0008081	F	phosphoric diester hydrolase activity	1	83	0.125	Q9DBC7	0.22517
GO:0045116	P	protein neddylation	1	83	0.125	P62878	0.22517
GO:0033017	C	sarcoplasmic reticulum membrane	1	83	0.125	Q8BSY0	0.22517
GO:0043044	P	ATP-dependent chromatin remodeling	1	83	0.125	E9Q4N7	0.22517
GO:0003988	F	acetyl-CoA C-acyltransferase activity	1	83	0.125	Q8VCH0	0.22517
GO:1900117	P	regulation of execution phase of apoptosis	1	83	0.125	Q8CIN4	0.22517
GO:0099078	C	BORC complex	1	83	0.125	Q9D6Y4	0.22517
GO:0014014	P	negative regulation of gliogenesis	1	83	0.125	Q01705	0.22517
GO:0005657	C	replication fork	1	83	0.125	Q6NZL6	0.22517
GO:0060251	P	regulation of glial cell proliferation	1	83	0.125	Q01705	0.22517
GO:1905207	P	regulation of cardiocyte differentiation	1	83	0.125	O88643	0.22517
GO:0005546	F	phosphatidylinositol-4,5-bisphosphate binding	1	83	0.125	Q7M6Y3	0.22517
GO:0006511	P	ubiquitin-dependent protein catabolic process	6	83	0.0458015	P62878,Q8CI32,Q8VDM4,Q3UZP4,E9Q555,Q3UE37	0.225479
GO:1902531	P	regulation of intracellular signal transduction	10	83	0.0411523	Q58A65,Q8BSY0,Q8BTM8,P70347,Q9JKF1,O88643,Q01705,O35516,Q99JI6,Q8CI32	0.226202
GO:0061351	P	neural precursor cell proliferation	2	83	0.0689655	Q01705,Q8BTM8	0.229984
GO:0016773	F	phosphotransferase activity, alcohol group as acceptor	2	83	0.0689655	O88643,Q8CIN4	0.229984
GO:0018212	P	peptidyl-tyrosine modification	2	83	0.0689655	Q8CIN4,Q9JKF1	0.229984
GO:0090287	P	regulation of cellular response to growth factor stimulus	2	83	0.0689655	O35516,Q01705	0.229984
GO:0018108	P	peptidyl-tyrosine phosphorylation	2	83	0.0689655	Q8CIN4,Q9JKF1	0.229984
GO:0006338	P	chromatin remodeling	2	83	0.0689655	E9Q4N7,O88643	0.229984
GO:0000149	F	SNARE binding	2	83	0.0689655	P63044,Q7M6Y3	0.229984
GO:0061136	P	regulation of proteasomal protein catabolic process	3	83	0.0566038	Q8CI32,P62878,Q3UZP4	0.230127
GO:0051961	P	negative regulation of nervous system development	3	83	0.0566038	Q8BTM8,Q8CI32,Q01705	0.230127
GO:0051493	P	regulation of cytoskeleton organization	5	83	0.047619	O88643,Q8BTM8,Q3UQ44,Q8CIN4,O35516	0.230909
GO:0030155	P	regulation of cell adhesion	5	83	0.047619	Q9JIZ0,Q01705,Q9DBC7,Q9JKF1,Q8BTM8	0.230909
GO:0051248	P	negative regulation of protein metabolic process	9	83	0.0416667	Q9DBC7,Q00896,Q8CI32,Q8BTM8,P49962,Q7M6Y3,Q3UZP4,P60710,Q8CIN4	0.232008
GO:0005874	C	microtubule	4	83	0.0506329	Q3UQ44,Q61768,Q80UG5,Q9JKF1	0.233702
GO:1902903	P	regulation of supramolecular fiber organization	4	83	0.0506329	O88643,Q8BTM8,Q3UQ44,Q8CIN4	0.233702
GO:0007420	P	brain development	5	83	0.0471698	Q61879,O88643,Q61768,Q8BTM8,Q01705	0.23678
GO:0045595	P	regulation of cell differentiation	10	83	0.0406504	Q01705,Q8BTM8,Q8CI32,Q8R1H0,P50580,Q58A65,O35516,O88643,Q7M6Y3,Q9JKF1	0.237733
GO:0034622	P	cellular protein-containing complex assembly	12	83	0.0394737	Q8BHJ9,Q8R1B4,Q8R1H0,Q8BV13,O88643,Q9CWD8,Q3UQ44,Q3U276,Q7M6Y3,P63044,P70279,Q8BJW6	0.238241
GO:0071375	P	cellular response to peptide hormone stimulus	3	83	0.0555556	O88643,P63044,Q99JI6	0.238551
GO:0000280	P	nuclear division	3	83	0.0555556	Q9DBC7,Q8BTM8,Q9CWI3	0.238551
GO:0044057	P	regulation of system process	4	83	0.05	Q8R1H0,Q01705,O88643,Q8BTM8	0.240555
GO:0010638	P	positive regulation of organelle organization	6	83	0.0447761	O88643,Q61768,Q8BTM8,Q3UQ44,Q9ET54,Q80UG5	0.241126
GO:0097435	P	supramolecular fiber organization	6	83	0.0447761	Q61879,O88643,Q8BTM8,Q3UQ44,Q9DBC7,Q8CIN4	0.241126
GO:0090092	P	regulation of transmembrane receptor protein serine/threonine kinase signaling pathway	2	83	0.0666667	O35516,Q01705	0.241722
GO:0010977	P	negative regulation of neuron projection development	2	83	0.0666667	Q8BTM8,Q8CI32	0.241722
GO:0030863	C	cortical cytoskeleton	2	83	0.0666667	P60710,Q8BTM8	0.241722
GO:0002573	P	myeloid leukocyte differentiation	2	83	0.0666667	P19096,O35516	0.241722
GO:0005903	C	brush border	2	83	0.0666667	Q61879,Q8BTM8	0.241722
GO:0002263	P	cell activation involved in immune response	2	83	0.0666667	O35516,P63044	0.241722
GO:0048762	P	mesenchymal cell differentiation	2	83	0.0666667	Q01705,Q8BTM8	0.241722
GO:0002274	P	myeloid leukocyte activation	2	83	0.0666667	O35516,P63044	0.241722
GO:0050679	P	positive regulation of epithelial cell proliferation	2	83	0.0666667	O35516,Q01705	0.241722
GO:0071840	P	cellular component organization or biogenesis	38	83	0.0345769	P70279,Q9D6Z1,Q9CWI3,Q8BHJ9,Q8R1B4,Q61879,Q01705,Q9ET54,Q4U4S6,Q8BTM8,P63044,E9Q4N7,O88643,P50580,Q9CR57,Q8R1H0,Q7M6Y3,Q61768,Q8CI32,Q9DBC7,P48755,P60710,Q8BV13,Q99KN2,Q9CWD8,Q3UZP4,Q99JI6,Q3UQ44,Q8CIN4,Q3U276,Q8BJW6,E9Q555,Q9CZV5,Q9JLJ2,Q9JKF1,Q8BSY0,Q80UG5,O35516	0.243923
GO:0010604	P	positive regulation of macromolecule metabolic process	19	83	0.036965	Q58A65,O88643,Q01705,Q9JIZ0,Q8R1B4,Q8CIN4,P62878,Q8BJW6,Q9R226,Q9JKF1,Q8BSY0,E9Q4N7,P47930,Q7M6Y3,P48755,O35516,Q99JI6,P70347,Q3UZP4	0.245651
GO:0007417	P	central nervous system development	6	83	0.0444444	Q61879,Q61749,Q01705,O88643,Q61768,Q8BTM8	0.246417
GO:0006935	P	chemotaxis	3	83	0.0545455	Q61768,Q61879,Q01705	0.247029
GO:0042330	P	taxis	3	83	0.0545455	Q61768,Q61879,Q01705	0.247029
GO:0015631	F	tubulin binding	3	83	0.0545455	O35648,Q61768,Q9CWI3	0.247029
GO:0030141	C	secretory granule	3	83	0.0545455	Q01705,P63044,O08749	0.247029
GO:0048646	P	anatomical structure formation involved in morphogenesis	7	83	0.0429448	E9Q555,Q8BTM8,Q9DBC7,Q8R1H0,Q01705,Q61879,O35516	0.24726
GO:0052548	P	regulation of endopeptidase activity	4	83	0.0493827	Q00896,Q8BSY0,Q7M6Y3,Q8CIN4	0.247457
GO:0051098	P	regulation of binding	4	83	0.0493827	P60710,Q8R1H0,Q8R1B4,Q61749	0.247457
GO:0008187	F	poly-pyrimidine tract binding	1	83	0.111111	P32067	0.249531
GO:0009409	P	response to cold	1	83	0.111111	P45952	0.249531
GO:0051155	P	positive regulation of striated muscle cell differentiation	1	83	0.111111	Q8R1H0	0.249531
GO:0097731	C	9+0 non-motile cilium	1	83	0.111111	O35648	0.249531
GO:0004177	F	aminopeptidase activity	1	83	0.111111	Q8BP48	0.249531
GO:0030515	F	snoRNA binding	1	83	0.111111	Q9D6Z1	0.249531
GO:0048156	F	tau protein binding	1	83	0.111111	Q7M6Y3	0.249531
GO:0009250	P	glucan biosynthetic process	1	83	0.111111	P45952	0.249531
GO:0001974	P	blood vessel remodeling	1	83	0.111111	Q8BTM8	0.249531
GO:0001732	P	formation of cytoplasmic translation initiation complex	1	83	0.111111	Q8R1B4	0.249531
GO:0021695	P	cerebellar cortex development	1	83	0.111111	Q61879	0.249531
GO:0051293	P	establishment of spindle localization	1	83	0.111111	Q9CWI3	0.249531
GO:1903513	P	endoplasmic reticulum to cytosol transport	1	83	0.111111	Q3UZP4	0.249531
GO:1901016	P	regulation of potassium ion transmembrane transporter activity	1	83	0.111111	P63044	0.249531
GO:2000649	P	regulation of sodium ion transmembrane transporter activity	1	83	0.111111	Q61768	0.249531
GO:0003301	P	physiological cardiac muscle hypertrophy	1	83	0.111111	O88643	0.249531
GO:0045239	C	tricarboxylic acid cycle enzyme complex	1	83	0.111111	O08749	0.249531
GO:0071353	P	cellular response to interleukin-4	1	83	0.111111	P19096	0.249531
GO:0070570	P	regulation of neuron projection regeneration	1	83	0.111111	Q8BTM8	0.249531
GO:0045685	P	regulation of glial cell differentiation	1	83	0.111111	Q01705	0.249531
GO:0042805	F	actinin binding	1	83	0.111111	Q4U4S6	0.249531
GO:0019081	P	viral translation	1	83	0.111111	P32067	0.249531
GO:0045670	P	regulation of osteoclast differentiation	1	83	0.111111	O35516	0.249531
GO:0007528	P	neuromuscular junction development	1	83	0.111111	O88643	0.249531
GO:0030291	F	protein serine/threonine kinase inhibitor activity	1	83	0.111111	Q9DBC7	0.249531
GO:0061049	P	cell growth involved in cardiac muscle cell development	1	83	0.111111	O88643	0.249531
GO:0006360	P	transcription by RNA polymerase I	1	83	0.111111	Q8BTM8	0.249531
GO:0048679	P	regulation of axon regeneration	1	83	0.111111	Q8BTM8	0.249531
GO:0030118	C	clathrin coat	1	83	0.111111	Q7M6Y3	0.249531
GO:0005978	P	glycogen biosynthetic process	1	83	0.111111	P45952	0.249531
GO:0140013	P	meiotic nuclear division	1	83	0.111111	Q9DBC7	0.249531
GO:1902003	P	regulation of amyloid-beta formation	1	83	0.111111	Q7M6Y3	0.249531
GO:0048565	P	digestive tract development	1	83	0.111111	Q01705	0.249531
GO:0043023	F	ribosomal large subunit binding	1	83	0.111111	Q60872	0.249531
GO:0098656	P	anion transmembrane transport	1	83	0.111111	Q9QXX4	0.249531
GO:0033692	P	cellular polysaccharide biosynthetic process	1	83	0.111111	P45952	0.249531
GO:0030970	P	retrograde protein transport, ER to cytosol	1	83	0.111111	Q3UZP4	0.249531
GO:0005732	C	small nucleolar ribonucleoprotein complex	1	83	0.111111	Q9D6Z1	0.249531
GO:0098918	F	structural constituent of synapse	1	83	0.111111	P60710	0.249531
GO:0016282	C	eukaryotic 43S preinitiation complex	1	83	0.111111	Q8R1B4	0.249531
GO:1901021	P	positive regulation of calcium ion transmembrane transporter activity	1	83	0.111111	Q8BSY0	0.249531
GO:0051642	P	centrosome localization	1	83	0.111111	Q61768	0.249531
GO:0051457	P	maintenance of protein location in nucleus	1	83	0.111111	Q9CZV5	0.249531
GO:1902742	P	apoptotic process involved in development	1	83	0.111111	Q01705	0.249531
GO:0042178	P	xenobiotic catabolic process	1	83	0.111111	Q8VCH0	0.249531
GO:0009404	P	toxin metabolic process	1	83	0.111111	Q8VCH0	0.249531
GO:0070993	C	translation preinitiation complex	1	83	0.111111	Q8R1B4	0.249531
GO:0000271	P	polysaccharide biosynthetic process	1	83	0.111111	P45952	0.249531
GO:0003298	P	physiological muscle hypertrophy	1	83	0.111111	O88643	0.249531
GO:0016758	F	transferase activity, transferring hexosyl groups	1	83	0.111111	Q91YQ5	0.249531
GO:0070670	P	response to interleukin-4	1	83	0.111111	P19096	0.249531
GO:1902562	C	H4 histone acetyltransferase complex	1	83	0.111111	P60710	0.249531
GO:0031112	P	positive regulation of microtubule polymerization or depolymerization	1	83	0.111111	O88643	0.249531
GO:0043169	F	cation binding	19	83	0.0368217	O35516,O35648,Q01705,Q8BSY0,Q9JKF1,Q9QXX4,E9Q555,P10404,P70347,Q4U4S6,Q5SFM8,Q8BP48,Q9CWD8,Q9D168,P62878,Q8BHJ9,Q8R3F9,Q9CYA6,Q9D0J8	0.251374
GO:0044464	C	cell part	79	83	0.0322186	E9Q4N7,O35516,O88643,P10404,P19096,P60710,Q99JI6,P63044,Q01705,Q3UZP4,Q7M6Y3,Q8BSY0,Q8BTM8,Q8QZY6,Q9CWD8,Q9DCX8,Q9ESD1,Q9ET54,Q9JKF1,Q3UQ44,Q8R310,Q61879,Q80UG5,O08749,P62878,Q8VDM4,E9Q555,O35648,P32067,P50580,P53395,Q58A65,Q5SFM8,Q61749,Q61768,Q6NZL6,Q8BHJ9,Q8BJW6,Q8BP48,Q8BV13,Q8C6E0,Q8CIN4,Q8R1H0,Q99KN2,Q9D6Z1,Q9DBC7,Q8CI32,Q9CR57,P48755,Q9CWI3,Q9EP71,P45952,Q9JIZ0,Q9QXX4,Q80U93,Q3U276,Q8VCH0,…	0.251524
GO:0009719	P	response to endogenous stimulus	11	83	0.0394265	Q9JKF1,O35516,Q01705,P47930,P48755,O88643,P63044,Q00896,Q61749,Q99JI6,P60710	0.253294
GO:0051130	P	positive regulation of cellular component organization	10	83	0.04	O88643,Q61768,Q8BTM8,Q99JI6,Q3UQ44,Q7M6Y3,Q9JKF1,Q9ET54,Q80UG5,P48755	0.253452
GO:0004866	F	endopeptidase inhibitor activity	2	83	0.0645161	Q00896,Q3UE37	0.253488
GO:1902850	P	microtubule cytoskeleton organization involved in mitosis	2	83	0.0645161	Q9CWI3,Q8BTM8	0.253488
GO:0035264	P	multicellular organism growth	2	83	0.0645161	O35516,P47915	0.253488
GO:0003727	F	single-stranded RNA binding	2	83	0.0645161	P32067,Q9R226	0.253488
GO:0032872	P	regulation of stress-activated MAPK cascade	2	83	0.0645161	Q58A65,O88643	0.253488
GO:0030324	P	lung development	2	83	0.0645161	Q8R1H0,Q01705	0.253488
GO:0030414	F	peptidase inhibitor activity	2	83	0.0645161	Q00896,Q3UE37	0.253488
GO:0001525	P	angiogenesis	4	83	0.0487805	E9Q555,Q01705,O35516,Q8BTM8	0.254403
GO:0006913	P	nucleocytoplasmic transport	4	83	0.0487805	Q80U93,P32067,Q8BTM8,Q5SFM8	0.254403
GO:0051169	P	nuclear transport	4	83	0.0487805	Q80U93,P32067,Q8BTM8,Q5SFM8	0.254403
GO:0071702	P	organic substance transport	18	83	0.036961	Q80U93,P32067,P49962,Q9QXX4,Q8BHJ9,O35648,P63044,Q61768,Q8BTM8,Q5SFM8,Q61879,Q7M6Y3,P60710,O88643,O35516,Q01705,Q8BSY0,Q3UZP4	0.254632
GO:0005815	C	microtubule organizing center	5	83	0.0458716	O35648,Q9CWI3,Q9DBC7,Q58A65,Q61768	0.254643
GO:1903320	P	regulation of protein modification by small protein conjugation or removal	3	83	0.0535714	Q8CI32,P62878,P70347	0.255555
GO:0004842	F	ubiquitin-protein transferase activity	3	83	0.0535714	P62878,Q3UE37,E9Q555	0.255555
GO:0051495	P	positive regulation of cytoskeleton organization	3	83	0.0535714	O88643,Q8BTM8,Q3UQ44	0.255555
GO:0000981	F	DNA-binding transcription factor activity, RNA polymerase II-specific	3	83	0.0535714	P47930,P48755,Q01705	0.255555
GO:0043021	F	ribonucleoprotein complex binding	3	83	0.0535714	Q8BJW6,Q8R1B4,Q60872	0.255555
GO:0043603	P	cellular amide metabolic process	12	83	0.038835	Q8R1B4,P47915,P19096,O08749,Q8BJW6,Q9CR57,Q61749,P50580,Q8VC12,P49962,Q9JIZ0,Q7M6Y3	0.256097
GO:0048471	C	perinuclear region of cytoplasm	7	83	0.0424242	P63044,Q58A65,Q61768,Q80UG5,Q8BTM8,Q8CI32,Q8CIN4	0.256995
GO:0015031	P	protein transport	15	83	0.0376884	Q80U93,P32067,P49962,Q8BHJ9,Q61768,Q8BTM8,P63044,Q61879,Q7M6Y3,O35516,Q01705,O88643,Q8BSY0,Q3UZP4,O35648	0.2571
GO:0010942	P	positive regulation of cell death	6	83	0.0437956	O35516,P48755,Q01705,Q3UE37,Q7M6Y3,Q8CIN4	0.257102
GO:0019941	P	modification-dependent protein catabolic process	6	83	0.0437956	E9Q555,P62878,Q3UE37,Q8CI32,Q8VDM4,Q3UZP4	0.257102
GO:0043632	P	modification-dependent macromolecule catabolic process	6	83	0.0437956	E9Q555,P62878,Q3UE37,Q8CI32,Q8VDM4,Q3UZP4	0.257102
GO:0033554	P	cellular response to stress	13	83	0.0383481	Q6NZL6,P62878,Q9CWI3,O88643,P70347,Q58A65,Q8BJW6,Q8CIN4,Q8BHJ9,Q8BTM8,Q01705,Q8CI32,Q3UZP4	0.258111
GO:0016310	P	phosphorylation	12	83	0.0387097	P60710,Q9CWI3,Q58A65,O88643,O08749,Q8BJW6,Q8CIN4,Q9DBC7,Q9JKF1,O35516,Q99JI6,Q01705	0.259729
GO:0005623	C	cell	79	83	0.0321923	E9Q4N7,O35516,O88643,P10404,P19096,P60710,Q99JI6,P63044,Q01705,Q3UZP4,Q7M6Y3,Q8BSY0,Q8BTM8,Q8QZY6,Q9CWD8,Q9DCX8,Q9ESD1,Q9ET54,Q9JKF1,Q9JK38,P62878,P47915,Q9CR57,Q8BJW6,Q8VDM4,Q9D6Z1,Q9EP71,P70279,Q4U4S6,Q61879,Q80UG5,Q9DBC7,Q8BHJ9,O08749,P45952,P53395,Q3U276,Q8CI32,Q8VCH0,Q9JJ93,Q9JLJ2,Q9QXX4,E9Q555,P48755,P70347,Q3UE37,Q58A65,Q61768,Q8CIN4,Q8R3F9,Q8VC12,Q91YQ5,Q9CWI3,Q9D0J8,O70279,P32067,P47930,…	0.259822
GO:0010646	P	regulation of cell communication	16	83	0.037296	Q58A65,Q01705,Q8BJW6,O35516,Q8BSY0,Q61768,O88643,Q8BTM8,P70347,Q9JKF1,Q8QZY6,P63044,Q99JI6,Q8CI32,E9Q555,Q8CIN4	0.260777
GO:0008289	F	lipid binding	6	83	0.0434783	P63044,Q7M6Y3,Q3UQ44,Q9JKF1,P53395,Q8R0F9	0.262494
GO:1902494	C	catalytic complex	12	83	0.0385852	O70279,Q8BHJ9,Q9CYA6,O08749,P62878,Q91YQ5,Q9DBC7,E9Q4N7,Q8VDM4,Q9CZV5,P60710,Q9CWI3	0.26338
GO:0048513	P	animal organ development	18	83	0.0367347	Q61749,Q01705,Q8BTM8,O35516,P45952,Q9JK38,Q61879,Q4U4S6,P47930,Q9ET54,Q9DBC7,Q8R1H0,O88643,Q61768,Q7M6Y3,P19096,P48755,Q9JKF1	0.263589
GO:0070302	P	regulation of stress-activated protein kinase signaling cascade	2	83	0.0625	Q58A65,O88643	0.265271
GO:0006473	P	protein acetylation	2	83	0.0625	Q9JIZ0,Q9CZV5	0.265271
GO:0009408	P	response to heat	2	83	0.0625	Q8BHJ9,Q61749	0.265271
GO:0090174	P	organelle membrane fusion	2	83	0.0625	P63044,Q61768	0.265271
GO:0051260	P	protein homooligomerization	2	83	0.0625	Q9JLJ2,E9Q555	0.265271
GO:0035383	P	thioester metabolic process	2	83	0.0625	P19096,O08749	0.265271
GO:0030323	P	respiratory tube development	2	83	0.0625	Q01705,Q8R1H0	0.265271
GO:0006637	P	acyl-CoA metabolic process	2	83	0.0625	P19096,O08749	0.265271
GO:0010001	P	glial cell differentiation	2	83	0.0625	Q61749,Q01705	0.265271
GO:1903530	P	regulation of secretion by cell	5	83	0.045045	Q01705,P63044,Q61768,Q99JI6,Q61879	0.266741
GO:0034248	P	regulation of cellular amide metabolic process	5	83	0.045045	P50580,Q8BJW6,Q8R1B4,P49962,Q7M6Y3	0.266741
GO:0022402	P	cell cycle process	7	83	0.0419162	Q9CWI3,Q61879,O35516,Q01705,Q9DBC7,Q80UG5,Q8BTM8	0.266847
GO:0048522	P	positive regulation of cellular process	29	83	0.0349398	Q58A65,O88643,Q01705,O35516,Q8BJW6,Q3UZP4,Q8BSY0,Q8R1B4,Q61768,Q8CIN4,Q8BTM8,P62878,Q9R226,Q99JI6,Q3UQ44,P48755,Q3UE37,Q9JKF1,P50580,Q8QZY6,E9Q4N7,P47930,Q7M6Y3,Q61879,Q8R1H0,P63044,Q9ET54,Q80UG5,P70347	0.27228
GO:0016887	F	ATPase activity	3	83	0.0517241	Q61768,Q61879,E9Q555	0.27273
GO:0060627	P	regulation of vesicle-mediated transport	5	83	0.0446429	P63044,Q7M6Y3,Q61768,Q99JI6,Q01705	0.272841
GO:0015844	P	monoamine transport	1	83	0.1	P60710	0.273134
GO:0032839	C	dendrite cytoplasm	1	83	0.1	Q61768	0.273134
GO:0098901	P	regulation of cardiac muscle cell action potential	1	83	0.1	Q8BTM8	0.273134
GO:0098927	P	vesicle-mediated transport between endosomal compartments	1	83	0.1	Q8BTM8	0.273134
GO:0034033	P	purine nucleoside bisphosphate biosynthetic process	1	83	0.1	O08749	0.273134
GO:0003382	P	epithelial cell morphogenesis	1	83	0.1	Q9ET54	0.273134
GO:0051653	P	spindle localization	1	83	0.1	Q9CWI3	0.273134
GO:1902176	P	negative regulation of oxidative stress-induced intrinsic apoptotic signaling pathway	1	83	0.1	Q8CI32	0.273134
GO:0008540	C	proteasome regulatory particle, base subcomplex	1	83	0.1	Q8VDM4	0.273134
GO:0005771	C	multivesicular body	1	83	0.1	Q9DBC7	0.273134
GO:0097242	P	amyloid-beta clearance	1	83	0.1	Q7M6Y3	0.273134
GO:1990874	P	vascular smooth muscle cell proliferation	1	83	0.1	O88643	0.273134
GO:1902991	P	regulation of amyloid precursor protein catabolic process	1	83	0.1	Q7M6Y3	0.273134
GO:0071320	P	cellular response to cAMP	1	83	0.1	Q99JI6	0.273134
GO:1901862	P	negative regulation of muscle tissue development	1	83	0.1	O88643	0.273134
GO:0021766	P	hippocampus development	1	83	0.1	Q61768	0.273134
GO:0002763	P	positive regulation of myeloid leukocyte differentiation	1	83	0.1	O35516	0.273134
GO:1900026	P	positive regulation of substrate adhesion-dependent cell spreading	1	83	0.1	Q8BTM8	0.273134
GO:0045844	P	positive regulation of striated muscle tissue development	1	83	0.1	Q01705	0.273134
GO:0060113	P	inner ear receptor cell differentiation	1	83	0.1	Q01705	0.273134
GO:0010717	P	regulation of epithelial to mesenchymal transition	1	83	0.1	Q01705	0.273134
GO:0030665	C	clathrin-coated vesicle membrane	1	83	0.1	Q7M6Y3	0.273134
GO:0110110	P	positive regulation of animal organ morphogenesis	1	83	0.1	Q01705	0.273134
GO:0090109	P	regulation of cell-substrate junction assembly	1	83	0.1	Q9JKF1	0.273134
GO:0046782	P	regulation of viral transcription	1	83	0.1	Q01705	0.273134
GO:0046928	P	regulation of neurotransmitter secretion	1	83	0.1	Q99JI6	0.273134
GO:0004869	F	cysteine-type endopeptidase inhibitor activity	1	83	0.1	Q3UE37	0.273134
GO:0070841	P	inclusion body assembly	1	83	0.1	Q8CI32	0.273134
GO:1903539	P	protein localization to postsynaptic membrane	1	83	0.1	P63044	0.273134
GO:1902017	P	regulation of cilium assembly	1	83	0.1	Q80UG5	0.273134
GO:0071616	P	acyl-CoA biosynthetic process	1	83	0.1	O08749	0.273134
GO:0016408	F	C-acyltransferase activity	1	83	0.1	Q8VCH0	0.273134
GO:0019083	P	viral transcription	1	83	0.1	Q01705	0.273134
GO:0044344	P	cellular response to fibroblast growth factor stimulus	1	83	0.1	Q9JKF1	0.273134
GO:0001825	P	blastocyst formation	1	83	0.1	Q8R1H0	0.273134
GO:0045843	P	negative regulation of striated muscle tissue development	1	83	0.1	O88643	0.273134
GO:0097428	P	protein maturation by iron-sulfur cluster transfer	1	83	0.1	Q99KN2	0.273134
GO:0051131	P	chaperone-mediated protein complex assembly	1	83	0.1	Q8R1H0	0.273134
GO:0043966	P	histone H3 acetylation	1	83	0.1	Q9CZV5	0.273134
GO:0032155	C	cell division site part	1	83	0.1	Q61879	0.273134
GO:1904705	P	regulation of vascular smooth muscle cell proliferation	1	83	0.1	O88643	0.273134
GO:0048708	P	astrocyte differentiation	1	83	0.1	Q01705	0.273134
GO:2000249	P	regulation of actin cytoskeleton reorganization	1	83	0.1	O35516	0.273134
GO:0033866	P	nucleoside bisphosphate biosynthetic process	1	83	0.1	O08749	0.273134
GO:0021591	P	ventricular system development	1	83	0.1	Q61879	0.273134
GO:0034030	P	ribonucleoside bisphosphate biosynthetic process	1	83	0.1	O08749	0.273134
GO:0048636	P	positive regulation of muscle organ development	1	83	0.1	Q01705	0.273134
GO:0099010	P	modification of postsynaptic structure	1	83	0.1	Q61879	0.273134
GO:0007492	P	endoderm development	1	83	0.1	Q01705	0.273134
GO:0045022	P	early endosome to late endosome transport	1	83	0.1	Q8BTM8	0.273134
GO:0046943	F	carboxylic acid transmembrane transporter activity	1	83	0.1	Q9QXX4	0.273134
GO:0005342	F	organic acid transmembrane transporter activity	1	83	0.1	Q9QXX4	0.273134
GO:0004029	F	aldehyde dehydrogenase (NAD) activity	1	83	0.1	Q9JLJ2	0.273134
GO:0050885	P	neuromuscular process controlling balance	1	83	0.1	Q61879	0.273134
GO:0071774	P	response to fibroblast growth factor	1	83	0.1	Q9JKF1	0.273134
GO:0046717	P	acid secretion	1	83	0.1	O88643	0.273134
GO:0060008	P	Sertoli cell differentiation	1	83	0.1	Q8BTM8	0.273134
GO:0035384	P	thioester biosynthetic process	1	83	0.1	O08749	0.273134
GO:0048635	P	negative regulation of muscle organ development	1	83	0.1	O88643	0.273134
GO:0016575	P	histone deacetylation	1	83	0.1	Q8R1H0	0.273134
GO:0051893	P	regulation of focal adhesion assembly	1	83	0.1	Q9JKF1	0.273134
GO:0032154	C	cleavage furrow	1	83	0.1	Q61879	0.273134
GO:0061842	P	microtubule organizing center localization	1	83	0.1	Q61768	0.273134
GO:0042490	P	mechanoreceptor differentiation	1	83	0.1	Q01705	0.273134
GO:1901863	P	positive regulation of muscle tissue development	1	83	0.1	Q01705	0.273134
GO:0015833	P	peptide transport	15	83	0.0372208	Q80U93,P32067,P49962,Q8BHJ9,O35648,P63044,Q61768,Q8BTM8,Q61879,Q7M6Y3,O35516,Q01705,O88643,Q8BSY0,Q3UZP4	0.273512
GO:0032991	C	protein-containing complex	40	83	0.0340426	P60710,Q9ET54,Q01705,P32067,P50580,Q9JKF1,Q80U93,Q8VDM4,Q8BJW6,Q61749,Q8R1B4,Q9DBC7,Q8BV13,Q61879,Q80UG5,Q9CYA6,Q8BTM8,Q9D168,O35516,O35648,Q99KN2,Q9D6Y4,Q8BHJ9,P47915,Q9D6Z1,Q61768,Q91YQ5,P63044,O70279,P49962,Q7M6Y3,O08749,Q9CR57,P62878,E9Q4N7,Q9CZV5,Q9CWI3,O88643,P70347,Q9R226	0.273718
GO:0008144	F	drug binding	9	83	0.039823	O88643,P60710,Q3UE37,Q61768,Q61879,Q8CIN4,Q8R3F9,Q9CWD8,P19096	0.274103
GO:1901700	P	response to oxygen-containing compound	12	83	0.0382166	Q99JI6,P63044,Q61749,P47930,Q01705,P48755,O88643,Q8BSY0,Q61768,Q00896,P60710,Q9JKF1	0.274444
GO:0045862	P	positive regulation of proteolysis	4	83	0.0470588	P62878,Q8BSY0,Q7M6Y3,P70347	0.275481
GO:0051173	P	positive regulation of nitrogen compound metabolic process	18	83	0.0364372	Q58A65,O88643,Q01705,Q8R1B4,Q8CIN4,P62878,Q8BJW6,Q9R226,Q9JKF1,Q8BSY0,E9Q4N7,P47930,Q7M6Y3,P48755,O35516,Q99JI6,P70347,Q3UZP4	0.275729
GO:0042886	P	amide transport	15	83	0.0371287	Q80U93,P32067,P49962,Q8BHJ9,O35648,P63044,Q61768,Q8BTM8,Q61879,Q7M6Y3,O35516,Q01705,O88643,Q8BSY0,Q3UZP4	0.276841
GO:0034032	P	purine nucleoside bisphosphate metabolic process	2	83	0.0606061	P19096,O08749	0.277056
GO:0043235	C	receptor complex	2	83	0.0606061	O35516,Q01705	0.277056
GO:0033865	P	nucleoside bisphosphate metabolic process	2	83	0.0606061	P19096,O08749	0.277056
GO:0022408	P	negative regulation of cell-cell adhesion	2	83	0.0606061	Q9DBC7,Q01705	0.277056
GO:0046942	P	carboxylic acid transport	2	83	0.0606061	Q9QXX4,O88643	0.277056
GO:0001650	C	fibrillar center	2	83	0.0606061	Q9D6Z1,Q9EP71	0.277056
GO:0007186	P	G protein-coupled receptor signaling pathway	2	83	0.0606061	Q8BTM8,Q3UQ44	0.277056
GO:0033875	P	ribonucleoside bisphosphate metabolic process	2	83	0.0606061	P19096,O08749	0.277056
GO:0061135	F	endopeptidase regulator activity	2	83	0.0606061	Q00896,Q3UE37	0.277056
GO:0023051	P	regulation of signaling	16	83	0.0367816	Q58A65,Q01705,Q8BJW6,O35516,Q8BSY0,Q61768,O88643,Q8BTM8,P70347,Q9JKF1,Q8QZY6,P63044,Q99JI6,Q8CI32,E9Q555,Q8CIN4	0.280017
GO:0045786	P	negative regulation of cell cycle	3	83	0.0508475	O35516,Q01705,Q9DBC7	0.281369
GO:0016772	F	transferase activity, transferring phosphorus-containing groups	3	83	0.0508475	Q8R3F9,O88643,Q8CIN4	0.281369
GO:0051174	P	regulation of phosphorus metabolic process	10	83	0.0389105	P60710,Q9CWI3,Q58A65,O88643,Q9DBC7,Q8CIN4,Q9JKF1,O35516,Q99JI6,Q01705	0.281821
GO:0019220	P	regulation of phosphate metabolic process	10	83	0.0389105	P60710,Q9CWI3,Q58A65,O88643,Q9DBC7,Q8CIN4,Q9JKF1,O35516,Q99JI6,Q01705	0.281821
GO:0046903	P	secretion	7	83	0.0411765	Q01705,O88643,Q61879,P63044,Q61768,Q99JI6,O35516	0.281826
GO:0010817	P	regulation of hormone levels	4	83	0.0465116	Q8VCH0,Q61768,Q9DCX8,P63044	0.282576
GO:0005730	C	nucleolus	8	83	0.040201	Q9D6Z1,Q9EP71,P70279,E9Q555,O35648,P50580,Q8BTM8,Q8R3F9	0.282931
GO:0048037	F	cofactor binding	7	83	0.0409357	P45952,Q9DCX8,P19096,P53395,O08749,Q9JLJ2,Q9CWD8	0.286869
GO:0008283	P	cell proliferation	11	83	0.0381944	Q01705,O35516,O88643,P48755,Q8BSY0,Q9DBC7,P47930,Q8BTM8,P47915,Q99JI6,Q61879	0.288087
[truncated: 1,416 more rows]
