# Supplementary material for: Luteolin detoxifies DEHP and prevents liver injury by degrading Uroc1 protein in mice
Source: EMBO Mol Med. 2024 Oct 29;16(11):2699–724. doi: 10.1038/s44321-024-00160-9 (PMC11555401; doi:10.1038/s44321-024-00160-9)
Supplement: Supplementary file 6 — Dataset EV4 [file 44321_2024_160_MOESM6_ESM.xlsx]

## Sheet: Sheet 1
Dataset EV4. GO enrichment analysis of proteins differentially expressed following proteomics analysis in mouse primary hepatocytes upon trans-UCA administration
GO_id	Category	Term	Test	TestAll	richFactor	TestSeqs	p.value
GO:0071902	P	positive regulation of protein serine/threonine kinase activity	9	134	0.169811	Q63932,Q9D7H4,P20033,Q8VE70,P25085,P62908,P63330,Q9DC40,Q9DCP9	0.000342964
GO:0050805	P	negative regulation of synaptic transmission	3	134	0.6	Q9D5T0,Q6ZWR6,Q99JI6	0.000732766
GO:0004674	F	protein serine/threonine kinase activity	5	134	0.263158	Q04750,Q63932,Q9DBU3,Q9QYZ4,Q9QZ41	0.000980544
GO:0033623	P	regulation of integrin activation	2	134	1	Q99JI6,Q71FD7	0.00184084
GO:0042891	P	antibiotic transport	2	134	1	Q8JZU2,Q62172	0.00184084
GO:0002053	P	positive regulation of mesenchymal cell proliferation	3	134	0.428571	P20033,P42225,Q6ZWR6	0.00240591
GO:0043539	F	protein serine/threonine kinase activator activity	3	134	0.428571	Q63932,Q9DCP9,Q9QZ41	0.00240591
GO:0000152	C	nuclear ubiquitin ligase complex	3	134	0.428571	P62878,Q9CPV2,Q8CHP6	0.00240591
GO:0043406	P	positive regulation of MAP kinase activity	6	134	0.171429	Q63932,Q9D7H4,P25085,P62908,P20033,Q8VE70	0.00329698
GO:0045860	P	positive regulation of protein kinase activity	9	134	0.123288	Q63932,Q9D7H4,P20033,Q8VE70,P25085,P62908,P63330,Q9DC40,Q9DCP9	0.00361395
GO:0071900	P	regulation of protein serine/threonine kinase activity	9	134	0.121622	Q63932,Q9D7H4,P20033,Q8VE70,P25085,P62908,P63330,Q9DC40,Q9DCP9	0.00396693
GO:1903726	P	negative regulation of phospholipid metabolic process	2	134	0.666667	P20033,P34928	0.00536627
GO:0015695	P	organic cation transport	2	134	0.666667	Q9JIL4,Q62172	0.00536627
GO:0089720	F	caspase binding	2	134	0.666667	Q9D1X0,Q9DBU3	0.00536627
GO:0008593	P	regulation of Notch signaling pathway	3	134	0.333333	Q8VE70,P11862,Q00560	0.0054181
GO:0033674	P	positive regulation of kinase activity	9	134	0.115385	Q63932,Q9D7H4,P20033,Q8VE70,P25085,P62908,P63330,Q9DC40,Q9DCP9	0.00565725
GO:0016773	F	phosphotransferase activity, alcohol group as acceptor	6	134	0.15	Q8C5H8,Q9QYZ4,Q04750,Q63932,Q9DBU3,Q9QZ41	0.00653502
GO:0004672	F	protein kinase activity	5	134	0.172414	Q04750,Q63932,Q9DBU3,Q9QYZ4,Q9QZ41	0.00708078
GO:0010464	P	regulation of mesenchymal cell proliferation	3	134	0.3	P20033,P42225,Q6ZWR6	0.00749843
GO:0044390	F	ubiquitin-like protein conjugating enzyme binding	3	134	0.3	Q9Z1K5,O35445,P62908	0.00749843
GO:0046486	P	glycerolipid metabolic process	7	134	0.12963	P34928,Q9R182,Q00560,P20033,Q99PG0,P49442,Q9EP69	0.00763998
GO:0010463	P	mesenchymal cell proliferation	3	134	0.272727	P20033,P42225,Q6ZWR6	0.00998902
GO:0014047	P	glutamate secretion	2	134	0.5	Q91WN4,P25085	0.0104299
GO:0014048	P	regulation of glutamate secretion	2	134	0.5	Q91WN4,P25085	0.0104299
GO:0033622	P	integrin activation	2	134	0.5	Q71FD7,Q99JI6	0.0104299
GO:0051481	P	negative regulation of cytosolic calcium ion concentration	2	134	0.5	Q00560,Q9D1X0	0.0104299
GO:0004859	F	phospholipase inhibitor activity	2	134	0.5	P34928,Q9R182	0.0104299
GO:1905360	C	GTPase complex	2	134	0.5	P62880,Q9CXP8	0.0104299
GO:0005834	C	heterotrimeric G-protein complex	2	134	0.5	P62880,Q9CXP8	0.0104299
GO:0005680	C	anaphase-promoting complex	2	134	0.5	P62878,Q9CPV2	0.0104299
GO:0031462	C	Cul2-RING ubiquitin ligase complex	2	134	0.5	P62878,Q9Z1K5	0.0104299
GO:0031464	C	Cul4A-RING E3 ubiquitin ligase complex	2	134	0.5	P62878,Q9Z1K5	0.0104299
GO:0043405	P	regulation of MAP kinase activity	6	134	0.133333	Q63932,Q9D7H4,P20033,Q8VE70,P25085,P62908	0.0116311
GO:0060761	P	negative regulation of response to cytokine stimulus	3	134	0.25	Q9D1X0,Q00560,P25085	0.0129045
GO:0097696	P	STAT cascade	3	134	0.25	P42225,P49710,Q00560	0.0129045
GO:0001960	P	negative regulation of cytokine-mediated signaling pathway	3	134	0.25	Q9D1X0,Q00560,P25085	0.0129045
GO:0007259	P	JAK-STAT cascade	3	134	0.25	P49710,Q00560,P42225	0.0129045
GO:0046488	P	phosphatidylinositol metabolic process	3	134	0.25	P20033,P49442,Q9EP69	0.0129045
GO:0006890	P	retrograde vesicle-mediated transport, Golgi to ER	3	134	0.230769	Q5XJY5,Q8VCE1,Q9D1D4	0.0162552
GO:0006450	P	regulation of translational fidelity	2	134	0.4	Q6ZWN5,Q8BGQ7	0.0168946
GO:0099149	P	regulation of postsynaptic neurotransmitter receptor internalization	2	134	0.4	Q6ZWR6,Q9D5T0	0.0168946
GO:0048308	P	organelle inheritance	2	134	0.4	Q8VE70,Q63932	0.0168946
GO:0048313	P	Golgi inheritance	2	134	0.4	Q8VE70,Q63932	0.0168946
GO:0031114	P	regulation of microtubule depolymerization	2	134	0.4	P55821,Q3UMY5	0.0168946
GO:0007026	P	negative regulation of microtubule depolymerization	2	134	0.4	P55821,Q3UMY5	0.0168946
GO:0019511	P	peptidyl-proline hydroxylation	2	134	0.4	Q9CYD3,Q8CG71	0.0168946
GO:0051005	P	negative regulation of lipoprotein lipase activity	2	134	0.4	P34928,Q9R182	0.0168946
GO:0097100	F	supercoiled DNA binding	2	134	0.4	P62908,Q04750	0.0168946
GO:0019005	C	SCF ubiquitin ligase complex	2	134	0.4	P62878,Q9Z1K5	0.0168946
GO:0031463	C	Cul3-RING ubiquitin ligase complex	2	134	0.4	P62878,Q9Z1K5	0.0168946
GO:0080008	C	Cul4-RING E3 ubiquitin ligase complex	2	134	0.4	P62878,Q9Z1K5	0.0168946
GO:0031109	P	microtubule polymerization or depolymerization	4	134	0.16	P55821,Q9CZA6,Q3UMY5,P62908	0.0205654
GO:0018105	P	peptidyl-serine phosphorylation	4	134	0.153846	P49710,Q8VE70,Q63932,Q04750	0.0235136
GO:0005126	F	cytokine receptor binding	4	134	0.153846	Q9D1X0,Q00560,P25085,P42225	0.0235136
GO:0030295	F	protein kinase activator activity	3	134	0.2	Q63932,Q9DCP9,Q9QZ41	0.0242853
GO:0007019	P	microtubule depolymerization	2	134	0.333333	P55821,Q3UMY5	0.0246322
GO:0072215	P	regulation of metanephros development	2	134	0.333333	P42225,P20033	0.0246322
GO:0007260	P	tyrosine phosphorylation of STAT protein	2	134	0.333333	P49710,Q00560	0.0246322
GO:0042509	P	regulation of tyrosine phosphorylation of STAT protein	2	134	0.333333	P49710,Q00560	0.0246322
GO:0042531	P	positive regulation of tyrosine phosphorylation of STAT protein	2	134	0.333333	P49710,Q00560	0.0246322
GO:0032813	F	tumor necrosis factor receptor superfamily binding	2	134	0.333333	Q9D1X0,P42225	0.0246322
GO:0005794	C	Golgi apparatus	20	134	0.0677966	Q5XJY5,Q6S5C2,Q8VE70,Q99KU6,Q9D1D4,Q9EP69,Q9R233,Q9Z222,Q8VCE1,Q3U3N6,P51150,P55821,P62818,Q3UBZ5,Q63932,Q6ZWR6,Q8CG71,Q8CG76,Q9ET22,Q9R182	0.025287
GO:0051591	P	response to cAMP	4	134	0.148148	Q99JI6,P27699,P42225,P60334	0.0267059
GO:0019209	F	kinase activator activity	3	134	0.1875	Q63932,Q9DCP9,Q9QZ41	0.0289679
GO:0016301	F	kinase activity	6	134	0.109091	Q8C5H8,Q9QYZ4,Q04750,Q63932,Q9DBU3,Q9QZ41	0.0291833
GO:1990823	P	response to leukemia inhibitory factor	4	134	0.142857	P63139,Q3UHX0,Q8VE70,Q9Z222	0.030146
GO:1990830	P	cellular response to leukemia inhibitory factor	4	134	0.142857	P63139,Q3UHX0,Q8VE70,Q9Z222	0.030146
GO:0018209	P	peptidyl-serine modification	4	134	0.142857	Q04750,P49710,Q8VE70,Q63932	0.030146
GO:0051347	P	positive regulation of transferase activity	9	134	0.0873786	Q63932,Q9D7H4,P20033,Q8VE70,P25085,P62908,P63330,Q9DC40,Q9DCP9	0.0314431
GO:0000139	C	Golgi membrane	9	134	0.0873786	Q3U3N6,Q5XJY5,Q6S5C2,Q8VE70,Q99KU6,Q9D1D4,Q9EP69,Q9R233,Q9Z222	0.0314431
GO:0022602	P	ovulation cycle process	2	134	0.285714	P11862,Q8R0X7	0.0335228
GO:0099590	P	neurotransmitter receptor internalization	2	134	0.285714	Q6ZWR6,Q9D5T0	0.0335228
GO:0098884	P	postsynaptic neurotransmitter receptor internalization	2	134	0.285714	Q6ZWR6,Q9D5T0	0.0335228
GO:0140239	P	postsynaptic endocytosis	2	134	0.285714	Q6ZWR6,Q9D5T0	0.0335228
GO:0051645	P	Golgi localization	2	134	0.285714	Q8VE70,Q5XJY5	0.0335228
GO:0033762	P	response to glucagon	2	134	0.285714	P60334,Q8BVI4	0.0335228
GO:0018126	P	protein hydroxylation	2	134	0.285714	Q9CYD3,Q8CG71	0.0335228
GO:0043507	P	positive regulation of JUN kinase activity	2	134	0.285714	P25085,P62908	0.0335228
GO:0055102	F	lipase inhibitor activity	2	134	0.285714	P34928,Q9R182	0.0335228
GO:0006641	P	triglyceride metabolic process	4	134	0.137931	Q00560,Q99PG0,P34928,Q9R182	0.0338364
GO:0019838	F	growth factor binding	4	134	0.137931	P25085,Q9JLL0,Q00560,P20033	0.0338364
GO:0070936	P	protein K48-linked ubiquitination	3	134	0.176471	O35445,P62878,Q8BFX1	0.034093
GO:0031461	C	cullin-RING ubiquitin ligase complex	3	134	0.176471	P62878,Q9CPV2,Q9Z1K5	0.034093
GO:0031401	P	positive regulation of protein modification process	15	134	0.07109	Q63932,Q9D7H4,P20033,P63330,Q8VE70,P49710,Q00560,P25085,P62908,A2AQ19,Q99JI6,Q9DC40,Q9DCP9,Q99KU6,P62878	0.035219
GO:0001934	P	positive regulation of protein phosphorylation	12	134	0.0764331	Q63932,Q9D7H4,P20033,Q8VE70,P49710,Q00560,P25085,P62908,Q99JI6,P63330,Q9DC40,Q9DCP9	0.0356133
GO:0006644	P	phospholipid metabolic process	5	134	0.113636	Q9R182,P20033,P34928,P49442,Q9EP69	0.0387548
GO:0031110	P	regulation of microtubule polymerization or depolymerization	3	134	0.166667	P55821,Q3UMY5,P62908	0.0396557
GO:0001098	F	basal transcription machinery binding	3	134	0.166667	Q6DFW4,Q9D945,A2AQ19	0.0396557
GO:0001099	F	basal RNA polymerase II transcription machinery binding	3	134	0.166667	Q6DFW4,A2AQ19,Q9D945	0.0396557
GO:0016529	C	sarcoplasmic reticulum	3	134	0.166667	Q3UBX0,Q8CG71,Q9D1X0	0.0396557
GO:0006650	P	glycerophospholipid metabolic process	4	134	0.129032	P20033,P34928,P49442,Q9EP69	0.0419751
GO:0007030	P	Golgi organization	5	134	0.111111	Q8VE70,Q63932,Q6ZWR6,Q8VCE1,Q9D1D4	0.0421453
GO:0072111	P	cell proliferation involved in kidney development	1	134	1	P42225	0.0430591
GO:0072135	P	kidney mesenchymal cell proliferation	1	134	1	P42225	0.0430591
GO:0072203	P	cell proliferation involved in metanephros development	1	134	1	P42225	0.0430591
GO:0040016	P	embryonic cleavage	1	134	1	Q04750	0.0430591
GO:0001553	P	luteinization	1	134	1	Q8R0X7	0.0430591
GO:0060684	P	epithelial-mesenchymal cell signaling	1	134	1	P20033	0.0430591
GO:0032618	P	interleukin-15 production	1	134	1	Q9WVF8	0.0430591
GO:0045829	P	negative regulation of isotype switching	1	134	1	Q8R3N6	0.0430591
GO:0021508	P	floor plate formation	1	134	1	Q8R3P7	0.0430591
GO:0007418	P	ventral midline development	1	134	1	Q8R3P7	0.0430591
GO:0033504	P	floor plate development	1	134	1	Q8R3P7	0.0430591
GO:0034242	P	negative regulation of syncytium formation by plasma membrane fusion	1	134	1	P42225	0.0430591
GO:1905171	P	positive regulation of protein localization to phagocytic vesicle	1	134	1	Q8VDZ4	0.0430591
GO:0098902	P	regulation of membrane depolarization during action potential	1	134	1	Q3URD3	0.0430591
GO:0061481	P	response to TNF agonist	1	134	1	P62908	0.0430591
GO:0010900	P	negative regulation of phosphatidylcholine catabolic process	1	134	1	P34928	0.0430591
GO:0034275	P	kynurenic acid metabolic process	1	134	1	Q91WN4	0.0430591
GO:1901685	P	glutathione derivative metabolic process	1	134	1	P13745	0.0430591
GO:0018400	P	peptidyl-proline hydroxylation to 3-hydroxy-L-proline	1	134	1	Q9CYD3	0.0430591
GO:0042439	P	ethanolamine-containing compound metabolic process	1	134	1	Q9D7V9	0.0430591
GO:0006957	P	complement activation, alternative pathway	1	134	1	P06909	0.0430591
GO:0050823	P	peptide antigen stabilization	1	134	1	Q9R233	0.0430591
GO:0072136	P	metanephric mesenchymal cell proliferation involved in metanephros development	1	134	1	P42225	0.0430591
GO:0090394	P	negative regulation of excitatory postsynaptic potential	1	134	1	Q6ZWR6	0.0430591
GO:0071788	P	endoplasmic reticulum tubular network maintenance	1	134	1	Q7TQ95	0.0430591
GO:0014050	P	negative regulation of glutamate secretion	1	134	1	P25085	0.0430591
GO:2001272	P	positive regulation of cysteine-type endopeptidase activity involved in execution phase of apoptosis	1	134	1	P62908	0.0430591
GO:0060683	P	regulation of branching involved in salivary gland morphogenesis by epithelial-mesenchymal signaling	1	134	1	P20033	0.0430591
GO:0051967	P	negative regulation of synaptic transmission, glutamatergic	1	134	1	Q9D5T0	0.0430591
GO:0014736	P	negative regulation of muscle atrophy	1	134	1	Q9D1X0	0.0430591
GO:0048297	P	negative regulation of isotype switching to IgA isotypes	1	134	1	Q8R3N6	0.0430591
GO:0033505	P	floor plate morphogenesis	1	134	1	Q8R3P7	0.0430591
GO:0003406	P	retinal pigment epithelium development	1	134	1	P06909	0.0430591
GO:0034240	P	negative regulation of macrophage fusion	1	134	1	P42225	0.0430591
GO:0035787	P	cell migration involved in kidney development	1	134	1	P20033	0.0430591
GO:0033625	P	positive regulation of integrin activation	1	134	1	Q99JI6	0.0430591
GO:1902804	P	negative regulation of synaptic vesicle transport	1	134	1	Q99JI6	0.0430591
GO:1903072	P	regulation of death-inducing signaling complex assembly	1	134	1	Q9D1X0	0.0430591
GO:1900825	P	regulation of membrane depolarization during cardiac muscle cell action potential	1	134	1	Q3URD3	0.0430591
GO:1990784	P	response to dsDNA	1	134	1	Q9DBU3	0.0430591
GO:0071692	P	protein localization to extracellular region	1	134	1	O89020	0.0430591
GO:0035592	P	establishment of protein localization to extracellular region	1	134	1	O89020	0.0430591
GO:0045903	P	positive regulation of translational fidelity	1	134	1	Q6ZWN5	0.0430591
GO:0140018	P	regulation of cytoplasmic translational fidelity	1	134	1	Q8BGQ7	0.0430591
GO:0030309	P	poly-N-acetyllactosamine metabolic process	1	134	1	Q9Z222	0.0430591
GO:0050822	P	peptide stabilization	1	134	1	Q9R233	0.0430591
GO:0034276	P	kynurenic acid biosynthetic process	1	134	1	Q91WN4	0.0430591
GO:1901687	P	glutathione derivative biosynthetic process	1	134	1	P13745	0.0430591
GO:0071072	P	negative regulation of phospholipid biosynthetic process	1	134	1	P20033	0.0430591
GO:0051770	P	positive regulation of nitric-oxide synthase biosynthetic process	1	134	1	P42225	0.0430591
GO:0070291	P	N-acylethanolamine metabolic process	1	134	1	Q9D7V9	0.0430591
GO:1903588	P	negative regulation of blood vessel endothelial cell proliferation involved in sprouting angiogenesis	1	134	1	Q8VE70	0.0430591
GO:0048861	P	leukemia inhibitory factor signaling pathway	1	134	1	Q00560	0.0430591
GO:0038154	P	interleukin-11-mediated signaling pathway	1	134	1	Q00560	0.0430591
GO:0038165	P	oncostatin-M-mediated signaling pathway	1	134	1	Q00560	0.0430591
GO:0070106	P	interleukin-27-mediated signaling pathway	1	134	1	Q00560	0.0430591
GO:0070120	P	ciliary neurotrophic factor-mediated signaling pathway	1	134	1	Q00560	0.0430591
GO:0071550	P	death-inducing signaling complex assembly	1	134	1	Q9D1X0	0.0430591
GO:0070103	P	regulation of interleukin-6-mediated signaling pathway	1	134	1	Q00560	0.0430591
GO:0070104	P	negative regulation of interleukin-6-mediated signaling pathway	1	134	1	Q00560	0.0430591
GO:0061886	P	negative regulation of mini excitatory postsynaptic potential	1	134	1	Q6ZWR6	0.0430591
GO:0034239	P	regulation of macrophage fusion	1	134	1	P42225	0.0430591
GO:0043578	P	nuclear matrix organization	1	134	1	Q6ZWR6	0.0430591
GO:1903353	P	regulation of nucleus organization	1	134	1	Q6ZWR6	0.0430591
GO:0090383	P	phagosome acidification	1	134	1	P51150	0.0430591
GO:1903073	P	negative regulation of death-inducing signaling complex assembly	1	134	1	Q9D1X0	0.0430591
GO:0031117	P	positive regulation of microtubule depolymerization	1	134	1	P55821	0.0430591
GO:1903445	P	protein transport from ciliary membrane to plasma membrane	1	134	1	Q9JJC6	0.0430591
GO:2000301	P	negative regulation of synaptic vesicle exocytosis	1	134	1	Q99JI6	0.0430591
GO:1905053	P	positive regulation of base-excision repair	1	134	1	P62908	0.0430591
GO:2001012	P	mesenchymal cell differentiation involved in renal system development	1	134	1	P42225	0.0430591
GO:0072161	P	mesenchymal cell differentiation involved in kidney development	1	134	1	P42225	0.0430591
GO:1990786	P	cellular response to dsDNA	1	134	1	Q9DBU3	0.0430591
GO:1990401	P	embryonic lung development	1	134	1	P20033	0.0430591
GO:0048296	P	regulation of isotype switching to IgA isotypes	1	134	1	Q8R3N6	0.0430591
GO:0001660	P	fever generation	1	134	1	P25085	0.0430591
GO:2000591	P	positive regulation of metanephric mesenchymal cell migration	1	134	1	P20033	0.0430591
GO:0072308	P	negative regulation of metanephric nephron tubule epithelial cell differentiation	1	134	1	P42225	0.0430591
GO:0072183	P	negative regulation of nephron tubule epithelial cell differentiation	1	134	1	P42225	0.0430591
GO:0072074	P	kidney mesenchyme development	1	134	1	P42225	0.0430591
GO:2000589	P	regulation of metanephric mesenchymal cell migration	1	134	1	P20033	0.0430591
GO:0035788	P	cell migration involved in metanephros development	1	134	1	P20033	0.0430591
GO:1905169	P	regulation of protein localization to phagocytic vesicle	1	134	1	Q8VDZ4	0.0430591
GO:0046618	P	drug export	1	134	1	Q62172	0.0430591
GO:0071693	P	protein transport within extracellular region	1	134	1	O89020	0.0430591
GO:0150065	P	regulation of deacetylase activity	1	134	1	Q99KU6	0.0430591
GO:1902544	P	regulation of DNA N-glycosylase activity	1	134	1	P62908	0.0430591
GO:0030311	P	poly-N-acetyllactosamine biosynthetic process	1	134	1	Q9Z222	0.0430591
GO:0010512	P	negative regulation of phosphatidylinositol biosynthetic process	1	134	1	P20033	0.0430591
GO:1901874	P	negative regulation of post-translational protein modification	1	134	1	Q9CYD3	0.0430591
GO:0032079	P	positive regulation of endodeoxyribonuclease activity	1	134	1	P62908	0.0430591
GO:1901873	P	regulation of post-translational protein modification	1	134	1	Q9CYD3	0.0430591
GO:1905051	P	regulation of base-excision repair	1	134	1	P62908	0.0430591
GO:0046856	P	phosphatidylinositol dephosphorylation	1	134	1	Q9EP69	0.0430591
GO:0002713	P	negative regulation of B cell mediated immunity	1	134	1	Q8R3N6	0.0430591
GO:0002479	P	antigen processing and presentation of exogenous peptide antigen via MHC class I, TAP-dependent	1	134	1	Q9R233	0.0430591
GO:0032486	P	Rap protein signal transduction	1	134	1	Q99JI6	0.0430591
GO:1903939	P	regulation of TORC2 signaling	1	134	1	Q9DC40	0.0430591
GO:1904515	P	positive regulation of TORC2 signaling	1	134	1	Q9DC40	0.0430591
GO:0090292	P	nuclear matrix anchoring at nuclear membrane	1	134	1	Q6ZWR6	0.0430591
GO:0090170	P	regulation of Golgi inheritance	1	134	1	Q63932	0.0430591
GO:0090385	P	phagosome-lysosome fusion	1	134	1	P51150	0.0430591
GO:0097026	P	dendritic cell dendrite assembly	1	134	1	E9Q4N7	0.0430591
GO:0048213	P	Golgi vesicle prefusion complex stabilization	1	134	1	Q8VCE1	0.0430591
GO:0072162	P	metanephric mesenchymal cell differentiation	1	134	1	P42225	0.0430591
GO:0042462	P	eye photoreceptor cell development	1	134	1	P06909	0.0430591
GO:0061724	P	lipophagy	1	134	1	P51150	0.0430591
GO:0035793	P	positive regulation of metanephric mesenchymal cell migration by platelet-derived growth factor receptor-beta signaling pathway	1	134	1	P20033	0.0430591
GO:0072075	P	metanephric mesenchyme development	1	134	1	P42225	0.0430591
GO:1900238	P	regulation of metanephric mesenchymal cell migration by platelet-derived growth factor receptor-beta signaling pathway	1	134	1	P20033	0.0430591
GO:0035789	P	metanephric mesenchymal cell migration	1	134	1	P20033	0.0430591
GO:0006843	P	mitochondrial citrate transmembrane transport	1	134	1	Q8JZU2	0.0430591
GO:1990961	P	drug transmembrane export	1	134	1	Q62172	0.0430591
GO:0015746	P	citrate transport	1	134	1	Q8JZU2	0.0430591
GO:1900753	P	doxorubicin transport	1	134	1	Q62172	0.0430591
GO:1905161	P	protein localization to phagocytic vesicle	1	134	1	Q8VDZ4	0.0430591
GO:1990546	P	mitochondrial tricarboxylic acid transmembrane transport	1	134	1	Q8JZU2	0.0430591
GO:0015697	P	quaternary ammonium group transport	1	134	1	Q9JIL4	0.0430591
GO:0015838	P	amino-acid betaine transport	1	134	1	Q9JIL4	0.0430591
GO:1901656	P	glycoside transport	1	134	1	Q62172	0.0430591
GO:0086012	P	membrane depolarization during cardiac muscle cell action potential	1	134	1	Q3URD3	0.0430591
GO:0090045	P	positive regulation of deacetylase activity	1	134	1	Q99KU6	0.0430591
GO:1902546	P	positive regulation of DNA N-glycosylase activity	1	134	1	P62908	0.0430591
GO:1901725	P	regulation of histone deacetylase activity	1	134	1	Q99KU6	0.0430591
GO:0070127	P	tRNA aminoacylation for mitochondrial protein translation	1	134	1	Q8BGQ7	0.0430591
GO:0048290	P	isotype switching to IgA isotypes	1	134	1	Q8R3N6	0.0430591
GO:0002890	P	negative regulation of immunoglobulin mediated immune response	1	134	1	Q8R3N6	0.0430591
GO:1990001	P	inhibition of cysteine-type endopeptidase activity involved in apoptotic process	1	134	1	Q9D1X0	0.0430591
GO:1901727	P	positive regulation of histone deacetylase activity	1	134	1	Q99KU6	0.0430591
GO:0002398	P	MHC class Ib protein complex assembly	1	134	1	Q9R233	0.0430591
GO:0046548	P	retinal rod cell development	1	134	1	P06909	0.0430591
GO:0035674	P	tricarboxylic acid transmembrane transport	1	134	1	Q8JZU2	0.0430591
GO:0006842	P	tricarboxylic acid transport	1	134	1	Q8JZU2	0.0430591
GO:0015879	P	carnitine transport	1	134	1	Q9JIL4	0.0430591
GO:0070143	P	mitochondrial alanyl-tRNA aminoacylation	1	134	1	Q8BGQ7	0.0430591
GO:1902499	P	positive regulation of protein autoubiquitination	1	134	1	P62878	0.0430591
GO:0036289	P	peptidyl-serine autophosphorylation	1	134	1	Q63932	0.0430591
GO:0003916	F	DNA topoisomerase activity	1	134	1	Q04750	0.0430591
GO:0042910	F	xenobiotic transmembrane transporter activity	1	134	1	Q62172	0.0430591
GO:0008431	F	vitamin E binding	1	134	1	O89020	0.0430591
GO:0003917	F	DNA topoisomerase type I activity	1	134	1	Q04750	0.0430591
GO:0004712	F	protein serine/threonine/tyrosine kinase activity	1	134	1	Q63932	0.0430591
GO:0031544	F	peptidyl-proline 3-dioxygenase activity	1	134	1	Q8CG71	0.0430591
GO:0042895	F	antibiotic transmembrane transporter activity	1	134	1	Q8JZU2	0.0430591
GO:0005124	F	scavenger receptor binding	1	134	1	Q9JIL4	0.0430591
GO:0019981	F	interleukin-6 binding	1	134	1	Q00560	0.0430591
GO:0046978	F	TAP1 binding	1	134	1	Q9R233	0.0430591
GO:0046979	F	TAP2 binding	1	134	1	Q9R233	0.0430591
GO:0004502	F	kynurenine 3-monooxygenase activity	1	134	1	Q91WN4	0.0430591
GO:0004155	F	6,7-dihydropteridine reductase activity	1	134	1	Q8BVI4	0.0430591
GO:0017172	F	cysteine dioxygenase activity	1	134	1	P60334	0.0430591
GO:0008376	F	acetylgalactosaminyltransferase activity	1	134	1	Q9Z222	0.0430591
GO:0003951	F	NAD+ kinase activity	1	134	1	Q8C5H8	0.0430591
GO:0016794	F	diphosphoric monoester hydrolase activity	1	134	1	Q9D114	0.0430591
GO:0017064	F	fatty acid amide hydrolase activity	1	134	1	Q9D7V9	0.0430591
GO:0047412	F	N-(long-chain-acyl)ethanolamine deacylase activity	1	134	1	Q9D7V9	0.0430591
GO:0008117	F	sphinganine-1-phosphate aldolase activity	1	134	1	Q8R0X7	0.0430591
GO:0004708	F	MAP kinase kinase activity	1	134	1	Q63932	0.0430591
GO:0019797	F	procollagen-proline 3-dioxygenase activity	1	134	1	Q8CG71	0.0430591
GO:0015142	F	tricarboxylic acid transmembrane transporter activity	1	134	1	Q8JZU2	0.0430591
GO:0015137	F	citrate transmembrane transporter activity	1	134	1	Q8JZU2	0.0430591
GO:0005371	F	tricarboxylate secondary active transmembrane transporter activity	1	134	1	Q8JZU2	0.0430591
GO:0005127	F	ciliary neurotrophic factor receptor binding	1	134	1	Q00560	0.0430591
GO:0005149	F	interleukin-1 receptor binding	1	134	1	P25085	0.0430591
GO:0005152	F	interleukin-1 receptor antagonist activity	1	134	1	P25085	0.0430591
GO:0004897	F	ciliary neurotrophic factor receptor activity	1	134	1	Q00560	0.0430591
GO:0004915	F	interleukin-6 receptor activity	1	134	1	Q00560	0.0430591
GO:0004924	F	oncostatin-M receptor activity	1	134	1	Q00560	0.0430591
GO:0008457	F	beta-galactosyl-N-acetylglucosaminylgalactosylglucosyl-ceramide beta-1,3-acetylglucosaminyltransferase activity	1	134	1	Q9Z222	0.0430591
GO:0008532	F	N-acetyllactosaminide beta-1,3-N-acetylglucosaminyltransferase activity	1	134	1	Q9Z222	0.0430591
GO:0052866	F	phosphatidylinositol phosphate phosphatase activity	1	134	1	Q9EP69	0.0430591
GO:0008893	F	guanosine-3',5'-bis(diphosphate) 3'-diphosphatase activity	1	134	1	Q9D114	0.0430591
GO:0019118	F	phenanthrene-epoxide hydrolase activity	1	134	1	Q8CG76	0.0430591
GO:0071913	F	citrate secondary active transmembrane transporter activity	1	134	1	Q8JZU2	0.0430591
GO:0005150	F	interleukin-1, type I receptor binding	1	134	1	P25085	0.0430591
GO:0005151	F	interleukin-1, type II receptor binding	1	134	1	P25085	0.0430591
GO:0045352	F	interleukin-1 type I receptor antagonist activity	1	134	1	P25085	0.0430591
GO:0045353	F	interleukin-1 type II receptor antagonist activity	1	134	1	P25085	0.0430591
GO:0032356	F	oxidized DNA binding	1	134	1	P62908	0.0430591
GO:0004923	F	leukemia inhibitory factor receptor activity	1	134	1	Q00560	0.0430591
GO:0034593	F	phosphatidylinositol bisphosphate phosphatase activity	1	134	1	Q9EP69	0.0430591
GO:0052744	F	phosphatidylinositol monophosphate phosphatase activity	1	134	1	Q9EP69	0.0430591
GO:0034596	F	phosphatidylinositol phosphate 4-phosphatase activity	1	134	1	Q9EP69	0.0430591
GO:0019119	F	phenanthrene-9,10-epoxide hydrolase activity	1	134	1	Q8CG76	0.0430591
GO:0031730	F	CCR5 chemokine receptor binding	1	134	1	P42225	0.0430591
GO:0032357	F	oxidized purine DNA binding	1	134	1	P62908	0.0430591
GO:0032358	F	oxidized pyrimidine DNA binding	1	134	1	P62908	0.0430591
GO:0004438	F	phosphatidylinositol-3-phosphatase activity	1	134	1	Q9EP69	0.0430591
GO:0043812	F	phosphatidylinositol-4-phosphate phosphatase activity	1	134	1	Q9EP69	0.0430591
GO:0010485	F	H4 histone acetyltransferase activity	1	134	1	Q61191	0.0430591
GO:0043995	F	histone acetyltransferase activity (H4-K5 specific)	1	134	1	Q61191	0.0430591
GO:0043996	F	histone acetyltransferase activity (H4-K8 specific)	1	134	1	Q61191	0.0430591
GO:0046972	F	histone acetyltransferase activity (H4-K16 specific)	1	134	1	Q61191	0.0430591
GO:0031298	C	replication fork protection complex	1	134	1	Q04750	0.0430591
GO:0031431	C	Dbf4-dependent protein kinase complex	1	134	1	Q9QZ41	0.0430591
GO:0031932	C	TORC2 complex	1	134	1	Q9DC40	0.0430591
GO:0070209	C	ASTRA complex	1	134	1	Q9DC40	0.0430591
GO:0071159	C	NF-kappaB complex	1	134	1	P62908	0.0430591
GO:0099053	C	activating signal cointegrator 1 complex	1	134	1	Q91WR3	0.0430591
GO:0043259	C	laminin-10 complex	1	134	1	P02468	0.0430591
GO:0097542	C	ciliary tip	1	134	1	Q8R3P7	0.0430591
GO:0044284	C	mitochondrial crista junction	1	134	1	Q8R404	0.0430591
GO:0000306	C	extrinsic component of vacuolar membrane	1	134	1	P51150	0.0430591
GO:0005914	C	spot adherens junction	1	134	1	Q9QY23	0.0430591
GO:0090576	C	RNA polymerase III transcription factor complex	1	134	1	Q9D8P7	0.0430591
GO:0005896	C	interleukin-6 receptor complex	1	134	1	Q00560	0.0430591
GO:0005900	C	oncostatin-M receptor complex	1	134	1	Q00560	0.0430591
GO:0070110	C	ciliary neurotrophic factor receptor complex	1	134	1	Q00560	0.0430591
GO:0030124	C	AP-4 adaptor complex	1	134	1	Q3U3N6	0.0430591
GO:0032419	C	extrinsic component of lysosome membrane	1	134	1	P51150	0.0430591
GO:0000127	C	transcription factor TFIIIC complex	1	134	1	Q9D8P7	0.0430591
GO:0043224	C	nuclear SCF ubiquitin ligase complex	1	134	1	P62878	0.0430591
GO:0031466	C	Cul5-RING ubiquitin ligase complex	1	134	1	P62878	0.0430591
GO:0021680	P	cerebellar Purkinje cell layer development	2	134	0.25	Q5XJY5,Q8BGQ7	0.0434541
GO:0045920	P	negative regulation of exocytosis	2	134	0.25	Q99JI6,P51150	0.0434541
GO:0090183	P	regulation of kidney development	2	134	0.25	P42225,P20033	0.0434541
GO:0009395	P	phospholipid catabolic process	2	134	0.25	P34928,Q9R182	0.0434541
GO:1904894	P	positive regulation of STAT cascade	2	134	0.25	P49710,Q00560	0.0434541
GO:0051966	P	regulation of synaptic transmission, glutamatergic	2	134	0.25	Q9D5T0,Q91WN4	0.0434541
GO:0010288	P	response to lead ion	2	134	0.25	P63330,Q8BVI4	0.0434541
GO:0046427	P	positive regulation of JAK-STAT cascade	2	134	0.25	P49710,Q00560	0.0434541
GO:0050994	P	regulation of lipid catabolic process	3	134	0.157895	Q99PG0,P34928,Q9R182	0.0456487
GO:0006638	P	neutral lipid metabolic process	4	134	0.125	P34928,Q9R182,Q00560,Q99PG0	0.0464246
GO:0046683	P	response to organophosphorus	4	134	0.125	P27699,P42225,P60334,Q99JI6	0.0464246
GO:0006639	P	acylglycerol metabolic process	4	134	0.125	P34928,Q9R182,Q00560,Q99PG0	0.0464246
GO:0140053	P	mitochondrial gene expression	4	134	0.125	Q9CPX7,Q9D0Y8,Q8BGQ7,P06909	0.0464246
GO:0046785	P	microtubule polymerization	3	134	0.15	Q9CZA6,P55821,P62908	0.0520631
GO:0030165	F	PDZ domain binding	3	134	0.15	Q63932,Q9JIL4,Q9JLL0	0.0520631
GO:0042698	P	ovulation cycle	2	134	0.222222	P11862,Q8R0X7	0.0543215
GO:0060324	P	face development	2	134	0.222222	Q8R0X7,Q63932	0.0543215
GO:0045646	P	regulation of erythrocyte differentiation	2	134	0.222222	Q9JJZ6,P42225	0.0543215
GO:0001937	P	negative regulation of endothelial cell proliferation	2	134	0.222222	Q8VE70,P42225	0.0543215
GO:0031111	P	negative regulation of microtubule polymerization or depolymerization	2	134	0.222222	P55821,Q3UMY5	0.0543215
GO:0051004	P	regulation of lipoprotein lipase activity	2	134	0.222222	P34928,Q9R182	0.0543215
GO:0035249	P	synaptic transmission, glutamatergic	2	134	0.222222	Q9D5T0,Q91WN4	0.0543215
GO:0098799	C	outer mitochondrial membrane protein complex	2	134	0.222222	O88441,Q9CQN3	0.0543215
GO:0014074	P	response to purine-containing compound	4	134	0.117647	P27699,P42225,P60334,Q99JI6	0.0560816
GO:0042327	P	positive regulation of phosphorylation	12	134	0.0710059	Q63932,Q9D7H4,P20033,Q8VE70,P49710,Q00560,P25085,P62908,Q99JI6,P63330,Q9DC40,Q9DCP9	0.0573027
GO:0015935	C	small ribosomal subunit	5	134	0.102041	P62281,P62908,Q6ZWN5,Q9CPX7,Q9D2R8	0.0574577
GO:0043410	P	positive regulation of MAPK cascade	7	134	0.0864198	Q63932,Q9D7H4,Q8VE70,P20033,P25085,P62908,Q99JI6	0.0576535
GO:0016528	C	sarcoplasm	3	134	0.142857	Q8CG71,Q9D1X0,Q3UBX0	0.0588882
GO:0005730	C	nucleolus	16	134	0.0647773	Q04750,Q6DFW4,Q71FD7,A2AQ19,O88441,P42225,P62908,Q3UBZ5,Q3UHX0,Q6A037,Q6ZWN5,Q6ZWR6,Q99KU6,Q9D1X0,Q9D945,Q9JMG3	0.0619145
GO:0032922	P	circadian regulation of gene expression	2	134	0.2	P27699,Q04750	0.0660273
GO:1905330	P	regulation of morphogenesis of an epithelium	2	134	0.2	P42225,P20033	0.0660273
GO:0006576	P	cellular biogenic amine metabolic process	2	134	0.2	Q91WN4,Q9D7V9	0.0660273
GO:0031112	P	positive regulation of microtubule polymerization or depolymerization	2	134	0.2	P62908,P55821	0.0660273
GO:0014068	P	positive regulation of phosphatidylinositol 3-kinase signaling	2	134	0.2	P20033,P49710	0.0660273
GO:0051955	P	regulation of amino acid transport	2	134	0.2	Q91WN4,P25085	0.0660273
GO:0006855	P	drug transmembrane transport	2	134	0.2	Q8JZU2,Q62172	0.0660273
GO:0060192	P	negative regulation of lipase activity	2	134	0.2	Q9R182,P34928	0.0660273
GO:0031952	P	regulation of protein autophosphorylation	2	134	0.2	P20033,P63330	0.0660273
GO:0045116	P	protein neddylation	2	134	0.2	Q3U898,P62878	0.0660273
GO:0004713	F	protein tyrosine kinase activity	2	134	0.2	Q63932,Q9QYZ4	0.0660273
GO:0005640	C	nuclear outer membrane	2	134	0.2	Q3UBX0,Q6ZWR6	0.0660273
GO:0045182	F	translation regulator activity	3	134	0.136364	Q3UBZ5,Q6ZWN5,Q8BGQ7	0.0661121
GO:0017171	F	serine hydrolase activity	3	134	0.136364	Q8K0D2,Q9ET22,Q99PG0	0.0661121
GO:0005811	C	lipid droplet	3	134	0.136364	P51150,Q8VCR2,Q99JI6	0.0661121
GO:0008017	F	microtubule binding	5	134	0.0980392	P11862,P62908,Q3UMY5,Q9CZA6,Q9QXL2	0.0661695
GO:0098687	C	chromosomal region	5	134	0.0980392	P63330,Q8R3N6,Q9DC40,Q9CPV2,Q9CZA6	0.0661695
GO:0045211	C	postsynaptic membrane	4	134	0.111111	P49710,Q6ZWR6,Q9D5T0,Q9JMG3	0.0667379
GO:0001822	P	kidney development	5	134	0.0961538	P42225,P06909,P20033,Q8R0X7,Q9D1D4	0.0707882
GO:0006066	P	alcohol metabolic process	7	134	0.0823529	Q9R182,Q8BVI4,P34928,Q8CG76,Q99J08,P49442,Q9D7V9	0.0711402
GO:0000209	P	protein polyubiquitination	4	134	0.108108	O35445,P62878,Q8BFX1,Q9Z1K5	0.0724339
GO:0032387	P	negative regulation of intracellular transport	3	134	0.130435	P63330,Q9D1X0,Q99JI6	0.0737215
GO:0019751	P	polyol metabolic process	3	134	0.130435	Q9R182,Q8BVI4,P49442	0.0737215
GO:0044070	P	regulation of anion transport	3	134	0.130435	Q91WN4,P25085,Q9JIL4	0.0737215
GO:0032543	P	mitochondrial translation	3	134	0.130435	Q8BGQ7,Q9CPX7,Q9D0Y8	0.0737215
GO:0046777	P	protein autophosphorylation	3	134	0.130435	P63330,P20033,Q63932	0.0737215
GO:0017048	F	Rho GTPase binding	3	134	0.130435	P51150,Q62172,Q9JK83	0.0737215
GO:0045859	P	regulation of protein kinase activity	9	134	0.0743802	Q63932,Q9D7H4,P20033,Q8VE70,P25085,P62908,P63330,Q9DC40,Q9DCP9	0.0741367
GO:0072001	P	renal system development	5	134	0.0943396	P06909,Q8R0X7,Q9D1D4,P42225,P20033	0.0755808
GO:0071345	P	cellular response to cytokine stimulus	11	134	0.0691824	Q9D1X0,P42225,Q00560,Q91WN4,P62908,P63139,Q3UHX0,Q8VE70,Q9Z222,P25085,P49710	0.0779502
GO:0051642	P	centrosome localization	2	134	0.181818	Q6ZWR6,Q9CZA6	0.0784803
GO:0050996	P	positive regulation of lipid catabolic process	2	134	0.181818	Q99PG0,Q9R182	0.0784803
GO:0043331	P	response to dsRNA	2	134	0.181818	P42225,Q9DBU3	0.0784803
GO:1904892	P	regulation of STAT cascade	2	134	0.181818	P49710,Q00560	0.0784803
GO:0033209	P	tumor necrosis factor-mediated signaling pathway	2	134	0.181818	Q9D1X0,P42225	0.0784803
GO:0046425	P	regulation of JAK-STAT cascade	2	134	0.181818	P49710,Q00560	0.0784803
GO:0043506	P	regulation of JUN kinase activity	2	134	0.181818	P25085,P62908	0.0784803
GO:0005871	C	kinesin complex	2	134	0.181818	Q9CZA6,Q9QXL2	0.0784803
GO:0030137	C	COPI-coated vesicle	2	134	0.181818	Q5XJY5,Q9D1D4	0.0784803
GO:0032270	P	positive regulation of cellular protein metabolic process	19	134	0.0603175	Q63932,Q9D7H4,O88843,P42225,P20033,P62878,Q9Z1K5,P63330,Q8VE70,P49710,Q00560,P25085,P62908,Q6ZWN5,A2AQ19,Q99JI6,Q9DC40,Q9DCP9,Q99KU6	0.0786649
GO:0043161	P	proteasome-mediated ubiquitin-dependent protein catabolic process	8	134	0.0761905	O35445,Q8VD33,Q9JMG3,P62878,Q9CQT7,Q6A037,Q9Z1K5,Q8BFX1	0.0802555
GO:0043254	P	regulation of protein complex assembly	9	134	0.0731707	P49710,P55821,P62908,Q9DBU3,Q71FD7,Q99JI6,P46471,Q9D1X0,Q61191	0.0804037
GO:0060090	F	molecular adaptor activity	5	134	0.0925926	O88843,Q61191,Q63932,Q8VD33,Q9DC40	0.0805461
GO:0001959	P	regulation of cytokine-mediated signaling pathway	3	134	0.125	Q9D1X0,Q00560,P25085	0.0817021
GO:0008631	P	intrinsic apoptotic signaling pathway in response to oxidative stress	3	134	0.125	Q8VE70,Q9D1X0,Q62172	0.0817021
GO:0032874	P	positive regulation of stress-activated MAPK cascade	3	134	0.125	P25085,P62908,Q8VE70	0.0817021
GO:0051247	P	positive regulation of protein metabolic process	20	134	0.0591716	Q63932,Q9D7H4,O88843,P42225,P20033,P62878,Q9Z1K5,P63330,Q8VE70,P49710,Q00560,P25085,P62908,P51150,Q6ZWN5,A2AQ19,Q99JI6,Q9DC40,Q9DCP9,Q99KU6	0.0842261
GO:0009850	P	auxin metabolic process	1	134	0.5	Q8VCH0	0.0842774
GO:0001547	P	antral ovarian follicle growth	1	134	0.5	P11862	0.0842774
GO:0022615	P	protein to membrane docking	1	134	0.5	P51150	0.0842774
GO:0001544	P	initiation of primordial ovarian follicle growth	1	134	0.5	P11862	0.0842774
GO:0031645	P	negative regulation of neurological system process	1	134	0.5	Q6ZWR6	0.0842774
GO:0090185	P	negative regulation of kidney development	1	134	0.5	P42225	0.0842774
GO:0014876	P	response to injury involved in regulation of muscle adaptation	1	134	0.5	Q9D1X0	0.0842774
GO:0010124	P	phenylacetate catabolic process	1	134	0.5	Q8VCH0	0.0842774
GO:0009852	P	auxin catabolic process	1	134	0.5	Q8VCH0	0.0842774
GO:0001905	P	activation of membrane attack complex	1	134	0.5	P06909	0.0842774
GO:0002638	P	negative regulation of immunoglobulin production	1	134	0.5	Q8R3N6	0.0842774
GO:1903646	P	positive regulation of chaperone-mediated protein folding	1	134	0.5	Q8VD33	0.0842774
GO:0070269	P	pyroptosis	1	134	0.5	Q32M21	0.0842774
GO:0090382	P	phagosome maturation	1	134	0.5	P51150	0.0842774
GO:0010571	P	positive regulation of nuclear cell cycle DNA replication	1	134	0.5	Q9QZ41	0.0842774
GO:0061535	P	glutamate secretion, neurotransmission	1	134	0.5	Q91WN4	0.0842774
GO:0046929	P	negative regulation of neurotransmitter secretion	1	134	0.5	Q99JI6	0.0842774
GO:2001270	P	regulation of cysteine-type endopeptidase activity involved in execution phase of apoptosis	1	134	0.5	P62908	0.0842774
GO:0060693	P	regulation of branching involved in salivary gland morphogenesis	1	134	0.5	P20033	0.0842774
GO:0072216	P	positive regulation of metanephros development	1	134	0.5	P20033	0.0842774
GO:0072217	P	negative regulation of metanephros development	1	134	0.5	P42225	0.0842774
GO:2000697	P	negative regulation of epithelial cell differentiation involved in kidney development	1	134	0.5	P42225	0.0842774
GO:0003340	P	negative regulation of mesenchymal to epithelial transition involved in metanephros morphogenesis	1	134	0.5	P42225	0.0842774
GO:0060439	P	trachea morphogenesis	1	134	0.5	Q63932	0.0842774
GO:0060440	P	trachea formation	1	134	0.5	Q63932	0.0842774
GO:0021578	P	hindbrain maturation	1	134	0.5	Q5XJY5	0.0842774
GO:0021590	P	cerebellum maturation	1	134	0.5	Q5XJY5	0.0842774
GO:0021626	P	central nervous system maturation	1	134	0.5	Q5XJY5	0.0842774
GO:0021691	P	cerebellar Purkinje cell layer maturation	1	134	0.5	Q5XJY5	0.0842774
GO:0021699	P	cerebellar cortex maturation	1	134	0.5	Q5XJY5	0.0842774
GO:0046725	P	negative regulation by virus of viral protein levels in host cell	1	134	0.5	P42225	0.0842774
GO:1903542	P	negative regulation of exosomal secretion	1	134	0.5	P51150	0.0842774
GO:0014735	P	regulation of muscle atrophy	1	134	0.5	Q9D1X0	0.0842774
GO:0019452	P	L-cysteine catabolic process to taurine	1	134	0.5	P60334	0.0842774
GO:0042412	P	taurine biosynthetic process	1	134	0.5	P60334	0.0842774
GO:0046305	P	alkanesulfonate biosynthetic process	1	134	0.5	P60334	0.0842774
GO:0032077	P	positive regulation of deoxyribonuclease activity	1	134	0.5	P62908	0.0842774
GO:0046839	P	phospholipid dephosphorylation	1	134	0.5	Q9EP69	0.0842774
GO:0006265	P	DNA topological change	1	134	0.5	Q04750	0.0842774
GO:0070944	P	neutrophil mediated killing of bacterium	1	134	0.5	Q9WVF8	0.0842774
GO:0038203	P	TORC2 signaling	1	134	0.5	Q9DC40	0.0842774
GO:2000659	P	regulation of interleukin-1-mediated signaling pathway	1	134	0.5	P25085	0.0842774
GO:0061884	P	regulation of mini excitatory postsynaptic potential	1	134	0.5	Q6ZWR6	0.0842774
GO:2000660	P	negative regulation of interleukin-1-mediated signaling pathway	1	134	0.5	P25085	0.0842774
GO:1903373	P	positive regulation of endoplasmic reticulum tubular network organization	1	134	0.5	Q7TQ95	0.0842774
GO:0001845	P	phagolysosome assembly	1	134	0.5	P51150	0.0842774
GO:1903294	P	regulation of glutamate secretion, neurotransmission	1	134	0.5	Q91WN4	0.0842774
GO:1903296	P	positive regulation of glutamate secretion, neurotransmission	1	134	0.5	Q91WN4	0.0842774
GO:0060231	P	mesenchymal to epithelial transition	1	134	0.5	P42225	0.0842774
GO:0030878	P	thyroid gland development	1	134	0.5	Q63932	0.0842774
GO:0003339	P	regulation of mesenchymal to epithelial transition involved in metanephros morphogenesis	1	134	0.5	P42225	0.0842774
GO:0097210	P	response to gonadotropin-releasing hormone	1	134	0.5	Q99JI6	0.0842774
GO:0072337	P	modified amino acid transport	1	134	0.5	Q9JIL4	0.0842774
GO:0019045	P	latent virus replication	1	134	0.5	Q61191	0.0842774
GO:0019046	P	release from viral latency	1	134	0.5	Q61191	0.0842774
GO:0086010	P	membrane depolarization during action potential	1	134	0.5	Q3URD3	0.0842774
GO:0007174	P	epidermal growth factor catabolic process	1	134	0.5	P51150	0.0842774
GO:0010511	P	regulation of phosphatidylinositol biosynthetic process	1	134	0.5	P20033	0.0842774
GO:0032071	P	regulation of endodeoxyribonuclease activity	1	134	0.5	P62908	0.0842774
GO:0070945	P	neutrophil mediated killing of gram-negative bacterium	1	134	0.5	Q9WVF8	0.0842774
GO:0030854	P	positive regulation of granulocyte differentiation	1	134	0.5	P49710	0.0842774
GO:2001054	P	negative regulation of mesenchymal cell apoptotic process	1	134	0.5	Q6ZWR6	0.0842774
GO:1903378	P	positive regulation of oxidative stress-induced neuron intrinsic apoptotic signaling pathway	1	134	0.5	Q62172	0.0842774
GO:0002159	P	desmosome assembly	1	134	0.5	Q9QY23	0.0842774
GO:0031581	P	hemidesmosome assembly	1	134	0.5	P02468	0.0842774
GO:0002396	P	MHC protein complex assembly	1	134	0.5	Q9R233	0.0842774
GO:0045955	P	negative regulation of calcium ion-dependent exocytosis	1	134	0.5	Q99JI6	0.0842774
GO:0001754	P	eye photoreceptor cell differentiation	1	134	0.5	P06909	0.0842774
GO:0003337	P	mesenchymal to epithelial transition involved in metanephros morphogenesis	1	134	0.5	P42225	0.0842774
GO:0098816	P	mini excitatory postsynaptic potential	1	134	0.5	Q6ZWR6	0.0842774
GO:0007608	P	sensory perception of smell	1	134	0.5	Q9Z222	0.0842774
GO:0097211	P	cellular response to gonadotropin-releasing hormone	1	134	0.5	Q99JI6	0.0842774
GO:0055091	P	phospholipid homeostasis	1	134	0.5	Q9R182	0.0842774
GO:0097341	P	zymogen inhibition	1	134	0.5	Q9D1X0	0.0842774
GO:0006419	P	alanyl-tRNA aminoacylation	1	134	0.5	Q8BGQ7	0.0842774
GO:0007089	P	traversing start control point of mitotic cell cycle	1	134	0.5	Q9QZ41	0.0842774
GO:1905150	P	regulation of voltage-gated sodium channel activity	1	134	0.5	Q3URD3	0.0842774
GO:0010519	P	negative regulation of phospholipase activity	1	134	0.5	Q9R182	0.0842774
GO:0006741	P	NADP biosynthetic process	1	134	0.5	Q8C5H8	0.0842774
GO:0097340	P	inhibition of cysteine-type endopeptidase activity	1	134	0.5	Q9D1X0	0.0842774
GO:1902498	P	regulation of protein autoubiquitination	1	134	0.5	P62878	0.0842774
GO:0043981	P	histone H4-K5 acetylation	1	134	0.5	Q61191	0.0842774
GO:0043982	P	histone H4-K8 acetylation	1	134	0.5	Q61191	0.0842774
GO:0051562	P	negative regulation of mitochondrial calcium ion concentration	1	134	0.5	Q9D1X0	0.0842774
GO:0019707	F	protein-cysteine S-acyltransferase activity	1	134	0.5	Q8VDZ4	0.0842774
GO:0031543	F	peptidyl-proline dioxygenase activity	1	134	0.5	Q8CG71	0.0842774
GO:0001094	F	TFIID-class transcription factor complex binding	1	134	0.5	Q6DFW4	0.0842774
GO:0140078	F	class I DNA-(apurinic or apyrimidinic site) endonuclease activity	1	134	0.5	P62908	0.0842774
GO:0019706	F	protein-cysteine S-palmitoyltransferase activity	1	134	0.5	Q8VDZ4	0.0842774
GO:0019798	F	procollagen-proline dioxygenase activity	1	134	0.5	Q8CG71	0.0842774
GO:0001851	F	complement component C3b binding	1	134	0.5	P06909	0.0842774
GO:0050811	F	GABA receptor binding	1	134	0.5	P63330	0.0842774
GO:0019966	F	interleukin-1 binding	1	134	0.5	P25085	0.0842774
GO:0031005	F	filamin binding	1	134	0.5	Q71FD7	0.0842774
GO:0031418	F	L-ascorbic acid binding	1	134	0.5	Q8CG71	0.0842774
GO:0008375	F	acetylglucosaminyltransferase activity	1	134	0.5	Q9Z222	0.0842774
GO:0061663	F	NEDD8 ligase activity	1	134	0.5	P62878	0.0842774
GO:0034338	F	short-chain carboxylesterase activity	1	134	0.5	Q99PG0	0.0842774
GO:0004813	F	alanine-tRNA ligase activity	1	134	0.5	Q8BGQ7	0.0842774
GO:0002196	F	Ser-tRNA(Ala) hydrolase activity	1	134	0.5	Q8BGQ7	0.0842774
GO:0005138	F	interleukin-6 receptor binding	1	134	0.5	Q00560	0.0842774
GO:0048020	F	CCR chemokine receptor binding	1	134	0.5	P42225	0.0842774
GO:1990269	F	RNA polymerase II C-terminal domain phosphoserine binding	1	134	0.5	A2AQ19	0.0842774
GO:0008239	F	dipeptidyl-peptidase activity	1	134	0.5	Q9ET22	0.0842774
GO:0016312	F	inositol bisphosphate phosphatase activity	1	134	0.5	P49442	0.0842774
GO:0017160	F	Ral GTPase binding	1	134	0.5	Q62172	0.0842774
GO:0004441	F	inositol-1,4-bisphosphate 1-phosphatase activity	1	134	0.5	P49442	0.0842774
GO:0043083	C	synaptic cleft	1	134	0.5	P02468	0.0842774
GO:0030991	C	intraciliary transport particle A	1	134	0.5	Q8R3P7	0.0842774
GO:0031931	C	TORC1 complex	1	134	0.5	Q9DC40	0.0842774
GO:0043256	C	laminin complex	1	134	0.5	P02468	0.0842774
GO:0005606	C	laminin-1 complex	1	134	0.5	P02468	0.0842774
GO:0072380	C	TRC complex	1	134	0.5	Q8VD33	0.0842774
GO:0038201	C	TOR complex	1	134	0.5	Q9DC40	0.0842774
GO:0032809	C	neuronal cell body membrane	1	134	0.5	Q00560	0.0842774
GO:0098878	C	neurotransmitter receptor complex	1	134	0.5	Q9EP69	0.0842774
GO:0008328	C	ionotropic glutamate receptor complex	1	134	0.5	Q9EP69	0.0842774
GO:0035060	C	brahma complex	1	134	0.5	E9Q4N7	0.0842774
GO:0031467	C	Cul7-RING ubiquitin ligase complex	1	134	0.5	P62878	0.0842774
GO:0048188	C	Set1C/COMPASS complex	1	134	0.5	Q61191	0.0842774
GO:0032281	C	AMPA glutamate receptor complex	1	134	0.5	Q9EP69	0.0842774
GO:0031465	C	Cul4B-RING E3 ubiquitin ligase complex	1	134	0.5	P62878	0.0842774
GO:0016772	F	transferase activity, transferring phosphorus-containing groups	6	134	0.0833333	Q8C5H8,Q9QYZ4,Q04750,Q63932,Q9DBU3,Q9QZ41	0.0874336
GO:0060759	P	regulation of response to cytokine stimulus	3	134	0.12	Q9D1X0,Q00560,P25085	0.090039
GO:0070304	P	positive regulation of stress-activated protein kinase signaling cascade	3	134	0.12	Q8VE70,P25085,P62908	0.090039
GO:1903531	P	negative regulation of secretion by cell	4	134	0.1	P25085,Q99JI6,Q80WQ6,P51150	0.0909479
GO:0044391	C	ribosomal subunit	8	134	0.0740741	Q6ZWN5,Q9CPX7,Q6ZWV7,Q9CR57,P62281,P62908,Q9D2R8,Q9D0Y8	0.0911412
GO:0061842	P	microtubule organizing center localization	2	134	0.166667	Q6ZWR6,Q9CZA6	0.0915954
GO:0006665	P	sphingolipid metabolic process	2	134	0.166667	Q8R0X7,P27699	0.0915954
GO:0042537	P	benzene-containing compound metabolic process	2	134	0.166667	Q8VCH0,Q91WN4	0.0915954
GO:0032481	P	positive regulation of type I interferon production	2	134	0.166667	P42225,Q9DBU3	0.0915954
GO:0051952	P	regulation of amine transport	2	134	0.166667	Q91WN4,P25085	0.0915954
GO:0009074	P	aromatic amino acid family catabolic process	2	134	0.166667	Q8BVI4,Q91WN4	0.0915954
GO:0001656	P	metanephros development	2	134	0.166667	P42225,P20033	0.0915954
GO:0015837	P	amine transport	2	134	0.166667	Q91WN4,P25085	0.0915954
GO:0015800	P	acidic amino acid transport	2	134	0.166667	Q91WN4,P25085	0.0915954
GO:0019955	F	cytokine binding	2	134	0.166667	P25085,Q00560	0.0915954
GO:0016811	F	hydrolase activity, acting on carbon-nitrogen (but not peptide) bonds, in linear amides	2	134	0.166667	Q9D7V9,Q8VDK1	0.0915954
GO:0051879	F	Hsp90 protein binding	2	134	0.166667	P62908,Q9DC40	0.0915954
GO:0006629	P	lipid metabolic process	16	134	0.0610687	P27699,Q8R0X7,Q9D7V9,Q9R182,Q8VCH0,P34928,Q00560,P13745,P20033,Q99PG0,P51150,Q8VCR2,Q99J08,P49442,Q9EP69,P25085	0.0939808
GO:0015631	F	tubulin binding	6	134	0.0810811	P11862,P62908,Q3UMY5,Q9CZA6,Q9QXL2,P55821	0.0968127
GO:0032434	P	regulation of proteasomal ubiquitin-dependent protein catabolic process	4	134	0.097561	Q6A037,P62878,Q9Z1K5,Q9CQT7	0.0975786
GO:0010562	P	positive regulation of phosphorus metabolic process	12	134	0.0648649	Q63932,Q9D7H4,P20033,P63330,Q8VE70,P49710,Q00560,P25085,P62908,Q99JI6,Q9DC40,Q9DCP9	0.0980631
GO:0045937	P	positive regulation of phosphate metabolic process	12	134	0.0648649	Q63932,Q9D7H4,P20033,P63330,Q8VE70,P49710,Q00560,P25085,P62908,Q99JI6,Q9DC40,Q9DCP9	0.0980631
GO:0060996	P	dendritic spine development	3	134	0.115385	Q9D945,P49710,E9Q4N7	0.0987162
GO:0030433	P	ubiquitin-dependent ERAD pathway	3	134	0.115385	O35445,Q8VD33,Q9JMG3	0.0987162
GO:0044255	P	cellular lipid metabolic process	12	134	0.0645161	P27699,Q8R0X7,Q9D7V9,Q9R182,Q8VCH0,P34928,Q00560,P13745,P20033,Q99PG0,P49442,Q9EP69	0.101083
GO:0016042	P	lipid catabolic process	7	134	0.0752688	Q8VCH0,Q9R182,Q99PG0,P34928,Q8R0X7,P51150,Q9D7V9	0.103321
GO:0032872	P	regulation of stress-activated MAPK cascade	4	134	0.0952381	Q8VE70,P25085,P62908,Q63932	0.10443
GO:0021695	P	cerebellar cortex development	2	134	0.153846	Q8BGQ7,Q5XJY5	0.105294
GO:0002090	P	regulation of receptor internalization	2	134	0.153846	Q9D5T0,Q6ZWR6	0.105294
GO:0036474	P	cell death in response to hydrogen peroxide	2	134	0.153846	Q8VE70,Q9D1X0	0.105294
GO:0046928	P	regulation of neurotransmitter secretion	2	134	0.153846	Q91WN4,Q99JI6	0.105294
GO:1903725	P	regulation of phospholipid metabolic process	2	134	0.153846	P20033,P34928	0.105294
GO:0015696	P	ammonium transport	2	134	0.153846	Q9JIL4,Q62172	0.105294
GO:0048008	P	platelet-derived growth factor receptor signaling pathway	2	134	0.153846	P20033,Q8R0X7	0.105294
GO:0006835	P	dicarboxylic acid transport	2	134	0.153846	Q91WN4,P25085	0.105294
GO:0051213	F	dioxygenase activity	2	134	0.153846	P60334,Q8CG71	0.105294
GO:0045309	F	protein phosphorylated amino acid binding	2	134	0.153846	Q8CG80,A2AQ19	0.105294
GO:0051721	F	protein phosphatase 2A binding	2	134	0.153846	P42225,P63330	0.105294
GO:0048365	F	Rac GTPase binding	2	134	0.153846	P51150,Q62172	0.105294
GO:0005763	C	mitochondrial small ribosomal subunit	2	134	0.153846	Q9CPX7,Q9D2R8	0.105294
GO:0000314	C	organellar small ribosomal subunit	2	134	0.153846	Q9CPX7,Q9D2R8	0.105294
GO:0070301	P	cellular response to hydrogen peroxide	3	134	0.111111	Q8VE70,Q9D1X0,P62908	0.107717
GO:0003735	F	structural constituent of ribosome	7	134	0.0744681	P62281,P62908,Q6ZWN5,Q6ZWV7,Q9CPX7,Q9CR57,Q9D0Y8	0.107826
GO:0045834	P	positive regulation of lipid metabolic process	4	134	0.0930233	Q99PG0,Q8VCR2,Q99J08,Q9R182	0.111496
GO:0043280	P	positive regulation of cysteine-type endopeptidase activity involved in apoptotic process	4	134	0.0930233	O88843,P42225,P62908,P63330	0.111496
GO:0000151	C	ubiquitin ligase complex	4	134	0.0930233	P62878,Q9CPV2,Q8CHP6,Q9Z1K5	0.111496
GO:0001655	P	urogenital system development	5	134	0.0833333	P06909,Q8R0X7,Q9D1D4,P42225,P20033	0.113853
GO:0030218	P	erythrocyte differentiation	3	134	0.107143	Q9JJZ6,P42225,P49710	0.117026
GO:0007219	P	Notch signaling pathway	3	134	0.107143	P11862,Q00560,Q8VE70	0.117026
GO:0048259	P	regulation of receptor-mediated endocytosis	3	134	0.107143	Q9D5T0,Q6ZWR6,P34928	0.117026
GO:0070851	F	growth factor receptor binding	3	134	0.107143	Q00560,P25085,P20033	0.117026
GO:0009898	C	cytoplasmic side of plasma membrane	3	134	0.107143	P62880,Q9CXP8,Q63932	0.117026
GO:0016740	F	transferase activity	16	134	0.0590406	Q8C5H8,Q8VCH0,P13745,Q9QYZ4,Q04750,Q63932,Q9DBU3,Q9QZ41,O35445,P62878,Q8BFX1,Q9Z1K5,Q9Z222,Q8VDZ4,Q99J08,Q61191	0.117572
GO:0051048	P	negative regulation of secretion	4	134	0.0909091	P25085,Q99JI6,Q80WQ6,P51150	0.11877
GO:0070302	P	regulation of stress-activated protein kinase signaling cascade	4	134	0.0909091	Q63932,Q8VE70,P25085,P62908	0.11877
GO:0051403	P	stress-activated MAPK cascade	4	134	0.0909091	Q63932,Q8VE70,P25085,P62908	0.11877
GO:0051055	P	negative regulation of lipid biosynthetic process	2	134	0.142857	P20033,P34928	0.119501
GO:0032890	P	regulation of organic acid transport	2	134	0.142857	Q91WN4,P25085	0.119501
GO:0031113	P	regulation of microtubule polymerization	2	134	0.142857	P55821,P62908	0.119501
GO:0046717	P	acid secretion	2	134	0.142857	Q91WN4,P25085	0.119501
GO:0032786	P	positive regulation of DNA-templated transcription, elongation	2	134	0.142857	A2AQ19,Q8R3N6	0.119501
GO:0031234	C	extrinsic component of cytoplasmic side of plasma membrane	2	134	0.142857	P62880,Q9CXP8	0.119501
GO:0034097	P	response to cytokine	12	134	0.0625	Q9D1X0,P42225,Q00560,P49710,Q91WN4,P62908,P63139,Q3UHX0,Q8VE70,Q9Z222,P25085,P06909	0.120373
GO:0036477	C	somatodendritic compartment	12	134	0.0625	P06909,P55821,Q00560,Q61191,Q04750,P42225,P49710,P62908,Q8VDZ4,Q9QXL2,P46471,Q6ZWR6	0.120373
GO:0043549	P	regulation of kinase activity	9	134	0.0671642	Q63932,Q9D7H4,P20033,Q8VE70,P25085,P62908,P63330,Q9DC40,Q9DCP9	0.120486
GO:0043269	P	regulation of ion transport	7	134	0.0721649	Q9D1X0,Q91WN4,P25085,Q9JIL4,Q3UBX0,P63330,Q3URD3	0.121962
GO:0002021	P	response to dietary excess	1	134	0.333333	P06909	0.123733
GO:0009407	P	toxin catabolic process	1	134	0.333333	Q8VCH0	0.123733
GO:0070942	P	neutrophil mediated cytotoxicity	1	134	0.333333	Q9WVF8	0.123733
GO:1900119	P	positive regulation of execution phase of apoptosis	1	134	0.333333	P62908	0.123733
GO:0030728	P	ovulation	1	134	0.333333	P11862	0.123733
GO:0071830	P	triglyceride-rich lipoprotein particle clearance	1	134	0.333333	P34928	0.123733
GO:1905331	P	negative regulation of morphogenesis of an epithelium	1	134	0.333333	P42225	0.123733
GO:0014889	P	muscle atrophy	1	134	0.333333	Q9D1X0	0.123733
GO:0042769	P	DNA damage response, detection of DNA damage	1	134	0.333333	P62908	0.123733
GO:0010899	P	regulation of phosphatidylcholine catabolic process	1	134	0.333333	P34928	0.123733
GO:0019530	P	taurine metabolic process	1	134	0.333333	P60334	0.123733
GO:0032075	P	positive regulation of nuclease activity	1	134	0.333333	P62908	0.123733
GO:0019694	P	alkanesulfonate metabolic process	1	134	0.333333	P60334	0.123733
GO:0046835	P	carbohydrate phosphorylation	1	134	0.333333	Q6S5C2	0.123733
GO:0070943	P	neutrophil mediated killing of symbiont cell	1	134	0.333333	Q9WVF8	0.123733
GO:0002043	P	blood vessel endothelial cell proliferation involved in sprouting angiogenesis	1	134	0.333333	Q8VE70	0.123733
GO:0035964	P	COPI-coated vesicle budding	1	134	0.333333	Q9D1D4	0.123733
GO:0034238	P	macrophage fusion	1	134	0.333333	P42225	0.123733
GO:0060142	P	regulation of syncytium formation by plasma membrane fusion	1	134	0.333333	P42225	0.123733
GO:0035082	P	axoneme assembly	1	134	0.333333	Q8R3P7	0.123733
GO:0090168	P	Golgi reassembly	1	134	0.333333	Q8VE70	0.123733
GO:0033262	P	regulation of nuclear cell cycle DNA replication	1	134	0.333333	Q9QZ41	0.123733
GO:0014049	P	positive regulation of glutamate secretion	1	134	0.333333	Q91WN4	0.123733
GO:0039530	P	MDA-5 signaling pathway	1	134	0.333333	Q9DBU3	0.123733
GO:1902231	P	positive regulation of intrinsic apoptotic signaling pathway in response to DNA damage	1	134	0.333333	P62908	0.123733
GO:1903298	P	negative regulation of hypoxia-induced intrinsic apoptotic signaling pathway	1	134	0.333333	Q9D1X0	0.123733
GO:0090286	P	cytoskeletal anchoring at nuclear membrane	1	134	0.333333	Q6ZWR6	0.123733
GO:0032660	P	regulation of interleukin-17 production	1	134	0.333333	Q9WVF8	0.123733
GO:0032700	P	negative regulation of interleukin-17 production	1	134	0.333333	Q9WVF8	0.123733
GO:0032733	P	positive regulation of interleukin-10 production	1	134	0.333333	Q9WVF8	0.123733
GO:0071609	P	chemokine (C-C motif) ligand 5 production	1	134	0.333333	Q9WVF8	0.123733
GO:0010915	P	regulation of very-low-density lipoprotein particle clearance	1	134	0.333333	P34928	0.123733
GO:0010916	P	negative regulation of very-low-density lipoprotein particle clearance	1	134	0.333333	P34928	0.123733
GO:0034382	P	chylomicron remnant clearance	1	134	0.333333	P34928	0.123733
GO:0060438	P	trachea development	1	134	0.333333	Q63932	0.123733
GO:0032372	P	negative regulation of sterol transport	1	134	0.333333	P34928	0.123733
GO:0051956	P	negative regulation of amino acid transport	1	134	0.333333	P25085	0.123733
GO:1903215	P	negative regulation of protein targeting to mitochondrion	1	134	0.333333	Q9D1X0	0.123733
GO:0070587	P	regulation of cell-cell adhesion involved in gastrulation	1	134	0.333333	P25085	0.123733
GO:0048254	P	snoRNA localization	1	134	0.333333	Q6DFW4	0.123733
GO:0045647	P	negative regulation of erythrocyte differentiation	1	134	0.333333	Q9JJZ6	0.123733
GO:1905709	P	negative regulation of membrane permeability	1	134	0.333333	Q9D1X0	0.123733
GO:0042436	P	indole-containing compound catabolic process	1	134	0.333333	Q91WN4	0.123733
GO:0006023	P	aminoglycan biosynthetic process	1	134	0.333333	Q9Z222	0.123733
GO:0051769	P	regulation of nitric-oxide synthase biosynthetic process	1	134	0.333333	P42225	0.123733
GO:0051767	P	nitric-oxide synthase biosynthetic process	1	134	0.333333	P42225	0.123733
GO:1903800	P	positive regulation of production of miRNAs involved in gene silencing by miRNA	1	134	0.333333	Q63932	0.123733
GO:0043420	P	anthranilate metabolic process	1	134	0.333333	Q91WN4	0.123733
GO:0019805	P	quinolinate biosynthetic process	1	134	0.333333	Q91WN4	0.123733
GO:0050862	P	positive regulation of T cell receptor signaling pathway	1	134	0.333333	P62908	0.123733
GO:0001779	P	natural killer cell differentiation	1	134	0.333333	Q9WVF8	0.123733
GO:1903587	P	regulation of blood vessel endothelial cell proliferation involved in sprouting angiogenesis	1	134	0.333333	Q8VE70	0.123733
GO:0070102	P	interleukin-6-mediated signaling pathway	1	134	0.333333	Q00560	0.123733
GO:0070498	P	interleukin-1-mediated signaling pathway	1	134	0.333333	P25085	0.123733
GO:0010804	P	negative regulation of tumor necrosis factor-mediated signaling pathway	1	134	0.333333	Q9D1X0	0.123733
GO:1903223	P	positive regulation of oxidative stress-induced neuron death	1	134	0.333333	Q62172	0.123733
GO:1903358	P	regulation of Golgi organization	1	134	0.333333	Q63932	0.123733
GO:1903371	P	regulation of endoplasmic reticulum tubular network organization	1	134	0.333333	Q7TQ95	0.123733
GO:0039533	P	regulation of MDA-5 signaling pathway	1	134	0.333333	Q9DBU3	0.123733
GO:0039534	P	negative regulation of MDA-5 signaling pathway	1	134	0.333333	Q9DBU3	0.123733
GO:0034115	P	negative regulation of heterotypic cell-cell adhesion	1	134	0.333333	P25085	0.123733
GO:0042461	P	photoreceptor cell development	1	134	0.333333	P06909	0.123733
GO:1903297	P	regulation of hypoxia-induced intrinsic apoptotic signaling pathway	1	134	0.333333	Q9D1X0	0.123733
GO:0070586	P	cell-cell adhesion involved in gastrulation	1	134	0.333333	P25085	0.123733
GO:0072283	P	metanephric renal vesicle morphogenesis	1	134	0.333333	P42225	0.123733
GO:0032375	P	negative regulation of cholesterol transport	1	134	0.333333	P34928	0.123733
GO:0046719	P	regulation by virus of viral protein levels in host cell	1	134	0.333333	P42225	0.123733
GO:0019042	P	viral latency	1	134	0.333333	Q61191	0.123733
GO:0035795	P	negative regulation of mitochondrial membrane permeability	1	134	0.333333	Q9D1X0	0.123733
GO:2000574	P	regulation of microtubule motor activity	1	134	0.333333	Q9CZA6	0.123733
GO:1904526	P	regulation of microtubule binding	1	134	0.333333	P63330	0.123733
GO:0046218	P	indolalkylamine catabolic process	1	134	0.333333	Q91WN4	0.123733
GO:0006569	P	tryptophan catabolic process	1	134	0.333333	Q91WN4	0.123733
GO:0009093	P	cysteine catabolic process	1	134	0.333333	P60334	0.123733
GO:2000105	P	positive regulation of DNA-dependent DNA replication	1	134	0.333333	Q9QZ41	0.123733
GO:0034354	P	'de novo' NAD biosynthetic process from tryptophan	1	134	0.333333	Q91WN4	0.123733
GO:2001053	P	regulation of mesenchymal cell apoptotic process	1	134	0.333333	Q6ZWR6	0.123733
GO:0072257	P	metanephric nephron tubule epithelial cell differentiation	1	134	0.333333	P42225	0.123733
GO:0070487	P	monocyte aggregation	1	134	0.333333	P06909	0.123733
GO:0072307	P	regulation of metanephric nephron tubule epithelial cell differentiation	1	134	0.333333	P42225	0.123733
GO:0090051	P	negative regulation of cell migration involved in sprouting angiogenesis	1	134	0.333333	Q8VE70	0.123733
GO:0035115	P	embryonic forelimb morphogenesis	1	134	0.333333	Q7TQ95	0.123733
GO:1902109	P	negative regulation of mitochondrial membrane permeability involved in apoptotic process	1	134	0.333333	Q9D1X0	0.123733
GO:1904528	P	positive regulation of microtubule binding	1	134	0.333333	P63330	0.123733
GO:0019448	P	L-cysteine catabolic process	1	134	0.333333	P60334	0.123733
GO:2000435	P	negative regulation of protein neddylation	1	134	0.333333	Q3U898	0.123733
GO:0006642	P	triglyceride mobilization	1	134	0.333333	Q00560	0.123733
GO:0035791	P	platelet-derived growth factor receptor-beta signaling pathway	1	134	0.333333	P20033	0.123733
GO:0007270	P	neuron-neuron synaptic transmission	1	134	0.333333	E9Q4N7	0.123733
GO:0034627	P	'de novo' NAD biosynthetic process	1	134	0.333333	Q91WN4	0.123733
GO:0003906	F	DNA-(apurinic or apyrimidinic site) endonuclease activity	1	134	0.333333	P62908	0.123733
GO:0005078	F	MAP-kinase scaffold activity	1	134	0.333333	Q63932	0.123733
GO:1901505	F	carbohydrate derivative transmembrane transporter activity	1	134	0.333333	Q8JZU2	0.123733
GO:0001846	F	opsonin binding	1	134	0.333333	P06909	0.123733
GO:1905394	F	retromer complex binding	1	134	0.333333	P51150	0.123733
GO:0050664	F	oxidoreductase activity, acting on NAD(P)H, oxygen as acceptor	1	134	0.333333	Q91WN4	0.123733
GO:0005347	F	ATP transmembrane transporter activity	1	134	0.333333	Q8JZU2	0.123733
GO:0015215	F	nucleotide transmembrane transporter activity	1	134	0.333333	Q8JZU2	0.123733
GO:0005346	F	purine ribonucleotide transmembrane transporter activity	1	134	0.333333	Q8JZU2	0.123733
GO:0048019	F	receptor antagonist activity	1	134	0.333333	P25085	0.123733
GO:0035877	F	death effector domain binding	1	134	0.333333	Q9D1X0	0.123733
GO:0050699	F	WW domain binding	1	134	0.333333	Q9DCP9	0.123733
GO:0043208	F	glycosphingolipid binding	1	134	0.333333	P02468	0.123733
GO:0070404	F	NADH binding	1	134	0.333333	Q8BVI4	0.123733
GO:0016174	F	NAD(P)H oxidase activity	1	134	0.333333	Q91WN4	0.123733
GO:0016409	F	palmitoyltransferase activity	1	134	0.333333	Q8VDZ4	0.123733
GO:0004769	F	steroid delta-isomerase activity	1	134	0.333333	P13745	0.123733
GO:0004774	F	succinate-CoA ligase activity	1	134	0.333333	Q9Z2I9	0.123733
GO:0015216	F	purine nucleotide transmembrane transporter activity	1	134	0.333333	Q8JZU2	0.123733
GO:0042379	F	chemokine receptor binding	1	134	0.333333	P42225	0.123733
GO:0005161	F	platelet-derived growth factor receptor binding	1	134	0.333333	P20033	0.123733
GO:0034450	F	ubiquitin-ubiquitin ligase activity	1	134	0.333333	P62878	0.123733
GO:0052745	F	inositol phosphate phosphatase activity	1	134	0.333333	P49442	0.123733
GO:0004775	F	succinate-CoA ligase (ADP-forming) activity	1	134	0.333333	Q9Z2I9	0.123733
GO:0000295	F	adenine nucleotide transmembrane transporter activity	1	134	0.333333	Q8JZU2	0.123733
GO:0005123	F	death receptor binding	1	134	0.333333	Q9D1X0	0.123733
GO:0036402	F	proteasome-activating ATPase activity	1	134	0.333333	P46471	0.123733
GO:0031680	C	G-protein beta/gamma-subunit complex	1	134	0.333333	Q9CXP8	0.123733
GO:0098826	C	endoplasmic reticulum tubular network membrane	1	134	0.333333	Q7TQ95	0.123733
GO:0033162	C	melanosome membrane	1	134	0.333333	P51150	0.123733
GO:0016593	C	Cdc73/Paf1 complex	1	134	0.333333	A2AQ19	0.123733
GO:0035102	C	PRC1 complex	1	134	0.333333	Q8CHP6	0.123733
GO:0042709	C	succinate-CoA ligase complex	1	134	0.333333	Q9Z2I9	0.123733
GO:0106083	C	nuclear membrane protein complex	1	134	0.333333	Q6ZWR6	0.123733
GO:0017119	C	Golgi transport complex	1	134	0.333333	Q8VCE1	0.123733
GO:0044298	C	cell body membrane	1	134	0.333333	Q00560	0.123733
GO:0000159	C	protein phosphatase type 2A complex	1	134	0.333333	P63330	0.123733
GO:0097413	C	Lewy body	1	134	0.333333	Q9Z1K5	0.123733
GO:0090741	C	pigment granule membrane	1	134	0.333333	P51150	0.123733
GO:0070765	C	gamma-secretase complex	1	134	0.333333	Q9D1D4	0.123733
GO:0001401	C	mitochondrial sorting and assembly machinery complex	1	134	0.333333	O88441	0.123733
GO:0106094	C	nuclear membrane microtubule tethering complex	1	134	0.333333	Q6ZWR6	0.123733
GO:0034992	C	microtubule organizing center attachment site	1	134	0.333333	Q6ZWR6	0.123733
GO:0030126	C	COPI vesicle coat	1	134	0.333333	Q5XJY5	0.123733
GO:0016602	C	CCAAT-binding factor complex	1	134	0.333333	P63139	0.123733
GO:0034993	C	meiotic nuclear membrane microtubule tethering complex	1	134	0.333333	Q6ZWR6	0.123733
GO:0045009	C	chitosome	1	134	0.333333	P51150	0.123733
GO:0008270	F	zinc ion binding	8	134	0.0689655	O89020,P62818,P62878,Q61464,Q8BGQ7,Q8CHP6,Q9QZ41,Q9Z1K5	0.124139
GO:0005886	C	plasma membrane	33	134	0.0521327	Q3URD3,P62880,Q9CXP8,Q9R233,Q00560,P06909,Q63932,Q9JIL4,Q9JK83,Q9CZA6,Q9EP69,P62908,P49710,Q6ZWR6,Q9D5T0,Q9JMG3,Q9D1D4,A2AKB4,E9Q4N7,P60334,P63330,P62818,Q32M21,Q62172,Q80WQ6,Q8VDZ4,Q8VE70,Q99JI6,Q99KU6,Q9D123,Q9JJC6,Q9QXL2,Q9QY23	0.126073
GO:0034765	P	regulation of ion transmembrane transport	5	134	0.0806452	Q9D1X0,Q9JIL4,P63330,Q3URD3,Q3UBX0	0.126232
GO:0048659	P	smooth muscle cell proliferation	3	134	0.103448	P42225,Q62172,Q9D1X0	0.126625
GO:0036503	P	ERAD pathway	3	134	0.103448	O35445,Q8VD33,Q9JMG3	0.126625
GO:0000932	C	P-body	3	134	0.103448	P46471,Q04750,Q6ZWR6	0.126625
GO:0019216	P	regulation of lipid metabolic process	6	134	0.075	P20033,Q99PG0,P34928,Q8VCR2,Q99J08,Q9R182	0.128013
GO:0030425	C	dendrite	9	134	0.0661765	P46471,Q6ZWR6,P42225,P49710,P62908,Q00560,Q61191,Q8VDZ4,Q9QXL2	0.128777
GO:0097447	C	dendritic tree	9	134	0.0661765	P42225,P49710,P62908,Q00560,Q61191,Q8VDZ4,Q9QXL2,P46471,Q6ZWR6	0.128777
GO:0019538	P	protein metabolic process	51	134	0.0492754	Q63932,Q9D7H4,Q9Z1K5,P06909,P63330,O35445,P62878,Q9CPV2,P62281,P62908,Q6ZWN5,Q6ZWV7,Q9CR57,Q9D0Y8,Q8BGQ7,Q3UBZ5,Q9QYZ4,Q9Z222,Q80WQ6,Q8K0D2,Q9ET22,P46471,O88843,P42225,P51150,Q04750,Q8VDZ4,Q9CYD3,Q8CG71,Q8VD33,Q9JMG3,Q6A037,P20033,Q9CQT7,Q9CPX7,Q8VE70,P49710,P34928,Q00560,Q9D1X0,Q8BFX1,P25085,Q8R3Q2,Q61191,A2AQ19,Q99JI6,Q9DC40,Q9DCP9,Q99KU6,Q9D1D4,Q3U898	0.133433
GO:0042542	P	response to hydrogen peroxide	4	134	0.0869565	Q8VE70,P62908,Q9D1X0,O35343	0.133916
GO:0090317	P	negative regulation of intracellular protein transport	2	134	0.133333	P63330,Q9D1X0	0.13415
GO:0050688	P	regulation of defense response to virus	2	134	0.133333	P42225,Q9DBU3	0.13415
GO:1990089	P	response to nerve growth factor	2	134	0.133333	P55821,P62908	0.13415
GO:0006643	P	membrane lipid metabolic process	2	134	0.133333	Q8R0X7,P27699	0.13415
GO:1990090	P	cellular response to nerve growth factor stimulus	2	134	0.133333	P55821,P62908	0.13415
GO:0043124	P	negative regulation of I-kappaB kinase/NF-kappaB signaling	2	134	0.133333	P42225,Q9DBU3	0.13415
GO:0014910	P	regulation of smooth muscle cell migration	2	134	0.133333	Q00560,P20033	0.13415
GO:0042102	P	positive regulation of T cell proliferation	2	134	0.133333	P62908,Q00560	0.13415
GO:0070491	F	repressing transcription factor binding	2	134	0.133333	P42225,P63139	0.13415
GO:0005840	C	ribosome	8	134	0.0672269	Q9D0Y8,Q9CPX7,Q9D2R8,Q6ZWV7,Q9CR57,P62281,P62908,Q6ZWN5	0.137956
GO:0005576	C	extracellular region	20	134	0.0554017	P02468,Q8CG71,O89020,P06909,P20033,P25085,Q00560,Q07797,Q3URD3,Q60590,Q8K0D2,Q91WN4,Q9CYD3,Q9R182,P34928,P62818,Q61191,Q6S5C2,Q9ET22,Q9JLL0	0.138526
GO:0046890	P	regulation of lipid biosynthetic process	4	134	0.0851064	P20033,Q8VCR2,Q99J08,P34928	0.141773
GO:0044421	C	extracellular region part	17	134	0.0566667	O89020,P06909,P20033,P25085,Q00560,Q07797,Q3URD3,Q60590,Q8K0D2,Q91WN4,Q9CYD3,Q9R182,P02468,P62818,Q61191,P34928,Q8CG71	0.142527
GO:0010498	P	proteasomal protein catabolic process	8	134	0.0666667	O35445,Q8VD33,Q9JMG3,P62878,Q9CQT7,Q6A037,Q9Z1K5,Q8BFX1	0.14273
GO:0031333	P	negative regulation of protein complex assembly	3	134	0.0967742	P55821,Q9D1X0,Q9DBU3	0.146624
GO:1903321	P	negative regulation of protein modification by small protein conjugation or removal	3	134	0.0967742	P62908,Q6A037,Q3U898	0.146624
GO:0071356	P	cellular response to tumor necrosis factor	3	134	0.0967742	Q9D1X0,P42225,P62908	0.146624
GO:0018193	P	peptidyl-amino acid modification	10	134	0.0625	Q04750,Q9CYD3,Q8CG71,P49710,Q8VE70,Q63932,Q00560,Q61191,P20033,A2AQ19	0.148238
GO:0030168	P	platelet activation	2	134	0.125	P20033,P06909	0.149176
GO:0032479	P	regulation of type I interferon production	2	134	0.125	P42225,Q9DBU3	0.149176
GO:0014066	P	regulation of phosphatidylinositol 3-kinase signaling	2	134	0.125	P20033,P49710	0.149176
GO:1902175	P	regulation of oxidative stress-induced intrinsic apoptotic signaling pathway	2	134	0.125	Q9D1X0,Q62172	0.149176
GO:0006865	P	amino acid transport	2	134	0.125	Q91WN4,P25085	0.149176
GO:1903533	P	regulation of protein targeting	2	134	0.125	Q9JIL4,Q9D1X0	0.149176
GO:0006953	P	acute-phase response	2	134	0.125	P25085,Q60590	0.149176
GO:0051865	P	protein autoubiquitination	2	134	0.125	P62878,Q8BFX1	0.149176
GO:0008083	F	growth factor activity	2	134	0.125	P20033,Q9R182	0.149176
GO:0000784	C	nuclear chromosome, telomeric region	2	134	0.125	Q8R3N6,Q9DC40	0.149176
GO:0048511	P	rhythmic process	4	134	0.0833333	P11862,Q8R0X7,P27699,Q04750	0.14981
GO:0019221	P	cytokine-mediated signaling pathway	4	134	0.0833333	Q9D1X0,P42225,Q00560,P25085	0.14981
GO:2000058	P	regulation of ubiquitin-dependent protein catabolic process	4	134	0.0833333	Q9CQT7,Q6A037,P62878,Q9Z1K5	0.14981
GO:2001056	P	positive regulation of cysteine-type endopeptidase activity	4	134	0.0833333	O88843,P42225,P63330,P62908	0.14981
GO:0042578	F	phosphoric ester hydrolase activity	4	134	0.0833333	Q9EP69,P49442,P63330,Q9D114	0.14981
GO:0031399	P	regulation of protein modification process	19	134	0.0550725	Q63932,Q9D7H4,P63330,P62908,Q6A037,P20033,Q8VE70,P49710,Q00560,P25085,Q8R3Q2,A2AQ19,Q99JI6,Q9DC40,Q9DCP9,Q99KU6,Q9CYD3,P62878,Q3U898	0.152617
GO:0043281	P	regulation of cysteine-type endopeptidase activity involved in apoptotic process	5	134	0.0757576	O88843,P42225,Q9D1X0,P63330,P62908	0.152744
GO:0008284	P	positive regulation of cell proliferation	10	134	0.0617284	P20033,P42225,Q6ZWR6,Q00560,P62908,P49710,Q3U898,Q6ZWN5,Q8BFX1,Q8VE70	0.156867
GO:0034101	P	erythrocyte homeostasis	3	134	0.09375	P49710,Q9JJZ6,P42225	0.156989
GO:0044431	C	Golgi apparatus part	10	134	0.0613497	Q5XJY5,Q6S5C2,Q8VE70,Q99KU6,Q9D1D4,Q9EP69,Q9R233,Q9Z222,Q8VCE1,Q3U3N6	0.161276
GO:0097278	P	complement-dependent cytotoxicity	1	134	0.25	P06909	0.161501
GO:0008340	P	determination of adult lifespan	1	134	0.25	P06909	0.161501
GO:0014874	P	response to stimulus involved in regulation of muscle adaptation	1	134	0.25	Q9D1X0	0.161501
GO:0030638	P	polyketide metabolic process	1	134	0.25	Q8CG76	0.161501
GO:1903659	P	regulation of complement-dependent cytotoxicity	1	134	0.25	P06909	0.161501
GO:0060502	P	epithelial cell proliferation involved in lung morphogenesis	1	134	0.25	Q63932	0.161501
GO:1901977	P	negative regulation of cell cycle checkpoint	1	134	0.25	Q8R3N6	0.161501
GO:0033327	P	Leydig cell differentiation	1	134	0.25	Q8R0X7	0.161501
GO:0032620	P	interleukin-17 production	1	134	0.25	Q9WVF8	0.161501
GO:0010985	P	negative regulation of lipoprotein particle clearance	1	134	0.25	P34928	0.161501
GO:0034447	P	very-low-density lipoprotein particle clearance	1	134	0.25	P34928	0.161501
GO:0090184	P	positive regulation of kidney development	1	134	0.25	P20033	0.161501
GO:0014745	P	negative regulation of muscle adaptation	1	134	0.25	Q9D1X0	0.161501
GO:0110111	P	negative regulation of animal organ morphogenesis	1	134	0.25	P42225	0.161501
GO:0032891	P	negative regulation of organic acid transport	1	134	0.25	P25085	0.161501
GO:0051953	P	negative regulation of amine transport	1	134	0.25	P25085	0.161501
GO:0061635	P	regulation of protein complex stability	1	134	0.25	Q9R233	0.161501
GO:0044597	P	daunorubicin metabolic process	1	134	0.25	Q8CG76	0.161501
GO:0044598	P	doxorubicin metabolic process	1	134	0.25	Q8CG76	0.161501
GO:0046874	P	quinolinate metabolic process	1	134	0.25	Q91WN4	0.161501
GO:0046838	P	phosphorylated carbohydrate dephosphorylation	1	134	0.25	P49442	0.161501
GO:1902644	P	tertiary alcohol metabolic process	1	134	0.25	Q8CG76	0.161501
GO:0050857	P	positive regulation of antigen receptor-mediated signaling pathway	1	134	0.25	P62908	0.161501
GO:0072413	P	signal transduction involved in mitotic cell cycle checkpoint	1	134	0.25	O88843	0.161501
GO:2000001	P	regulation of DNA damage checkpoint	1	134	0.25	Q8R3N6	0.161501
GO:2000002	P	negative regulation of DNA damage checkpoint	1	134	0.25	Q8R3N6	0.161501
GO:0045747	P	positive regulation of Notch signaling pathway	1	134	0.25	Q8VE70	0.161501
GO:2000114	P	regulation of establishment of cell polarity	1	134	0.25	Q99JI6	0.161501
GO:0022617	P	extracellular matrix disassembly	1	134	0.25	P02468	0.161501
GO:0001956	P	positive regulation of neurotransmitter secretion	1	134	0.25	Q91WN4	0.161501
GO:0039532	P	negative regulation of viral-induced cytoplasmic pattern recognition receptor signaling pathway	1	134	0.25	Q9DBU3	0.161501
GO:0060795	P	cell fate commitment involved in formation of primary germ layer	1	134	0.25	A2AQ19	0.161501
GO:0051968	P	positive regulation of synaptic transmission, glutamatergic	1	134	0.25	Q91WN4	0.161501
GO:0032653	P	regulation of interleukin-10 production	1	134	0.25	Q9WVF8	0.161501
GO:0032743	P	positive regulation of interleukin-2 production	1	134	0.25	P62908	0.161501
GO:0045191	P	regulation of isotype switching	1	134	0.25	Q8R3N6	0.161501
GO:0060972	P	left/right pattern formation	1	134	0.25	Q8R3P7	0.161501
GO:0072273	P	metanephric nephron morphogenesis	1	134	0.25	P42225	0.161501
GO:0051180	P	vitamin transport	1	134	0.25	O89020	0.161501
GO:0051683	P	establishment of Golgi localization	1	134	0.25	Q8VE70	0.161501
GO:0006586	P	indolalkylamine metabolic process	1	134	0.25	Q91WN4	0.161501
GO:0034638	P	phosphatidylcholine catabolic process	1	134	0.25	P34928	0.161501
GO:0060696	P	regulation of phospholipid catabolic process	1	134	0.25	P34928	0.161501
GO:0071545	P	inositol phosphate catabolic process	1	134	0.25	P49442	0.161501
GO:0071071	P	regulation of phospholipid biosynthetic process	1	134	0.25	P20033	0.161501
GO:0045717	P	negative regulation of fatty acid biosynthetic process	1	134	0.25	P34928	0.161501
GO:0032070	P	regulation of deoxyribonuclease activity	1	134	0.25	P62908	0.161501
GO:0006568	P	tryptophan metabolic process	1	134	0.25	Q91WN4	0.161501
GO:0030647	P	aminoglycoside antibiotic metabolic process	1	134	0.25	Q8CG76	0.161501
GO:0097052	P	L-kynurenine metabolic process	1	134	0.25	Q91WN4	0.161501
GO:0046855	P	inositol phosphate dephosphorylation	1	134	0.25	P49442	0.161501
GO:0006493	P	protein O-linked glycosylation	1	134	0.25	Q9Z222	0.161501
GO:0006104	P	succinyl-CoA metabolic process	1	134	0.25	Q9Z2I9	0.161501
GO:0002446	P	neutrophil mediated immunity	1	134	0.25	Q9WVF8	0.161501
GO:0050869	P	negative regulation of B cell activation	1	134	0.25	Q8R3N6	0.161501
GO:0042590	P	antigen processing and presentation of exogenous peptide antigen via MHC class I	1	134	0.25	Q9R233	0.161501
GO:1902403	P	signal transduction involved in mitotic DNA integrity checkpoint	1	134	0.25	O88843	0.161501
GO:1990144	P	intrinsic apoptotic signaling pathway in response to hypoxia	1	134	0.25	Q9D1X0	0.161501
GO:0010803	P	regulation of tumor necrosis factor-mediated signaling pathway	1	134	0.25	Q9D1X0	0.161501
GO:0097152	P	mesenchymal cell apoptotic process	1	134	0.25	Q6ZWR6	0.161501
GO:0036480	P	neuron intrinsic apoptotic signaling pathway in response to oxidative stress	1	134	0.25	Q62172	0.161501
GO:0036481	P	intrinsic apoptotic signaling pathway in response to hydrogen peroxide	1	134	0.25	Q8VE70	0.161501
GO:1901881	P	positive regulation of protein depolymerization	1	134	0.25	P55821	0.161501
GO:0006977	P	DNA damage response, signal transduction by p53 class mediator resulting in cell cycle arrest	1	134	0.25	O88843	0.161501
GO:1903514	P	release of sequestered calcium ion into cytosol by endoplasmic reticulum	1	134	0.25	Q9D1X0	0.161501
GO:0001711	P	endodermal cell fate commitment	1	134	0.25	A2AQ19	0.161501
GO:0072202	P	cell differentiation involved in metanephros development	1	134	0.25	P42225	0.161501
GO:0010880	P	regulation of release of sequestered calcium ion into cytosol by sarcoplasmic reticulum	1	134	0.25	Q9D1X0	0.161501
GO:2000696	P	regulation of epithelial cell differentiation involved in kidney development	1	134	0.25	P42225	0.161501
GO:0070486	P	leukocyte aggregation	1	134	0.25	P06909	0.161501
GO:0003338	P	metanephros morphogenesis	1	134	0.25	P42225	0.161501
GO:0035136	P	forelimb morphogenesis	1	134	0.25	Q7TQ95	0.161501
GO:0072077	P	renal vesicle morphogenesis	1	134	0.25	P42225	0.161501
GO:0072087	P	renal vesicle development	1	134	0.25	P42225	0.161501
GO:0002182	P	cytoplasmic translational elongation	1	134	0.25	Q8BGQ7	0.161501
GO:0030852	P	regulation of granulocyte differentiation	1	134	0.25	P49710	0.161501
GO:0045651	P	positive regulation of macrophage differentiation	1	134	0.25	P49710	0.161501
GO:1902402	P	signal transduction involved in mitotic DNA damage checkpoint	1	134	0.25	O88843	0.161501
GO:0072431	P	signal transduction involved in mitotic G1 DNA damage checkpoint	1	134	0.25	O88843	0.161501
GO:1902400	P	intracellular signal transduction involved in G1 DNA damage checkpoint	1	134	0.25	O88843	0.161501
GO:1903432	P	regulation of TORC1 signaling	1	134	0.25	Q9DC40	0.161501
GO:1904263	P	positive regulation of TORC1 signaling	1	134	0.25	Q9DC40	0.161501
GO:1903376	P	regulation of oxidative stress-induced neuron intrinsic apoptotic signaling pathway	1	134	0.25	Q62172	0.161501
GO:0014808	P	release of sequestered calcium ion into cytosol by sarcoplasmic reticulum	1	134	0.25	Q9D1X0	0.161501
GO:0048711	P	positive regulation of astrocyte differentiation	1	134	0.25	Q00560	0.161501
GO:0072182	P	regulation of nephron tubule epithelial cell differentiation	1	134	0.25	P42225	0.161501
GO:1900247	P	regulation of cytoplasmic translational elongation	1	134	0.25	Q8BGQ7	0.161501
GO:0018345	P	protein palmitoylation	1	134	0.25	Q8VDZ4	0.161501
GO:2000434	P	regulation of protein neddylation	1	134	0.25	Q3U898	0.161501
GO:0051571	P	positive regulation of histone H3-K4 methylation	1	134	0.25	A2AQ19	0.161501
GO:0080182	P	histone H3-K4 trimethylation	1	134	0.25	A2AQ19	0.161501
GO:0035970	P	peptidyl-threonine dephosphorylation	1	134	0.25	P63330	0.161501
GO:0031146	P	SCF-dependent proteasomal ubiquitin-dependent protein catabolic process	1	134	0.25	P62878	0.161501
GO:0043984	P	histone H4-K16 acetylation	1	134	0.25	Q61191	0.161501
GO:0019213	F	deacetylase activity	1	134	0.25	Q99PG0	0.161501
GO:0015932	F	nucleobase-containing compound transmembrane transporter activity	1	134	0.25	Q8JZU2	0.161501
GO:0001848	F	complement binding	1	134	0.25	P06909	0.161501
GO:0031681	F	G-protein beta-subunit binding	1	134	0.25	Q9CXP8	0.161501
GO:0061676	F	importin-alpha family protein binding	1	134	0.25	Q9CQT7	0.161501
GO:1990405	F	protein antigen binding	1	134	0.25	P63330	0.161501
GO:0043395	F	heparan sulfate proteoglycan binding	1	134	0.25	P06909	0.161501
GO:0030547	F	receptor inhibitor activity	1	134	0.25	P25085	0.161501
GO:0019788	F	NEDD8 transferase activity	1	134	0.25	P62878	0.161501
GO:0016803	F	ether hydrolase activity	1	134	0.25	Q8CG76	0.161501
GO:0004520	F	endodeoxyribonuclease activity	1	134	0.25	P62908	0.161501
GO:0002161	F	aminoacyl-tRNA editing activity	1	134	0.25	Q8BGQ7	0.161501
GO:0043027	F	cysteine-type endopeptidase inhibitor activity involved in apoptotic process	1	134	0.25	Q9D1X0	0.161501
GO:0004896	F	cytokine receptor activity	1	134	0.25	Q00560	0.161501
GO:0019107	F	myristoyltransferase activity	1	134	0.25	Q8VCH0	0.161501
GO:0004301	F	epoxide hydrolase activity	1	134	0.25	Q8CG76	0.161501
GO:0001091	F	RNA polymerase II basal transcription factor binding	1	134	0.25	Q6DFW4	0.161501
GO:0050633	F	acetyl-CoA C-myristoyltransferase activity	1	134	0.25	Q8VCH0	0.161501
GO:0031698	F	beta-2 adrenergic receptor binding	1	134	0.25	P63330	0.161501
GO:1990932	F	5.8S rRNA binding	1	134	0.25	Q6ZWN5	0.161501
GO:0000347	C	THO complex	1	134	0.25	Q8R3N6	0.161501
GO:0072379	C	ER membrane insertion complex	1	134	0.25	Q8VD33	0.161501
GO:0000445	C	THO complex part of transcription export complex	1	134	0.25	Q8R3N6	0.161501
GO:0030119	C	AP-type membrane coat adaptor complex	1	134	0.25	Q3U3N6	0.161501
GO:0031428	C	box C/D snoRNP complex	1	134	0.25	Q6DFW4	0.161501
GO:0001651	C	dense fibrillar component	1	134	0.25	Q04750	0.161501
GO:0030891	C	VCB complex	1	134	0.25	P62878	0.161501
GO:0140096	F	catalytic activity, acting on a protein	15	134	0.0566038	Q8K0D2,Q9ET22,Q9CQT7,Q9QYZ4,Q04750,Q63932,Q9DBU3,Q9QZ41,P63330,O35445,P62878,Q8BFX1,Q9Z1K5,Q8VDZ4,Q8CG71	0.163211
GO:0009072	P	aromatic amino acid family metabolic process	2	134	0.117647	Q8BVI4,Q91WN4	0.16452
GO:0048260	P	positive regulation of receptor-mediated endocytosis	2	134	0.117647	Q9D5T0,Q6ZWR6	0.16452
GO:0046503	P	glycerolipid catabolic process	2	134	0.117647	Q99PG0,P34928	0.16452
GO:0050671	P	positive regulation of lymphocyte proliferation	2	134	0.117647	Q00560,P62908	0.16452
GO:0014909	P	smooth muscle cell migration	2	134	0.117647	P20033,Q00560	0.16452
GO:0098927	P	vesicle-mediated transport between endosomal compartments	2	134	0.117647	P51150,Q63932	0.16452
GO:0045022	P	early endosome to late endosome transport	2	134	0.117647	Q63932,P51150	0.16452
GO:0071347	P	cellular response to interleukin-1	2	134	0.117647	P25085,Q91WN4	0.16452
GO:0019674	P	NAD metabolic process	2	134	0.117647	Q91WN4,Q8C5H8	0.16452
GO:0033138	P	positive regulation of peptidyl-serine phosphorylation	2	134	0.117647	P49710,Q8VE70	0.16452
GO:0098802	C	plasma membrane receptor complex	2	134	0.117647	Q00560,Q9EP69	0.16452
GO:0016358	P	dendrite development	4	134	0.08	Q6ZWR6,E9Q4N7,Q9D945,P49710	0.166392
GO:0031098	P	stress-activated protein kinase signaling cascade	4	134	0.08	Q63932,Q8VE70,P25085,P62908	0.166392
GO:0044262	P	cellular carbohydrate metabolic process	5	134	0.0735294	Q00560,Q9R182,Q9Z222,Q6S5C2,P49442	0.166814
GO:0044242	P	cellular lipid catabolic process	5	134	0.0735294	Q8VCH0,Q9R182,Q99PG0,P34928,Q8R0X7	0.166814
GO:0002526	P	acute inflammatory response	3	134	0.0909091	P25085,Q60590,P06909	0.167576
GO:0051246	P	regulation of protein metabolic process	30	134	0.0511073	Q63932,Q9D7H4,P63330,Q3UBZ5,O88843,P42225,P62908,P06909,Q6A037,P20033,Q9CQT7,P62878,Q9Z1K5,Q8VE70,P49710,Q00560,Q9D1X0,P25085,Q8R3Q2,P51150,Q6ZWN5,A2AQ19,Q99JI6,Q9DC40,Q9DCP9,Q8BGQ7,Q99KU6,Q9CYD3,Q9D1D4,Q3U898	0.169527
GO:0016072	P	rRNA metabolic process	5	134	0.0724638	Q6ZWV7,Q3UHX0,Q9CR57,Q04750,Q9DBU3	0.174038
GO:0005667	C	transcription factor complex	5	134	0.0724638	P63139,Q9D8P7,P27699,P49710,Q9DCP9	0.174038
GO:1902533	P	positive regulation of intracellular signal transduction	11	134	0.0591398	Q63932,Q9D7H4,P20033,P49710,Q8VE70,Q00560,P25085,P62908,Q99JI6,Q62172,Q9DC40	0.174247
GO:0098791	C	Golgi subcompartment	9	134	0.0616438	Q5XJY5,Q6S5C2,Q8VE70,Q99KU6,Q9D1D4,Q9EP69,Q9R233,Q9Z222,Q3U3N6	0.174593
GO:0007596	P	blood coagulation	3	134	0.0882353	P20033,P06909,Q7TQ95	0.178365
GO:0050773	P	regulation of dendrite development	3	134	0.0882353	Q6ZWR6,Q9D945,P49710	0.178365
GO:0019748	P	secondary metabolic process	2	134	0.111111	Q8VCH0,Q8CG76	0.180128
GO:0070665	P	positive regulation of leukocyte proliferation	2	134	0.111111	Q00560,P62908	0.180128
GO:0032606	P	type I interferon production	2	134	0.111111	P42225,Q9DBU3	0.180128
GO:0032946	P	positive regulation of mononuclear cell proliferation	2	134	0.111111	Q00560,P62908	0.180128
GO:0046545	P	development of primary female sexual characteristics	2	134	0.111111	P11862,Q8R0X7	0.180128
GO:0060999	P	positive regulation of dendritic spine development	2	134	0.111111	P49710,Q9D945	0.180128
GO:1901880	P	negative regulation of protein depolymerization	2	134	0.111111	P55821,Q3UMY5	0.180128
GO:0008585	P	female gonad development	2	134	0.111111	P11862,Q8R0X7	0.180128
GO:0071482	P	cellular response to light stimulus	2	134	0.111111	Q3U898,Q6A037	0.180128
GO:0060191	P	regulation of lipase activity	2	134	0.111111	Q9R182,P34928	0.180128
GO:0032784	P	regulation of DNA-templated transcription, elongation	2	134	0.111111	Q8R3N6,A2AQ19	0.180128
GO:0034644	P	cellular response to UV	2	134	0.111111	Q3U898,Q6A037	0.180128
GO:0018208	P	peptidyl-proline modification	2	134	0.111111	Q9CYD3,Q8CG71	0.180128
GO:0000781	C	chromosome, telomeric region	2	134	0.111111	Q8R3N6,Q9DC40	0.180128
GO:0050821	P	protein stabilization	5	134	0.0714286	O89020,Q61191,Q8VE70,Q9CYD3,Q9DC40	0.18138
GO:0034329	P	cell junction assembly	4	134	0.0769231	Q9QY23,Q9JK83,P02468,Q99JI6	0.1836
GO:1904062	P	regulation of cation transmembrane transport	4	134	0.0769231	Q9D1X0,P63330,Q3URD3,Q9JIL4	0.1836
GO:0010950	P	positive regulation of endopeptidase activity	4	134	0.0769231	O88843,P42225,P63330,P62908	0.1836
GO:0006511	P	ubiquitin-dependent protein catabolic process	9	134	0.0608108	O35445,Q8VD33,Q9JMG3,P62878,Q9CQT7,Q6A037,Q9Z1K5,Q8BFX1,P46471	0.184575
GO:0051051	P	negative regulation of transport	7	134	0.0642202	P25085,P34928,P63330,Q99JI6,Q80WQ6,Q9D1X0,P51150	0.187204
GO:0019898	C	extrinsic component of membrane	5	134	0.0704225	Q3U3N6,P51150,P62880,Q9CXP8,Q9D7V9	0.188838
GO:0050817	P	coagulation	3	134	0.0857143	Q7TQ95,P20033,P06909	0.189341
GO:0036473	P	cell death in response to oxidative stress	3	134	0.0857143	Q8VE70,Q9D1X0,Q62172	0.189341
GO:0007599	P	hemostasis	3	134	0.0857143	Q7TQ95,P20033,P06909	0.189341
GO:0048018	F	receptor ligand activity	3	134	0.0857143	P25085,P20033,Q9R182	0.189341
GO:0022627	C	cytosolic small ribosomal subunit	3	134	0.0857143	P62281,P62908,Q6ZWN5	0.189341
GO:0043085	P	positive regulation of catalytic activity	13	134	0.0562771	Q63932,Q9D7H4,O88843,P42225,P62908,P63330,Q62172,P20033,Q8VE70,P25085,Q9DC40,Q9DCP9,Q99KU6	0.191353
GO:0003924	F	GTPase activity	4	134	0.0754717	P51150,P62880,Q99JI6,Q9CXP8	0.192417
GO:0000978	F	RNA polymerase II proximal promoter sequence-specific DNA binding	6	134	0.0659341	P27699,P42225,P63139,Q04750,Q61191,Q9JJZ6	0.195939
GO:0031570	P	DNA integrity checkpoint	2	134	0.105263	O88843,Q8R3N6	0.195949
GO:2001021	P	negative regulation of response to DNA damage stimulus	2	134	0.105263	P62908,Q8R3N6	0.195949
GO:0045639	P	positive regulation of myeloid cell differentiation	2	134	0.105263	P49710,P42225	0.195949
GO:0000077	P	DNA damage checkpoint	2	134	0.105263	O88843,Q8R3N6	0.195949
GO:0043242	P	negative regulation of protein complex disassembly	2	134	0.105263	P55821,Q3UMY5	0.195949
GO:0016525	P	negative regulation of angiogenesis	2	134	0.105263	Q8VE70,P42225	0.195949
GO:0014812	P	muscle cell migration	2	134	0.105263	P20033,Q00560	0.195949
GO:0014065	P	phosphatidylinositol 3-kinase signaling	2	134	0.105263	P20033,P49710	0.195949
GO:0043666	P	regulation of phosphoprotein phosphatase activity	2	134	0.105263	P63330,Q8R3Q2	0.195949
GO:0046330	P	positive regulation of JNK cascade	2	134	0.105263	P25085,P62908	0.195949
GO:0015030	C	Cajal body	2	134	0.105263	Q6DFW4,Q9Z1K5	0.195949
GO:2000116	P	regulation of cysteine-type endopeptidase activity	5	134	0.0694444	O88843,P42225,Q9D1X0,P63330,P62908	0.196405
GO:0032878	P	regulation of establishment or maintenance of cell polarity	1	134	0.2	Q99JI6	0.197652
GO:0032613	P	interleukin-10 production	1	134	0.2	Q9WVF8	0.197652
GO:0032369	P	negative regulation of lipid transport	1	134	0.2	P34928	0.197652
GO:0051589	P	negative regulation of neurotransmitter transport	1	134	0.2	Q99JI6	0.197652
GO:1903748	P	negative regulation of establishment of protein localization to mitochondrion	1	134	0.2	Q9D1X0	0.197652
GO:1902932	P	positive regulation of alcohol biosynthetic process	1	134	0.2	Q99J08	0.197652
GO:0090205	P	positive regulation of cholesterol metabolic process	1	134	0.2	Q99J08	0.197652
GO:0070189	P	kynurenine metabolic process	1	134	0.2	Q91WN4	0.197652
GO:1903644	P	regulation of chaperone-mediated protein folding	1	134	0.2	Q8VD33	0.197652
GO:0098815	P	modulation of excitatory postsynaptic potential	1	134	0.2	Q6ZWR6	0.197652
GO:0060547	P	negative regulation of necrotic cell death	1	134	0.2	Q9D1X0	0.197652
GO:0039531	P	regulation of viral-induced cytoplasmic pattern recognition receptor signaling pathway	1	134	0.2	Q9DBU3	0.197652
GO:0045738	P	negative regulation of DNA repair	1	134	0.2	P62908	0.197652
GO:0090077	P	foam cell differentiation	1	134	0.2	P42225	0.197652
GO:0060445	P	branching involved in salivary gland morphogenesis	1	134	0.2	P20033	0.197652
GO:0072210	P	metanephric nephron development	1	134	0.2	P42225	0.197652
GO:0050919	P	negative chemotaxis	1	134	0.2	P20033	0.197652
GO:1903792	P	negative regulation of anion transport	1	134	0.2	P25085	0.197652
GO:1904590	P	negative regulation of protein import	1	134	0.2	P63330	0.197652
GO:0042308	P	negative regulation of protein import into nucleus	1	134	0.2	P63330	0.197652
GO:0045648	P	positive regulation of erythrocyte differentiation	1	134	0.2	P42225	0.197652
GO:0009310	P	amine catabolic process	1	134	0.2	Q91WN4	0.197652
GO:0045542	P	positive regulation of cholesterol biosynthetic process	1	134	0.2	Q99J08	0.197652
GO:0032042	P	mitochondrial DNA metabolic process	1	134	0.2	P06909	0.197652
GO:0006071	P	glycerol metabolic process	1	134	0.2	Q9R182	0.197652
GO:0016137	P	glycoside metabolic process	1	134	0.2	Q8CG76	0.197652
GO:0002823	P	negative regulation of adaptive immune response based on somatic recombination of immune receptors built from immunoglobulin superfamily domains	1	134	0.2	Q8R3N6	0.197652
GO:0038202	P	TORC1 signaling	1	134	0.2	Q9DC40	0.197652
GO:1902177	P	positive regulation of oxidative stress-induced intrinsic apoptotic signaling pathway	1	134	0.2	Q62172	0.197652
GO:0002934	P	desmosome organization	1	134	0.2	Q9QY23	0.197652
GO:0031115	P	negative regulation of microtubule polymerization	1	134	0.2	P55821	0.197652
GO:0046530	P	photoreceptor cell differentiation	1	134	0.2	P06909	0.197652
GO:0010742	P	macrophage derived foam cell differentiation	1	134	0.2	P42225	0.197652
GO:0007606	P	sensory perception of chemical stimulus	1	134	0.2	Q9Z222	0.197652
GO:0072234	P	metanephric nephron tubule development	1	134	0.2	P42225	0.197652
GO:0072243	P	metanephric nephron epithelium development	1	134	0.2	P42225	0.197652
GO:0046784	P	viral mRNA export from host cell nucleus	1	134	0.2	Q8R3N6	0.197652
GO:0042402	P	cellular biogenic amine catabolic process	1	134	0.2	Q91WN4	0.197652
GO:0046475	P	glycerophospholipid catabolic process	1	134	0.2	P34928	0.197652
GO:0106120	P	positive regulation of sterol biosynthetic process	1	134	0.2	Q99J08	0.197652
GO:0006661	P	phosphatidylinositol biosynthetic process	1	134	0.2	P20033	0.197652
GO:0046439	P	L-cysteine metabolic process	1	134	0.2	P60334	0.197652
GO:0031297	P	replication fork processing	1	134	0.2	Q8R3N6	0.197652
GO:0045649	P	regulation of macrophage differentiation	1	134	0.2	P49710	0.197652
GO:0072160	P	nephron tubule epithelial cell differentiation	1	134	0.2	P42225	0.197652
GO:0071712	P	ER-associated misfolded protein catabolic process	1	134	0.2	O35445	0.197652
GO:0031954	P	positive regulation of protein autophosphorylation	1	134	0.2	P20033	0.197652
GO:0042104	P	positive regulation of activated T cell proliferation	1	134	0.2	P62908	0.197652
GO:0032947	F	protein-containing complex scaffold activity	1	134	0.2	Q63932	0.197652
GO:0016801	F	hydrolase activity, acting on ether bonds	1	134	0.2	Q8CG76	0.197652
GO:0004536	F	deoxyribonuclease activity	1	134	0.2	P62908	0.197652
GO:0015238	F	drug transmembrane transporter activity	1	134	0.2	Q8JZU2	0.197652
GO:0015605	F	organophosphate ester transmembrane transporter activity	1	134	0.2	Q8JZU2	0.197652
GO:0016706	F	oxidoreductase activity, acting on paired donors, with incorporation or reduction of molecular oxygen, 2-oxoglutarate as one donor, and incorporation of one atom each of oxygen into both donors	1	134	0.2	Q8CG71	0.197652
GO:0048407	F	platelet-derived growth factor binding	1	134	0.2	P20033	0.197652
GO:0005246	F	calcium channel regulator activity	1	134	0.2	P62880	0.197652
GO:0004033	F	aldo-keto reductase (NADP) activity	1	134	0.2	Q8CG76	0.197652
GO:0016417	F	S-acyltransferase activity	1	134	0.2	Q8VDZ4	0.197652
GO:0008106	F	alcohol dehydrogenase (NADP+) activity	1	134	0.2	Q8CG76	0.197652
GO:0099122	F	RNA polymerase II C-terminal domain binding	1	134	0.2	A2AQ19	0.197652
GO:0005164	F	tumor necrosis factor receptor binding	1	134	0.2	P42225	0.197652
GO:0031435	F	mitogen-activated protein kinase kinase kinase binding	1	134	0.2	Q9DCP9	0.197652
GO:0004032	F	alditol:NADP+ 1-oxidoreductase activity	1	134	0.2	Q8CG76	0.197652
GO:0003985	F	acetyl-CoA C-acetyltransferase activity	1	134	0.2	Q8VCH0	0.197652
GO:0030992	C	intraciliary transport particle B	1	134	0.2	Q8R3P7	0.197652
GO:0044327	C	dendritic spine head	1	134	0.2	Q6ZWR6	0.197652
GO:0070761	C	pre-snoRNP complex	1	134	0.2	Q6DFW4	0.197652
GO:0042589	C	zymogen granule membrane	1	134	0.2	Q9D1D4	0.197652
GO:0030688	C	preribosome, small subunit precursor	1	134	0.2	Q9DBU3	0.197652
GO:0000153	C	cytoplasmic ubiquitin ligase complex	1	134	0.2	P62878	0.197652
GO:0031616	C	spindle pole centrosome	1	134	0.2	Q9CZA6	0.197652
GO:0097208	C	alveolar lamellar body	1	134	0.2	P51150	0.197652
GO:0006805	P	xenobiotic metabolic process	3	134	0.0833333	Q8VCH0,P60334,P13745	0.200487
GO:0016747	F	transferase activity, transferring acyl groups other than amino-acyl groups	3	134	0.0833333	Q8VCH0,Q8VDZ4,Q61191	0.200487
GO:0019887	F	protein kinase regulator activity	3	134	0.0833333	Q63932,Q9DCP9,Q9QZ41	0.200487
GO:0019843	F	rRNA binding	3	134	0.0833333	P62908,Q6ZWN5,P62281	0.200487
GO:0032993	C	protein-DNA complex	3	134	0.0833333	Q64522,P63139,Q04750	0.200487
GO:0000313	C	organellar ribosome	3	134	0.0833333	Q9D0Y8,Q9CPX7,Q9D2R8	0.200487
GO:0005761	C	mitochondrial ribosome	3	134	0.0833333	Q9D0Y8,Q9CPX7,Q9D2R8	0.200487
GO:0051650	P	establishment of vesicle localization	4	134	0.0740741	Q9D1D4,Q9CZA6,Q99JI6,P51150	0.201367
GO:0034762	P	regulation of transmembrane transport	5	134	0.0684932	Q9D1X0,Q9JIL4,Q3UBX0,P63330,Q3URD3	0.204078
GO:0006820	P	anion transport	5	134	0.0684932	Q8JZU2,Q91WN4,P25085,P34928,Q9JIL4	0.204078
GO:0019867	C	outer membrane	5	134	0.0684932	Q3UBX0,Q6ZWR6,Q91WN4,O88441,Q9CQN3	0.204078
GO:0031968	C	organelle outer membrane	5	134	0.0684932	Q3UBX0,Q6ZWR6,Q91WN4,O88441,Q9CQN3	0.204078
GO:0098797	C	plasma membrane protein complex	5	134	0.0684932	P62880,Q9CXP8,Q9D1D4,Q00560,Q9EP69	0.204078
GO:0022626	C	cytosolic ribosome	5	134	0.0684932	Q6ZWV7,Q9CR57,P62281,P62908,Q6ZWN5	0.204078
GO:0050789	P	regulation of biological process	81	134	0.0459705	Q8R3N6,A2AQ19,P27699,P42225,P49710,P63330,Q61191,Q63932,Q9D7H4,P06909,P20033,Q6ZWR6,Q9D5T0,Q60590,Q921K9,A2AKB4,Q00560,Q9R182,Q9QYZ4,Q64522,P63139,Q91WR3,E9Q4N7,Q9JJZ6,Q3UBZ5,O88843,P55821,Q3UMY5,P11862,Q9QZ41,P51150,P62880,Q9CXP8,Q8R3P7,Q62172,Q99JI6,P25085,Q8VE70,Q9D1X0,Q3U898,Q6ZWN5,Q8BFX1,Q8CG71,Q71FD7,Q9R233,O35445,P62908,Q9QY23,Q99PG0,P34928,Q91WN4,Q8VCR2,Q9DBU3,Q6A037,Q9DC40,Q7TQ95,Q9JIL4,…	0.205065
GO:0044454	C	nuclear chromosome part	7	134	0.0625	Q8R3N6,Q9DC40,P42225,Q3U898,Q64522,Q04750,E9Q4N7	0.205449
GO:0044087	P	regulation of cellular component biogenesis	12	134	0.0560748	Q6ZWR6,P49710,P55821,P62908,Q9DBU3,Q71FD7,Q99JI6,Q61191,P46471,Q9D1X0,P51150,O35445	0.207463
GO:0033002	P	muscle cell proliferation	3	134	0.0810811	Q9D1X0,P42225,Q62172	0.211786
GO:0006338	P	chromatin remodeling	3	134	0.0810811	E9Q4N7,Q04750,Q61191	0.211786
GO:0071478	P	cellular response to radiation	3	134	0.0810811	Q3U898,Q6A037,Q3UBX0	0.211786
GO:0050730	P	regulation of peptidyl-tyrosine phosphorylation	3	134	0.0810811	P49710,Q00560,P20033	0.211786
GO:0030545	F	receptor regulator activity	3	134	0.0810811	P25085,P20033,Q9R182	0.211786
GO:0046660	P	female sex differentiation	2	134	0.1	P11862,Q8R0X7	0.211937
GO:0099072	P	regulation of postsynaptic membrane neurotransmitter receptor levels	2	134	0.1	Q6ZWR6,Q9D5T0	0.211937
GO:0044106	P	cellular amine metabolic process	2	134	0.1	Q91WN4,Q9D7V9	0.211937
GO:0048017	P	inositol lipid-mediated signaling	2	134	0.1	P20033,P49710	0.211937
GO:0015893	P	drug transport	2	134	0.1	Q8JZU2,Q62172	0.211937
GO:0048015	P	phosphatidylinositol-mediated signaling	2	134	0.1	P20033,P49710	0.211937
GO:0042058	P	regulation of epidermal growth factor receptor signaling pathway	2	134	0.1	P51150,Q80WQ6	0.211937
GO:0048814	P	regulation of dendrite morphogenesis	2	134	0.1	P49710,Q6ZWR6	0.211937
GO:0016765	F	transferase activity, transferring alkyl or aryl (other than methyl) groups	2	134	0.1	P13745,Q99J08	0.211937
GO:0005504	F	fatty acid binding	2	134	0.1	O89020,P34928	0.211937
GO:0030670	C	phagocytic vesicle membrane	2	134	0.1	P51150,Q9R233	0.211937
GO:0071944	C	cell periphery	33	134	0.0492537	A2AKB4,E9Q4N7,P06909,P49710,P60334,P63330,P62818,P62908,Q32M21,Q62172,Q80WQ6,Q8VDZ4,Q8VE70,Q99JI6,Q99KU6,Q9D123,Q9D1D4,Q9JIL4,Q9JJC6,Q9JK83,Q9QXL2,Q9QY23,Q63932,Q3URD3,P62880,Q9CXP8,Q9R233,Q00560,Q9CZA6,Q9EP69,Q6ZWR6,Q9D5T0,Q9JMG3	0.214331
GO:0009893	P	positive regulation of metabolic process	35	134	0.048951	Q63932,Q9D7H4,Q9D5T0,O88843,P42225,Q8R3N6,Q9QZ41,P62908,Q61191,Q8VE70,Q9QY23,Q99PG0,Q8VCR2,P20033,P62878,Q9Z1K5,P63330,A2AQ19,P49710,Q00560,P25085,Q99J08,P51150,Q9R182,E9Q4N7,P63139,Q8BFX1,P46471,Q6ZWN5,P27699,Q9JJZ6,Q99JI6,Q9DC40,Q9DCP9,Q99KU6	0.215887
GO:0000987	F	proximal promoter sequence-specific DNA binding	6	134	0.0638298	P27699,P42225,P63139,Q04750,Q61191,Q9JJZ6	0.216498
GO:0006631	P	fatty acid metabolic process	7	134	0.0614035	Q8VCH0,P13745,P34928,P27699,Q8R0X7,Q9D7V9,Q9R182	0.217981
GO:0016788	F	hydrolase activity, acting on ester bonds	7	134	0.0614035	Q8BGQ7,Q9EP69,P49442,P62908,P63330,Q99PG0,Q9D114	0.217981
GO:0050878	P	regulation of body fluid levels	4	134	0.0714286	Q7TQ95,P60334,P20033,P06909	0.219629
GO:0051648	P	vesicle localization	4	134	0.0714286	Q9D1D4,Q9CZA6,P51150,Q99JI6	0.219629
GO:0061136	P	regulation of proteasomal protein catabolic process	4	134	0.0714286	Q9CQT7,Q6A037,P62878,Q9Z1K5	0.219629
GO:0019941	P	modification-dependent protein catabolic process	9	134	0.0580645	O35445,P46471,P62878,Q9Z1K5,Q8VD33,Q9JMG3,Q9CQT7,Q6A037,Q8BFX1	0.221432
GO:0016020	C	membrane	61	134	0.0467075	A2AKB4,E9Q4N7,P06909,P49710,P60334,P63330,P62818,P62908,Q32M21,Q62172,Q80WQ6,Q8VDZ4,Q8VE70,Q99JI6,Q99KU6,Q9D123,Q9D1D4,Q9JIL4,Q9JJC6,Q9JK83,Q9QXL2,Q9QY23,O35445,Q7TQ95,Q8R0X7,Q99PG0,Q9EP69,Q9R233,Q3URD3,Q3UBX0,O35343,Q3U3N6,Q6ZWR6,Q9CZA6,P51150,Q8JZU2,Q8R404,Q91WN4,Q5XJY5,Q6S5C2,Q9Z222,Q9D5T0,Q9JMG3,P62880,Q9CXP8,Q3U0Y2,Q8K201,Q9DCC3,Q9JLL0,Q9D7V9,O88441,Q9CQN3,Q00560,Q63932,P11862,P20033,P55821,…	0.222191
GO:0051668	P	localization within membrane	3	134	0.0789474	Q6ZWR6,Q9D5T0,Q9JJC6	0.223222
GO:0034612	P	response to tumor necrosis factor	3	134	0.0789474	Q9D1X0,P42225,P62908	0.223222
GO:0098562	C	cytoplasmic side of membrane	3	134	0.0789474	Q63932,P62880,Q9CXP8	0.223222
GO:0000775	C	chromosome, centromeric region	3	134	0.0789474	Q9CPV2,Q9CZA6,P63330	0.223222
GO:0043632	P	modification-dependent macromolecule catabolic process	9	134	0.0576923	O35445,P46471,P62878,Q9Z1K5,Q8VD33,Q9JMG3,Q9CQT7,Q6A037,Q8BFX1	0.226923
GO:0007050	P	cell cycle arrest	2	134	0.0952381	O88843,P11862	0.228047
GO:0034308	P	primary alcohol metabolic process	2	134	0.0952381	Q8CG76,Q9D7V9	0.228047
GO:2000181	P	negative regulation of blood vessel morphogenesis	2	134	0.0952381	P42225,Q8VE70	0.228047
GO:1901879	P	regulation of protein depolymerization	2	134	0.0952381	P55821,Q3UMY5	0.228047
GO:0006261	P	DNA-dependent DNA replication	2	134	0.0952381	Q9QZ41,Q8R3N6	0.228047
GO:0033135	P	regulation of peptidyl-serine phosphorylation	2	134	0.0952381	P49710,Q8VE70	0.228047
GO:0000187	P	activation of MAPK activity	2	134	0.0952381	Q63932,Q9D7H4	0.228047
GO:0140097	F	catalytic activity, acting on DNA	2	134	0.0952381	P62908,Q04750	0.228047
GO:0008236	F	serine-type peptidase activity	2	134	0.0952381	Q8K0D2,Q9ET22	0.228047
GO:0016407	F	acetyltransferase activity	2	134	0.0952381	Q8VCH0,Q61191	0.228047
GO:0010952	P	positive regulation of peptidase activity	4	134	0.0701754	O88843,P42225,P63330,P62908	0.228925
GO:0016787	F	hydrolase activity	21	134	0.0509709	P51150,P62880,Q99JI6,Q9CXP8,Q8BGQ7,Q9QXL2,Q8K0D2,Q62172,Q9ET22,Q9CQT7,Q9EP69,P49442,P62908,P63330,Q99PG0,P46471,Q9D5T0,Q9D114,Q9D7V9,Q8VDK1,Q8CG76	0.231701
GO:0071684	P	organism emergence from protective structure	1	134	0.166667	Q61191	0.232256
GO:0042447	P	hormone catabolic process	1	134	0.166667	Q8VCH0	0.232256
GO:1903334	P	positive regulation of protein folding	1	134	0.166667	Q8VD33	0.232256
GO:0060148	P	positive regulation of posttranscriptional gene silencing	1	134	0.166667	Q63932	0.232256
GO:1900038	P	negative regulation of cellular response to hypoxia	1	134	0.166667	Q9D1X0	0.232256
GO:0035188	P	hatching	1	134	0.166667	Q61191	0.232256
GO:0048286	P	lung alveolus development	1	134	0.166667	P20033	0.232256
GO:0042430	P	indole-containing compound metabolic process	1	134	0.166667	Q91WN4	0.232256
GO:0002092	P	positive regulation of receptor internalization	1	134	0.166667	Q9D5T0	0.232256
GO:0019400	P	alditol metabolic process	1	134	0.166667	Q9R182	0.232256
GO:0043647	P	inositol phosphate metabolic process	1	134	0.166667	P49442	0.232256
GO:0002208	P	somatic diversification of immunoglobulins involved in immune response	1	134	0.166667	Q8R3N6	0.232256
GO:0030449	P	regulation of complement activation	1	134	0.166667	P06909	0.232256
GO:0002381	P	immunoglobulin production involved in immunoglobulin mediated immune response	1	134	0.166667	Q8R3N6	0.232256
GO:0002820	P	negative regulation of adaptive immune response	1	134	0.166667	Q8R3N6	0.232256
GO:0002478	P	antigen processing and presentation of exogenous peptide antigen	1	134	0.166667	Q9R233	0.232256
GO:0044819	P	mitotic G1/S transition checkpoint	1	134	0.166667	O88843	0.232256
GO:0010544	P	negative regulation of platelet activation	1	134	0.166667	P20033	0.232256
GO:0071158	P	positive regulation of cell cycle arrest	1	134	0.166667	O88843	0.232256
GO:0033260	P	nuclear DNA replication	1	134	0.166667	Q9QZ41	0.232256
GO:2000637	P	positive regulation of gene silencing by miRNA	1	134	0.166667	Q63932	0.232256
GO:0032330	P	regulation of chondrocyte differentiation	1	134	0.166667	Q7TQ95	0.232256
GO:0001835	P	blastocyst hatching	1	134	0.166667	Q61191	0.232256
GO:0072170	P	metanephric tubule development	1	134	0.166667	P42225	0.232256
GO:0031649	P	heat generation	1	134	0.166667	P25085	0.232256
GO:0048261	P	negative regulation of receptor-mediated endocytosis	1	134	0.166667	P34928	0.232256
GO:0051836	P	translocation of molecules into other organism involved in symbiotic interaction	1	134	0.166667	Q8R3N6	0.232256
GO:0044417	P	translocation of molecules into host	1	134	0.166667	Q8R3N6	0.232256
GO:0030149	P	sphingolipid catabolic process	1	134	0.166667	Q8R0X7	0.232256
GO:0010898	P	positive regulation of triglyceride catabolic process	1	134	0.166667	Q99PG0	0.232256
GO:0006559	P	L-phenylalanine catabolic process	1	134	0.166667	Q8BVI4	0.232256
GO:0046466	P	membrane lipid catabolic process	1	134	0.166667	Q8R0X7	0.232256
GO:0000098	P	sulfur amino acid catabolic process	1	134	0.166667	P60334	0.232256
GO:0006729	P	tetrahydrobiopterin biosynthetic process	1	134	0.166667	Q8BVI4	0.232256
GO:0046834	P	lipid phosphorylation	1	134	0.166667	P49442	0.232256
GO:0045005	P	DNA-dependent DNA replication maintenance of fidelity	1	134	0.166667	Q8R3N6	0.232256
GO:0002204	P	somatic recombination of immunoglobulin genes involved in immune response	1	134	0.166667	Q8R3N6	0.232256
GO:0031571	P	mitotic G1 DNA damage checkpoint	1	134	0.166667	O88843	0.232256
GO:0044783	P	G1 DNA damage checkpoint	1	134	0.166667	O88843	0.232256
GO:0032008	P	positive regulation of TOR signaling	1	134	0.166667	Q9DC40	0.232256
GO:0060333	P	interferon-gamma-mediated signaling pathway	1	134	0.166667	P42225	0.232256
GO:0071711	P	basement membrane organization	1	134	0.166667	P11862	0.232256
GO:1903306	P	negative regulation of regulated secretory pathway	1	134	0.166667	Q99JI6	0.232256
GO:0001947	P	heart looping	1	134	0.166667	Q8R3P7	0.232256
GO:1903671	P	negative regulation of sprouting angiogenesis	1	134	0.166667	Q8VE70	0.232256
GO:0061371	P	determination of heart left/right asymmetry	1	134	0.166667	Q8R3P7	0.232256
GO:0002230	P	positive regulation of defense response to virus by host	1	134	0.166667	P42225	0.232256
GO:0090312	P	positive regulation of protein deacetylation	1	134	0.166667	Q99KU6	0.232256
GO:0046854	P	phosphatidylinositol phosphorylation	1	134	0.166667	P49442	0.232256
GO:0043687	P	post-translational protein modification	1	134	0.166667	Q9CYD3	0.232256
GO:1902222	P	erythrose 4-phosphate/phosphoenolpyruvate family amino acid catabolic process	1	134	0.166667	Q8BVI4	0.232256
GO:0045190	P	isotype switching	1	134	0.166667	Q8R3N6	0.232256
GO:0031065	P	positive regulation of histone deacetylation	1	134	0.166667	Q99KU6	0.232256
GO:0071354	P	cellular response to interleukin-6	1	134	0.166667	Q00560	0.232256
GO:0090049	P	regulation of cell migration involved in sprouting angiogenesis	1	134	0.166667	Q8VE70	0.232256
GO:0072207	P	metanephric epithelium development	1	134	0.166667	P42225	0.232256
GO:0010517	P	regulation of phospholipase activity	1	134	0.166667	Q9R182	0.232256
GO:0000463	P	maturation of LSU-rRNA from tricistronic rRNA transcript (SSU-rRNA, 5.8S rRNA, LSU-rRNA)	1	134	0.166667	Q6ZWV7	0.232256
GO:1902570	P	protein localization to nucleolus	1	134	0.166667	Q3UHX0	0.232256
GO:0009435	P	NAD biosynthetic process	1	134	0.166667	Q91WN4	0.232256
GO:0070296	P	sarcoplasmic reticulum calcium ion transport	1	134	0.166667	Q9D1X0	0.232256
GO:0005201	F	extracellular matrix structural constituent	1	134	0.166667	P02468	0.232256
GO:0045294	F	alpha-catenin binding	1	134	0.166667	Q9QY23	0.232256
GO:0046625	F	sphingolipid binding	1	134	0.166667	P02468	0.232256
GO:0016832	F	aldehyde-lyase activity	1	134	0.166667	Q8R0X7	0.232256
GO:0070402	F	NADPH binding	1	134	0.166667	Q8BVI4	0.232256
GO:0031690	F	adrenergic receptor binding	1	134	0.166667	P63330	0.232256
GO:0031624	F	ubiquitin conjugating enzyme binding	1	134	0.166667	Q9Z1K5	0.232256
GO:0050815	F	phosphoserine residue binding	1	134	0.166667	A2AQ19	0.232256
GO:0016453	F	C-acetyltransferase activity	1	134	0.166667	Q8VCH0	0.232256
GO:0070181	F	small ribosomal subunit rRNA binding	1	134	0.166667	P62908	0.232256
GO:0000979	F	RNA polymerase II core promoter sequence-specific DNA binding	1	134	0.166667	P42225	0.232256
GO:0030990	C	intraciliary transport particle	1	134	0.166667	Q8R3P7	0.232256
GO:0072669	C	tRNA-splicing ligase complex	1	134	0.166667	Q922M7	0.232256
GO:0044420	C	extracellular matrix component	1	134	0.166667	P02468	0.232256
GO:0030663	C	COPI-coated vesicle membrane	1	134	0.166667	Q5XJY5	0.232256
GO:0005742	C	mitochondrial outer membrane translocase complex	1	134	0.166667	Q9CQN3	0.232256
GO:0061617	C	MICOS complex	1	134	0.166667	Q8R404	0.232256
GO:0042599	C	lamellar body	1	134	0.166667	P51150	0.232256
GO:0061659	F	ubiquitin-like protein ligase activity	3	134	0.0769231	P62878,O35445,Q9Z1K5	0.234778
GO:0061630	F	ubiquitin protein ligase activity	3	134	0.0769231	P62878,O35445,Q9Z1K5	0.234778
GO:0017111	F	nucleoside-triphosphatase activity	8	134	0.0583942	P51150,P62880,Q99JI6,Q9CXP8,Q9QXL2,Q62172,P46471,Q9D5T0	0.235329
GO:0000228	C	nuclear chromosome	7	134	0.0598291	Q8R3N6,Q9DC40,P42225,Q3U898,Q64522,E9Q4N7,Q04750	0.237285
GO:0006508	P	proteolysis	18	134	0.0515759	O35445,P46471,P62878,Q9Z1K5,O88843,P42225,Q8VD33,Q9JMG3,P06909,Q9CQT7,Q6A037,Q9D1X0,Q8BFX1,P63330,P62908,Q80WQ6,Q8K0D2,Q9ET22	0.239082
GO:0046982	F	protein heterodimerization activity	5	134	0.0641026	P20033,P63330,P63139,Q64522,Q8VD33	0.243844
GO:0045833	P	negative regulation of lipid metabolic process	2	134	0.0909091	P20033,P34928	0.244241
GO:1901343	P	negative regulation of vasculature development	2	134	0.0909091	P42225,Q8VE70	0.244241
GO:0072006	P	nephron development	2	134	0.0909091	P42225,P06909	0.244241
GO:0009308	P	amine metabolic process	2	134	0.0909091	Q91WN4,Q9D7V9	0.244241
GO:1901184	P	regulation of ERBB signaling pathway	2	134	0.0909091	P51150,Q80WQ6	0.244241
GO:0050905	P	neuromuscular process	2	134	0.0909091	Q8BGQ7,P06909	0.244241
GO:1900006	P	positive regulation of dendrite development	2	134	0.0909091	Q9D945,P49710	0.244241
GO:0060998	P	regulation of dendritic spine development	2	134	0.0909091	Q9D945,P49710	0.244241
GO:0051588	P	regulation of neurotransmitter transport	2	134	0.0909091	Q91WN4,Q99JI6	0.244241
GO:0070555	P	response to interleukin-1	2	134	0.0909091	Q91WN4,P25085	0.244241
GO:0070613	P	regulation of protein processing	2	134	0.0909091	P06909,Q9D1X0	0.244241
GO:1903169	P	regulation of calcium ion transmembrane transport	2	134	0.0909091	Q9D1X0,P63330	0.244241
GO:0016810	F	hydrolase activity, acting on carbon-nitrogen (but not peptide) bonds	2	134	0.0909091	Q8VDK1,Q9D7V9	0.244241
GO:0019003	F	GDP binding	2	134	0.0909091	P51150,Q99JI6	0.244241
GO:0031312	C	extrinsic component of organelle membrane	2	134	0.0909091	P51150,Q3U3N6	0.244241
GO:0005604	C	basement membrane	2	134	0.0909091	P02468,Q8CG71	0.244241
GO:0031647	P	regulation of protein stability	6	134	0.0612245	O89020,Q61191,Q8VE70,Q9CYD3,Q9DC40,O35445	0.245
GO:0006260	P	DNA replication	3	134	0.075	Q9QZ41,Q8R3N6,Q04750	0.24644
GO:0032412	P	regulation of ion transmembrane transporter activity	3	134	0.075	Q9JIL4,P63330,Q3URD3	0.24644
GO:0018108	P	peptidyl-tyrosine phosphorylation	3	134	0.075	P49710,Q00560,P20033	0.24644
GO:0018212	P	peptidyl-tyrosine modification	3	134	0.075	P49710,Q00560,P20033	0.24644
GO:0019207	F	kinase regulator activity	3	134	0.075	Q63932,Q9DCP9,Q9QZ41	0.24644
GO:0016791	F	phosphatase activity	3	134	0.075	Q9EP69,P49442,P63330	0.24644
GO:0031267	F	small GTPase binding	4	134	0.0677966	Q9JK83,Q62172,P51150,Q9JJC6	0.247805
GO:0030162	P	regulation of proteolysis	10	134	0.0552486	O88843,P42225,P06909,Q9CQT7,Q6A037,P62878,Q9Z1K5,Q9D1X0,P63330,P62908	0.250205
GO:0098916	P	anterograde trans-synaptic signaling	5	134	0.0632911	E9Q4N7,Q9D5T0,Q6ZWR6,Q91WN4,Q99JI6	0.252043
GO:0007268	P	chemical synaptic transmission	5	134	0.0632911	E9Q4N7,Q9D5T0,Q6ZWR6,Q91WN4,Q99JI6	0.252043
GO:0032268	P	regulation of cellular protein metabolic process	27	134	0.0490909	Q63932,Q9D7H4,P63330,Q3UBZ5,O88843,P42225,P62908,Q6A037,P20033,Q9CQT7,P62878,Q9Z1K5,Q8VE70,P49710,Q00560,Q9D1X0,P25085,Q8R3Q2,Q6ZWN5,A2AQ19,Q99JI6,Q9DC40,Q9DCP9,Q8BGQ7,Q99KU6,Q9CYD3,Q3U898	0.252937
GO:0044267	P	cellular protein metabolic process	45	134	0.0471698	Q63932,Q9D7H4,Q9Z1K5,P63330,O35445,P62878,Q9CPV2,P62281,P62908,Q6ZWN5,Q6ZWV7,Q9CR57,Q9D0Y8,Q8BGQ7,Q3UBZ5,Q9QYZ4,Q9Z222,P46471,O88843,P42225,P51150,Q04750,Q8VDZ4,Q9CYD3,Q8CG71,Q8VD33,Q9JMG3,Q6A037,P20033,Q9CQT7,Q9CPX7,Q8VE70,P49710,Q00560,Q9D1X0,Q8BFX1,P25085,Q8R3Q2,Q61191,A2AQ19,Q99JI6,Q9DC40,Q9DCP9,Q99KU6,Q3U898	0.254109
GO:0005694	C	chromosome	11	134	0.0541872	P63330,Q9CPV2,Q9CZA6,Q8R3N6,Q9DC40,Q64522,P42225,Q3U898,E9Q4N7,Q04750,Q9D945	0.255318
GO:0010604	P	positive regulation of macromolecule metabolic process	31	134	0.0484375	Q63932,Q9D7H4,Q9D5T0,O88843,P42225,Q8R3N6,Q9QZ41,P62908,Q61191,Q8VE70,Q9QY23,P20033,P62878,Q9Z1K5,P63330,A2AQ19,P49710,Q00560,P25085,P51150,E9Q4N7,P63139,Q8BFX1,P46471,Q6ZWN5,P27699,Q9JJZ6,Q99JI6,Q9DC40,Q9DCP9,Q99KU6	0.256495
GO:0050804	P	modulation of chemical synaptic transmission	4	134	0.0666667	Q9D5T0,Q6ZWR6,Q91WN4,Q99JI6	0.257373
GO:0015711	P	organic anion transport	4	134	0.0666667	Q8JZU2,Q91WN4,P25085,P34928	0.257373
GO:0002262	P	myeloid cell homeostasis	3	134	0.0731707	P49710,Q9JJZ6,P42225	0.258192
GO:0007186	P	G protein-coupled receptor signaling pathway	3	134	0.0731707	A2AKB4,P62880,Q9CXP8	0.258192
GO:0045637	P	regulation of myeloid cell differentiation	3	134	0.0731707	P49710,Q9JJZ6,P42225	0.258192
GO:0071236	P	cellular response to antibiotic	3	134	0.0731707	Q8VE70,P62908,Q9D1X0	0.258192
GO:0007613	P	memory	2	134	0.0869565	P25085,Q9D5T0	0.260481
GO:0044264	P	cellular polysaccharide metabolic process	2	134	0.0869565	Q00560,Q9Z222	0.260481
GO:2000027	P	regulation of animal organ morphogenesis	2	134	0.0869565	P42225,P20033	0.260481
GO:1903317	P	regulation of protein maturation	2	134	0.0869565	P06909,Q9D1X0	0.260481
GO:0031058	P	positive regulation of histone modification	2	134	0.0869565	A2AQ19,Q99KU6	0.260481
GO:0050772	P	positive regulation of axonogenesis	2	134	0.0869565	P49710,Q63932	0.260481
GO:2000045	P	regulation of G1/S transition of mitotic cell cycle	2	134	0.0869565	O88843,Q9QZ41	0.260481
GO:0001085	F	RNA polymerase II transcription factor binding	2	134	0.0869565	Q6DFW4,P49710	0.260481
GO:0000777	C	condensed chromosome kinetochore	2	134	0.0869565	Q9CPV2,Q9CZA6	0.260481
GO:0044427	C	chromosomal part	10	134	0.0546448	Q9CPV2,Q9CZA6,Q64522,P42225,Q3U898,Q8R3N6,Q9DC40,Q04750,P63330,E9Q4N7	0.261052
GO:0005615	C	extracellular space	13	134	0.0526316	P34928,O89020,P06909,P20033,P25085,Q00560,Q07797,Q3URD3,Q60590,Q8K0D2,Q91WN4,Q9CYD3,Q9R182	0.262576
GO:1901615	P	organic hydroxy compound metabolic process	7	134	0.0578512	Q9R182,Q8BVI4,P34928,Q8CG76,Q99J08,P49442,Q9D7V9	0.263864
GO:0000226	P	microtubule cytoskeleton organization	7	134	0.0578512	Q9CZA6,P55821,Q3UMY5,Q62172,Q9JK83,P62908,Q8R3P7	0.263864
GO:0032386	P	regulation of intracellular transport	7	134	0.0578512	P49710,P63330,Q9JIL4,Q8VE70,Q9D1X0,Q99JI6,Q63932	0.263864
GO:0016604	C	nuclear body	12	134	0.0530973	Q6DFW4,Q9Z1K5,Q6A037,Q3U3N6,Q61464,Q8R3N6,Q91WR3,Q9DCP9,Q8BFX1,Q9D8P7,Q9DC40,Q9QZ41	0.264307
GO:0043005	C	neuron projection	14	134	0.0520446	P06909,P42225,Q61191,Q9QXL2,P49710,P62908,Q00560,Q8VDZ4,P46471,Q6ZWR6,P55821,P63330,Q62172,Q8BVI4	0.265118
GO:0006949	P	syncytium formation	1	134	0.142857	P42225	0.265378
GO:0140253	P	cell-cell fusion	1	134	0.142857	P42225	0.265378
GO:0072395	P	signal transduction involved in cell cycle checkpoint	1	134	0.142857	O88843	0.265378
GO:1901976	P	regulation of cell cycle checkpoint	1	134	0.142857	Q8R3N6	0.265378
GO:0000768	P	syncytium formation by plasma membrane fusion	1	134	0.142857	P42225	0.265378
GO:0044786	P	cell cycle DNA replication	1	134	0.142857	Q9QZ41	0.265378
GO:0051299	P	centrosome separation	1	134	0.142857	Q9CZA6	0.265378
GO:0039528	P	cytoplasmic pattern recognition receptor signaling pathway in response to virus	1	134	0.142857	Q9DBU3	0.265378
GO:0003254	P	regulation of membrane depolarization	1	134	0.142857	Q3URD3	0.265378
GO:0010719	P	negative regulation of epithelial to mesenchymal transition	1	134	0.142857	P63330	0.265378
GO:0034369	P	plasma lipoprotein particle remodeling	1	134	0.142857	P34928	0.265378
GO:0060325	P	face morphogenesis	1	134	0.142857	Q8R0X7	0.265378
GO:0050687	P	negative regulation of defense response to virus	1	134	0.142857	Q9DBU3	0.265378
GO:2000257	P	regulation of protein activation cascade	1	134	0.142857	P06909	0.265378
GO:0050995	P	negative regulation of lipid catabolic process	1	134	0.142857	P34928	0.265378
GO:1902930	P	regulation of alcohol biosynthetic process	1	134	0.142857	Q99J08	0.265378
GO:0045922	P	negative regulation of fatty acid metabolic process	1	134	0.142857	P34928	0.265378
GO:0032069	P	regulation of nuclease activity	1	134	0.142857	P62908	0.265378
GO:0008209	P	androgen metabolic process	1	134	0.142857	Q8R0X7	0.265378
GO:0006105	P	succinate metabolic process	1	134	0.142857	Q9Z2I9	0.265378
GO:0046146	P	tetrahydrobiopterin metabolic process	1	134	0.142857	Q8BVI4	0.265378
GO:0051873	P	killing by host of symbiont cells	1	134	0.142857	Q9WVF8	0.265378
GO:0002920	P	regulation of humoral immune response	1	134	0.142857	P06909	0.265378
GO:0072401	P	signal transduction involved in DNA integrity checkpoint	1	134	0.142857	O88843	0.265378
GO:0048384	P	retinoic acid receptor signaling pathway	1	134	0.142857	P27699	0.265378
GO:0097468	P	programmed cell death in response to reactive oxygen species	1	134	0.142857	Q8VE70	0.265378
GO:0043243	P	positive regulation of protein complex disassembly	1	134	0.142857	P55821	0.265378
GO:0099188	P	postsynaptic cytoskeleton organization	1	134	0.142857	P49710	0.265378
GO:0007100	P	mitotic centrosome separation	1	134	0.142857	Q9CZA6	0.265378
GO:0098974	P	postsynaptic actin cytoskeleton organization	1	134	0.142857	P49710	0.265378
GO:2000641	P	regulation of early endosome to late endosome transport	1	134	0.142857	Q63932	0.265378
GO:1900037	P	regulation of cellular response to hypoxia	1	134	0.142857	Q9D1X0	0.265378
GO:0032663	P	regulation of interleukin-2 production	1	134	0.142857	P62908	0.265378
GO:0061035	P	regulation of cartilage development	1	134	0.142857	Q7TQ95	0.265378
GO:0003143	P	embryonic heart tube morphogenesis	1	134	0.142857	Q8R3P7	0.265378
GO:0051957	P	positive regulation of amino acid transport	1	134	0.142857	Q91WN4	0.265378
GO:0034114	P	regulation of heterotypic cell-cell adhesion	1	134	0.142857	P25085	0.265378
GO:0050691	P	regulation of defense response to virus by host	1	134	0.142857	P42225	0.265378
GO:0051220	P	cytoplasmic sequestering of protein	1	134	0.142857	Q3U898	0.265378
GO:0051852	P	disruption by host of symbiont cells	1	134	0.142857	Q9WVF8	0.265378
GO:0045837	P	negative regulation of membrane potential	1	134	0.142857	P25085	0.265378
GO:0006687	P	glycosphingolipid metabolic process	1	134	0.142857	P27699	0.265378
GO:0046174	P	polyol catabolic process	1	134	0.142857	P49442	0.265378
GO:0045540	P	regulation of cholesterol biosynthetic process	1	134	0.142857	Q99J08	0.265378
GO:0010893	P	positive regulation of steroid biosynthetic process	1	134	0.142857	Q99J08	0.265378
GO:0019885	P	antigen processing and presentation of endogenous peptide antigen via MHC class I	1	134	0.142857	Q9R233	0.265378
GO:0072422	P	signal transduction involved in DNA damage checkpoint	1	134	0.142857	O88843	0.265378
GO:0000132	P	establishment of mitotic spindle orientation	1	134	0.142857	Q9CZA6	0.265378
GO:0010421	P	hydrogen peroxide-mediated programmed cell death	1	134	0.142857	Q8VE70	0.265378
GO:0000002	P	mitochondrial genome maintenance	1	134	0.142857	P06909	0.265378
GO:0034368	P	protein-lipid complex remodeling	1	134	0.142857	P34928	0.265378
GO:0071359	P	cellular response to dsRNA	1	134	0.142857	Q9DBU3	0.265378
GO:0060079	P	excitatory postsynaptic potential	1	134	0.142857	Q6ZWR6	0.265378
GO:0032647	P	regulation of interferon-alpha production	1	134	0.142857	P42225	0.265378
GO:0032727	P	positive regulation of interferon-alpha production	1	134	0.142857	P42225	0.265378
GO:0035886	P	vascular smooth muscle cell differentiation	1	134	0.142857	P06909	0.265378
GO:0043537	P	negative regulation of blood vessel endothelial cell migration	1	134	0.142857	Q8VE70	0.265378
GO:1901020	P	negative regulation of calcium ion transmembrane transporter activity	1	134	0.142857	P63330	0.265378
GO:0070741	P	response to interleukin-6	1	134	0.142857	Q00560	0.265378
GO:0010044	P	response to aluminum ion	1	134	0.142857	Q8BVI4	0.265378
GO:1901264	P	carbohydrate derivative transport	1	134	0.142857	Q62172	0.265378
GO:0006448	P	regulation of translational elongation	1	134	0.142857	Q8BGQ7	0.265378
GO:0106118	P	regulation of sterol biosynthetic process	1	134	0.142857	Q99J08	0.265378
GO:0006383	P	transcription by RNA polymerase III	1	134	0.142857	Q9D8P7	0.265378
GO:0006418	P	tRNA aminoacylation for protein translation	1	134	0.142857	Q8BGQ7	0.265378
GO:0006284	P	base-excision repair	1	134	0.142857	P62908	0.265378
GO:0002712	P	regulation of B cell mediated immunity	1	134	0.142857	Q8R3N6	0.265378
GO:0031063	P	regulation of histone deacetylation	1	134	0.142857	Q99KU6	0.265378
GO:1903214	P	regulation of protein targeting to mitochondrion	1	134	0.142857	Q9D1X0	0.265378
GO:0030225	P	macrophage differentiation	1	134	0.142857	P49710	0.265378
GO:0048710	P	regulation of astrocyte differentiation	1	134	0.142857	Q00560	0.265378
GO:0035458	P	cellular response to interferon-beta	1	134	0.142857	P42225	0.265378
GO:0033700	P	phospholipid efflux	1	134	0.142857	P34928	0.265378
GO:0006607	P	NLS-bearing protein import into nucleus	1	134	0.142857	O35343	0.265378
GO:0006620	P	posttranslational protein targeting to endoplasmic reticulum membrane	1	134	0.142857	Q8VD33	0.265378
GO:0032516	P	positive regulation of phosphoprotein phosphatase activity	1	134	0.142857	P63330	0.265378
GO:0051569	P	regulation of histone H3-K4 methylation	1	134	0.142857	A2AQ19	0.265378
GO:0002889	P	regulation of immunoglobulin mediated immune response	1	134	0.142857	Q8R3N6	0.265378
GO:0005044	F	scavenger receptor activity	1	134	0.142857	Q07797	0.265378
GO:0016701	F	oxidoreductase activity, acting on single donors with incorporation of molecular oxygen	1	134	0.142857	P60334	0.265378
GO:0046977	F	TAP binding	1	134	0.142857	Q9R233	0.265378
GO:0051959	F	dynein light intermediate chain binding	1	134	0.142857	Q9JJC6	0.265378
GO:0062061	F	TAP complex binding	1	134	0.142857	Q9R233	0.265378
GO:0016646	F	oxidoreductase activity, acting on the CH-NH group of donors, NAD or NADP as acceptor	1	134	0.142857	Q8BVI4	0.265378
GO:0016702	F	oxidoreductase activity, acting on single donors with incorporation of molecular oxygen, incorporation of two atoms of oxygen	1	134	0.142857	P60334	0.265378
GO:0035035	F	histone acetyltransferase binding	1	134	0.142857	P42225	0.265378
GO:0070513	F	death domain binding	1	134	0.142857	O88843	0.265378
GO:0008190	F	eukaryotic initiation factor 4E binding	1	134	0.142857	P62878	0.265378
GO:0004806	F	triglyceride lipase activity	1	134	0.142857	Q99PG0	0.265378
GO:0001784	F	phosphotyrosine residue binding	1	134	0.142857	Q8CG80	0.265378
GO:0043422	F	protein kinase B binding	1	134	0.142857	P63330	0.265378
GO:0034212	F	peptide N-acetyltransferase activity	1	134	0.142857	Q61191	0.265378
GO:0005546	F	phosphatidylinositol-4,5-bisphosphate binding	1	134	0.142857	Q32M21	0.265378
GO:0061733	F	peptide-lysine-N-acetyltransferase activity	1	134	0.142857	Q61191	0.265378
GO:0004402	F	histone acetyltransferase activity	1	134	0.142857	Q61191	0.265378
GO:0000346	C	transcription export complex	1	134	0.142857	Q8R3N6	0.265378
GO:0034045	C	phagophore assembly site membrane	1	134	0.142857	P51150	0.265378
GO:1990124	C	messenger ribonucleoprotein complex	1	134	0.142857	Q9QY23	0.265378
GO:0097546	C	ciliary base	1	134	0.142857	Q8R3P7	0.265378
GO:0031430	C	M band	1	134	0.142857	Q3URD3	0.265378
GO:0098993	C	anchored component of synaptic vesicle membrane	1	134	0.142857	P51150	0.265378
GO:0043195	C	terminal bouton	1	134	0.142857	P63330	0.265378
GO:0032040	C	small-subunit processome	1	134	0.142857	Q6DFW4	0.265378
GO:0042588	C	zymogen granule	1	134	0.142857	Q9D1D4	0.265378
GO:0032588	C	trans-Golgi network membrane	1	134	0.142857	Q3U3N6	0.265378
GO:0016514	C	SWI/SNF complex	1	134	0.142857	E9Q4N7	0.265378
GO:0044665	C	MLL1/2 complex	1	134	0.142857	Q61191	0.265378
GO:0005671	C	Ada2/Gcn5/Ada3 transcription activator complex	1	134	0.142857	Q61191	0.265378
GO:0071339	C	MLL1 complex	1	134	0.142857	Q61191	0.265378
GO:0051640	P	organelle localization	8	134	0.056338	Q9CZA6,Q6ZWR6,Q9D1D4,Q5XJY5,P51150,Q8VE70,Q99JI6,P06909	0.265982
GO:0099177	P	regulation of trans-synaptic signaling	4	134	0.0655738	Q9D5T0,Q6ZWR6,Q91WN4,Q99JI6	0.267016
GO:0004842	F	ubiquitin-protein transferase activity	4	134	0.0655738	P62878,O35445,Q9Z1K5,Q8BFX1	0.267016
GO:0045862	P	positive regulation of proteolysis	6	134	0.0594059	O88843,P42225,P62878,Q9Z1K5,P63330,P62908	0.267073
GO:0033157	P	regulation of intracellular protein transport	5	134	0.0617284	P49710,P63330,Q9JIL4,Q8VE70,Q9D1X0	0.268645
GO:0019222	P	regulation of metabolic process	54	134	0.0463519	Q8R3N6,A2AQ19,P27699,P42225,P49710,P63330,Q61191,Q63932,Q9D7H4,Q9D5T0,Q64522,P63139,Q91WR3,E9Q4N7,Q9JJZ6,Q3UBZ5,O88843,Q9D1X0,Q9R233,O35445,P20033,Q9QZ41,P62908,Q8VE70,Q9QY23,Q99PG0,P34928,Q8VCR2,P06909,Q6A037,Q9CQT7,P62878,Q9Z1K5,Q04750,Q00560,P25085,Q8R3Q2,Q99J08,P51150,Q9R182,Q8BFX1,P46471,Q6ZWN5,Q3UHX0,Q99JI6,Q9DC40,Q9DCP9,Q9WVF8,Q6ZWR6,Q8BGQ7,Q99KU6,Q9CYD3,Q9D1D4,Q3U898	0.269956
GO:0022898	P	regulation of transmembrane transporter activity	3	134	0.0714286	Q9JIL4,P63330,Q3URD3	0.27002
GO:0030176	C	integral component of endoplasmic reticulum membrane	3	134	0.0714286	Q9R233,Q7TQ95,Q9EP69	0.27002
GO:0001650	C	fibrillar center	3	134	0.0714286	Q04750,Q6DFW4,Q71FD7	0.27002
GO:0043408	P	regulation of MAPK cascade	7	134	0.057377	Q63932,Q9D7H4,Q8VE70,P20033,P25085,P62908,Q99JI6	0.270641
GO:0036211	P	protein modification process	29	134	0.0483333	Q63932,Q9D7H4,Q9Z1K5,P63330,O35445,P62878,Q9CPV2,Q9QYZ4,Q9Z222,Q04750,Q8VDZ4,Q9CYD3,Q8CG71,P62908,Q6A037,P20033,Q8VE70,P49710,Q00560,P25085,Q8R3Q2,Q61191,A2AQ19,Q8BFX1,Q99JI6,Q9DC40,Q9DCP9,Q99KU6,Q3U898	0.271002
GO:0006464	P	cellular protein modification process	29	134	0.0483333	Q63932,Q9D7H4,Q9Z1K5,P63330,O35445,P62878,Q9CPV2,Q9QYZ4,Q9Z222,Q04750,Q8VDZ4,Q9CYD3,Q8CG71,P62908,Q6A037,P20033,Q8VE70,P49710,Q00560,P25085,Q8R3Q2,Q61191,A2AQ19,Q8BFX1,Q99JI6,Q9DC40,Q9DCP9,Q99KU6,Q3U898	0.271002
GO:0032446	P	protein modification by small protein conjugation	8	134	0.0559441	Q9Z1K5,O35445,P62878,Q9CPV2,P62908,Q6A037,Q8BFX1,Q3U898	0.272256
GO:0065007	P	biological regulation	85	134	0.0450928	Q8R3N6,A2AQ19,P27699,P42225,P49710,P63330,Q61191,Q63932,Q9D7H4,P25085,P06909,P20033,Q6ZWR6,Q9D5T0,Q60590,Q7TQ95,Q921K9,A2AKB4,Q00560,Q9R182,Q9QYZ4,Q64522,P63139,Q91WR3,E9Q4N7,Q9JJZ6,Q3UBZ5,O88843,Q9DC40,P55821,Q3UMY5,P11862,Q9QZ41,P51150,P62880,Q9CXP8,Q8R3P7,Q62172,Q99JI6,P60334,Q8VE70,Q9D1X0,Q8R0X7,Q3U898,Q6ZWN5,Q8BFX1,Q8CG71,Q71FD7,Q8VCH0,Q9R233,O35445,P62908,Q9QY23,Q99PG0,P34928,Q91WN4,Q8VCR2,…	0.274778
GO:0051716	P	cellular response to stimulus	49	134	0.0465337	Q63932,Q9D7H4,A2AQ19,Q921K9,A2AKB4,Q00560,Q8R3N6,Q9R182,Q9QYZ4,P62878,P62908,Q91WR3,P13745,O88843,P51150,P62880,Q9CXP8,Q8R3P7,P42225,Q62172,Q99JI6,P11862,Q8VCH0,P63330,Q9D1X0,P20033,P49710,P60334,O35445,Q8VD33,Q9JMG3,Q9DC40,Q8VE70,Q3U898,Q6A037,Q8BVI4,Q9DBU3,Q80WQ6,Q3UBX0,P25085,Q8R0X7,P27699,Q6ZWR6,Q91WN4,Q61191,P55821,P63139,Q3UHX0,Q9Z222	0.275808
GO:0097060	C	synaptic membrane	4	134	0.0645161	P49710,Q6ZWR6,Q9D5T0,Q9JMG3	0.276725
GO:0005976	P	polysaccharide metabolic process	2	134	0.0833333	Q00560,Q9Z222	0.276733
GO:0038061	P	NIK/NF-kappaB signaling	2	134	0.0833333	Q9D1X0,P62908	0.276733
GO:1901222	P	regulation of NIK/NF-kappaB signaling	2	134	0.0833333	P62908,Q9D1X0	0.276733
GO:0032436	P	positive regulation of proteasomal ubiquitin-dependent protein catabolic process	2	134	0.0833333	P62878,Q9Z1K5	0.276733
GO:0008201	F	heparin binding	2	134	0.0833333	P06909,Q9R182	0.276733
GO:0048475	C	coated membrane	2	134	0.0833333	Q5XJY5,Q3U3N6	0.276733
GO:0005875	C	microtubule associated complex	2	134	0.0833333	Q9CZA6,Q9QXL2	0.276733
GO:0030117	C	membrane coat	2	134	0.0833333	Q5XJY5,Q3U3N6	0.276733
GO:0030666	C	endocytic vesicle membrane	2	134	0.0833333	P51150,Q9R233	0.276733
GO:0030684	C	preribosome	2	134	0.0833333	Q9DBU3,Q6DFW4	0.276733
GO:0099537	P	trans-synaptic signaling	5	134	0.0609756	E9Q4N7,Q9D5T0,Q6ZWR6,Q91WN4,Q99JI6	0.277038
GO:0009611	P	response to wounding	7	134	0.0569106	Q7TQ95,P20033,Q9D1X0,Q99KU6,Q8VE70,Q63932,P06909	0.277466
GO:0008283	P	cell proliferation	18	134	0.0501393	P42225,P20033,Q6ZWR6,Q9CZA6,P49710,Q00560,Q3U898,Q6ZWN5,Q8BFX1,Q8VE70,Q8CG71,Q9JJZ6,P62908,Q9D1X0,Q62172,Q99KU6,Q63932,Q99JI6	0.278824
GO:0051224	P	negative regulation of protein transport	3	134	0.0697674	P63330,Q80WQ6,Q9D1X0	0.28191
GO:0046942	P	carboxylic acid transport	3	134	0.0697674	Q8JZU2,Q91WN4,P25085	0.28191
GO:0016746	F	transferase activity, transferring acyl groups	3	134	0.0697674	Q8VCH0,Q8VDZ4,Q61191	0.28191
GO:0019842	F	vitamin binding	3	134	0.0697674	O89020,Q8R0X7,Q8CG71	0.28191
GO:0034660	P	ncRNA metabolic process	6	134	0.0582524	Q6ZWV7,Q3UHX0,Q9CR57,Q8BGQ7,Q04750,Q9DBU3	0.282066
GO:0043412	P	macromolecule modification	30	134	0.0479233	Q63932,Q9D7H4,Q9Z1K5,P63330,O35445,P62878,Q9CPV2,Q8BGQ7,Q9QYZ4,Q9Z222,Q04750,Q8VDZ4,Q9CYD3,Q8CG71,P62908,Q6A037,P20033,Q8VE70,P49710,Q00560,P25085,Q8R3Q2,Q61191,A2AQ19,Q8BFX1,Q99JI6,Q9DC40,Q9DCP9,Q99KU6,Q3U898	0.282912
GO:0072659	P	protein localization to plasma membrane	5	134	0.060241	Q8VDZ4,Q9JJC6,Q3URD3,Q9JIL4,Q9QY23	0.285486
GO:0008047	F	enzyme activator activity	5	134	0.060241	Q62172,Q63932,Q9DCP9,Q9QZ41,Q99J08	0.285486
GO:0031503	P	protein-containing complex localization	4	134	0.0634921	Q8R3N6,Q8R3P7,Q6ZWR6,Q9D5T0	0.286493
GO:0034330	P	cell junction organization	4	134	0.0634921	Q9QY23,Q9JK83,P02468,Q99JI6	0.286493
GO:0019902	F	phosphatase binding	4	134	0.0634921	P63330,Q8R3Q2,P42225,Q9D1X0	0.286493
GO:0016887	F	ATPase activity	4	134	0.0634921	Q62172,P46471,Q9D5T0,Q9QXL2	0.286493
GO:0021549	P	cerebellum development	2	134	0.08	Q8BGQ7,Q5XJY5	0.292968
GO:0001936	P	regulation of endothelial cell proliferation	2	134	0.08	P42225,Q8VE70	0.292968
GO:2001244	P	positive regulation of intrinsic apoptotic signaling pathway	2	134	0.08	P62908,Q62172	0.292968
GO:0051219	F	phosphoprotein binding	2	134	0.08	Q8CG80,A2AQ19	0.292968
GO:1902652	P	secondary alcohol metabolic process	3	134	0.0681818	P34928,Q9R182,Q99J08	0.293847
GO:0008203	P	cholesterol metabolic process	3	134	0.0681818	Q99J08,P34928,Q9R182	0.293847
GO:0015849	P	organic acid transport	3	134	0.0681818	Q8JZU2,Q91WN4,P25085	0.293847
GO:0031227	C	intrinsic component of endoplasmic reticulum membrane	3	134	0.0681818	Q7TQ95,Q9EP69,Q9R233	0.293847
GO:0045335	C	phagocytic vesicle	3	134	0.0681818	P51150,Q9R233,Q8VDZ4	0.293847
GO:0006364	P	rRNA processing	4	134	0.0625	Q6ZWV7,Q9DBU3,Q3UHX0,Q9CR57	0.296312
GO:0031406	F	carboxylic acid binding	4	134	0.0625	O89020,P34928,Q8BGQ7,Q8CG71	0.296312
GO:1901564	P	organonitrogen compound metabolic process	61	134	0.0456587	Q63932,Q9D7H4,Q9Z1K5,P06909,P63330,O35445,P62878,Q9CPV2,Q9Z2I9,P13745,P62281,P62908,Q6ZWN5,Q6ZWV7,Q9CR57,Q9D0Y8,Q8BGQ7,Q3UBZ5,Q9QYZ4,Q9Z222,Q80WQ6,Q8K0D2,Q9ET22,P46471,Q8BVI4,Q91WN4,Q8R0X7,P27699,Q8C5H8,O88843,P42225,P51150,P34928,Q04750,Q8VDZ4,Q9CYD3,P60334,Q8CG71,Q8VD33,Q9JMG3,Q6A037,P20033,Q9CQT7,Q9CPX7,Q8VE70,P49710,Q00560,Q9D1X0,Q8BFX1,P25085,Q8R3Q2,Q61191,Q9R233,A2AQ19,Q9D7V9,Q99JI6,Q9DC40,…	0.297028
GO:0009404	P	toxin metabolic process	1	134	0.125	Q8VCH0	0.297082
GO:0002562	P	somatic diversification of immune receptors via germline recombination within a single locus	1	134	0.125	Q8R3N6	0.297082
GO:0002701	P	negative regulation of production of molecular mediator of immune response	1	134	0.125	Q8R3N6	0.297082
GO:0001832	P	blastocyst growth	1	134	0.125	A2AQ19	0.297082
GO:0007405	P	neuroblast proliferation	1	134	0.125	Q9CZA6	0.297082
GO:0048199	P	vesicle targeting, to, from or within Golgi	1	134	0.125	Q9D1D4	0.297082
GO:2001039	P	negative regulation of cellular response to drug	1	134	0.125	Q9D1X0	0.297082
GO:1900117	P	regulation of execution phase of apoptosis	1	134	0.125	P62908	0.297082
GO:0060323	P	head morphogenesis	1	134	0.125	Q8R0X7	0.297082
GO:0060021	P	roof of mouth development	1	134	0.125	Q8R0X7	0.297082
GO:1903543	P	positive regulation of exosomal secretion	1	134	0.125	P51150	0.297082
GO:0051954	P	positive regulation of amine transport	1	134	0.125	Q91WN4	0.297082
GO:1903541	P	regulation of exosomal secretion	1	134	0.125	P51150	0.297082
GO:0140112	P	extracellular vesicle biogenesis	1	134	0.125	P51150	0.297082
GO:0008210	P	estrogen metabolic process	1	134	0.125	Q8R0X7	0.297082
GO:0006558	P	L-phenylalanine metabolic process	1	134	0.125	Q8BVI4	0.297082
GO:0043038	P	amino acid activation	1	134	0.125	Q8BGQ7	0.297082
GO:0016447	P	somatic recombination of immunoglobulin gene segments	1	134	0.125	Q8R3N6	0.297082
GO:0010543	P	regulation of platelet activation	1	134	0.125	P20033	0.297082
GO:0002753	P	cytoplasmic pattern recognition receptor signaling pathway	1	134	0.125	Q9DBU3	0.297082
GO:0031663	P	lipopolysaccharide-mediated signaling pathway	1	134	0.125	P42225	0.297082
GO:0051294	P	establishment of spindle orientation	1	134	0.125	Q9CZA6	0.297082
GO:0036475	P	neuron death in response to oxidative stress	1	134	0.125	Q62172	0.297082
GO:0034367	P	protein-containing complex remodeling	1	134	0.125	P34928	0.297082
GO:1990182	P	exosomal secretion	1	134	0.125	P51150	0.297082
GO:1903206	P	negative regulation of hydrogen peroxide-induced cell death	1	134	0.125	Q9D1X0	0.297082
GO:0061005	P	cell differentiation involved in kidney development	1	134	0.125	P42225	0.297082
GO:0099565	P	chemical synaptic transmission, postsynaptic	1	134	0.125	Q6ZWR6	0.297082
GO:0032607	P	interferon-alpha production	1	134	0.125	P42225	0.297082
GO:0090314	P	positive regulation of protein targeting to membrane	1	134	0.125	Q9JIL4	0.297082
GO:1901032	P	negative regulation of response to reactive oxygen species	1	134	0.125	Q9D1X0	0.297082
GO:0098586	P	cellular response to virus	1	134	0.125	Q9DBU3	0.297082
GO:0060078	P	regulation of postsynaptic membrane potential	1	134	0.125	Q6ZWR6	0.297082
GO:0097734	P	extracellular exosome biogenesis	1	134	0.125	P51150	0.297082
GO:0006672	P	ceramide metabolic process	1	134	0.125	Q8R0X7	0.297082
GO:0042559	P	pteridine-containing compound biosynthetic process	1	134	0.125	Q8BVI4	0.297082
GO:0070920	P	regulation of production of small RNA involved in gene silencing by RNA	1	134	0.125	Q63932	0.297082
GO:0043039	P	tRNA aminoacylation	1	134	0.125	Q8BGQ7	0.297082
GO:1902221	P	erythrose 4-phosphate/phosphoenolpyruvate family amino acid metabolic process	1	134	0.125	Q8BVI4	0.297082
GO:0002312	P	B cell activation involved in immune response	1	134	0.125	Q8R3N6	0.297082
GO:0097484	P	dendrite extension	1	134	0.125	Q9D945	0.297082
GO:0040001	P	establishment of mitotic spindle localization	1	134	0.125	Q9CZA6	0.297082
GO:1903203	P	regulation of oxidative stress-induced neuron death	1	134	0.125	Q62172	0.297082
GO:0071786	P	endoplasmic reticulum tubular network organization	1	134	0.125	Q7TQ95	0.297082
GO:0045687	P	positive regulation of glial cell differentiation	1	134	0.125	Q00560	0.297082
GO:0035850	P	epithelial cell differentiation involved in kidney development	1	134	0.125	P42225	0.297082
GO:0071218	P	cellular response to misfolded protein	1	134	0.125	O35445	0.297082
GO:0032728	P	positive regulation of interferon-beta production	1	134	0.125	Q9DBU3	0.297082
GO:0007368	P	determination of left/right symmetry	1	134	0.125	Q8R3P7	0.297082
GO:1903170	P	negative regulation of calcium ion transmembrane transport	1	134	0.125	P63330	0.297082
GO:2000765	P	regulation of cytoplasmic translation	1	134	0.125	Q8BGQ7	0.297082
GO:0043650	P	dicarboxylic acid biosynthetic process	1	134	0.125	Q91WN4	0.297082
GO:0098781	P	ncRNA transcription	1	134	0.125	Q04750	0.297082
GO:0034312	P	diol biosynthetic process	1	134	0.125	Q8BVI4	0.297082
GO:0090311	P	regulation of protein deacetylation	1	134	0.125	Q99KU6	0.297082
GO:0090329	P	regulation of DNA-dependent DNA replication	1	134	0.125	Q9QZ41	0.297082
GO:1903798	P	regulation of production of miRNAs involved in gene silencing by miRNA	1	134	0.125	Q63932	0.297082
GO:0016444	P	somatic cell DNA recombination	1	134	0.125	Q8R3N6	0.297082
GO:0009071	P	serine family amino acid catabolic process	1	134	0.125	P60334	0.297082
GO:0030851	P	granulocyte differentiation	1	134	0.125	P49710	0.297082
GO:0045899	P	positive regulation of RNA polymerase II transcriptional preinitiation complex assembly	1	134	0.125	P46471	0.297082
GO:0090313	P	regulation of protein targeting to membrane	1	134	0.125	Q9JIL4	0.297082
GO:0009303	P	rRNA transcription	1	134	0.125	Q04750	0.297082
GO:0010667	P	negative regulation of cardiac muscle cell apoptotic process	1	134	0.125	Q9D1X0	0.297082
GO:0051452	P	intracellular pH reduction	1	134	0.125	P51150	0.297082
GO:0016875	F	ligase activity, forming carbon-oxygen bonds	1	134	0.125	Q8BGQ7	0.297082
GO:0005521	F	lamin binding	1	134	0.125	Q6ZWR6	0.297082
GO:0043394	F	proteoglycan binding	1	134	0.125	P06909	0.297082
GO:0097602	F	cullin family protein binding	1	134	0.125	P62878	0.297082
GO:0051861	F	glycolipid binding	1	134	0.125	P02468	0.297082
GO:0008494	F	translation activator activity	1	134	0.125	Q3UBZ5	0.297082
GO:0061608	F	nuclear import signal receptor activity	1	134	0.125	O35343	0.297082
GO:0004812	F	aminoacyl-tRNA ligase activity	1	134	0.125	Q8BGQ7	0.297082
GO:0005520	F	insulin-like growth factor binding	1	134	0.125	Q9JLL0	0.297082
GO:0003988	F	acetyl-CoA C-acyltransferase activity	1	134	0.125	Q8VCH0	0.297082
GO:0070273	F	phosphatidylinositol-4-phosphate binding	1	134	0.125	Q32M21	0.297082
GO:0001046	F	core promoter sequence-specific DNA binding	1	134	0.125	P42225	0.297082
GO:0033017	C	sarcoplasmic reticulum membrane	1	134	0.125	Q3UBX0	0.297082
GO:0071565	C	nBAF complex	1	134	0.125	E9Q4N7	0.297082
GO:0034703	C	cation channel complex	1	134	0.125	Q9EP69	0.297082
GO:0043596	C	nuclear replication fork	1	134	0.125	Q04750	0.297082
GO:0051338	P	regulation of transferase activity	9	134	0.0532544	Q63932,Q9D7H4,P20033,Q8VE70,P25085,P62908,P63330,Q9DC40,Q9DCP9	0.302468
GO:0099536	P	synaptic signaling	5	134	0.0588235	E9Q4N7,Q9D5T0,Q6ZWR6,Q91WN4,Q99JI6	0.302527
GO:0034470	P	ncRNA processing	5	134	0.0588235	Q6ZWV7,Q3UHX0,Q9CR57,Q8BGQ7,Q9DBU3	0.302527
GO:0051020	F	GTPase binding	5	134	0.0588235	Q9JK83,Q62172,Q9JJC6,P51150,P62880	0.302527
GO:0000977	F	RNA polymerase II regulatory region sequence-specific DNA binding	6	134	0.0566038	P27699,P42225,P63139,Q04750,Q61191,Q9JJZ6	0.304904
GO:0016567	P	protein ubiquitination	7	134	0.0551181	Q9Z1K5,P62878,P62908,Q6A037,Q8BFX1,O35445,Q9CPV2	0.305191
GO:1904950	P	negative regulation of establishment of protein localization	3	134	0.0666667	P63330,Q80WQ6,Q9D1X0	0.305818
GO:0016125	P	sterol metabolic process	3	134	0.0666667	P34928,Q9R182,Q99J08	0.305818
GO:0019787	F	ubiquitin-like protein transferase activity	4	134	0.0615385	O35445,P62878,Q8BFX1,Q9Z1K5	0.306175
GO:0008134	F	transcription factor binding	9	134	0.0529412	P49710,Q6DFW4,P46471,Q61191,P42225,P63139,P62878,P62908,Q9D7V9	0.308542
GO:0022037	P	metencephalon development	2	134	0.0769231	Q8BGQ7,Q5XJY5	0.309155
GO:0046889	P	positive regulation of lipid biosynthetic process	2	134	0.0769231	Q99J08,Q8VCR2	0.309155
GO:0051053	P	negative regulation of DNA metabolic process	2	134	0.0769231	P62908,Q8R3N6	0.309155
GO:1903201	P	regulation of oxidative stress-induced cell death	2	134	0.0769231	Q9D1X0,Q62172	0.309155
GO:0099643	P	signal release from synapse	2	134	0.0769231	Q91WN4,Q99JI6	0.309155
GO:0007269	P	neurotransmitter secretion	2	134	0.0769231	Q91WN4,Q99JI6	0.309155
GO:0051897	P	positive regulation of protein kinase B signaling	2	134	0.0769231	P20033,P49710	0.309155
GO:1905037	P	autophagosome organization	2	134	0.0769231	P51150,O35445	0.309155
GO:0000045	P	autophagosome assembly	2	134	0.0769231	O35445,P51150	0.309155
GO:1902806	P	regulation of cell cycle G1/S phase transition	2	134	0.0769231	O88843,Q9QZ41	0.309155
GO:0006354	P	DNA-templated transcription, elongation	2	134	0.0769231	Q8R3N6,A2AQ19	0.309155
GO:2000060	P	positive regulation of ubiquitin-dependent protein catabolic process	2	134	0.0769231	P62878,Q9Z1K5	0.309155
GO:0031397	P	negative regulation of protein ubiquitination	2	134	0.0769231	P62908,Q6A037	0.309155
GO:0050731	P	positive regulation of peptidyl-tyrosine phosphorylation	2	134	0.0769231	P49710,Q00560	0.309155
GO:0000779	C	condensed chromosome, centromeric region	2	134	0.0769231	Q9CPV2,Q9CZA6	0.309155
GO:0044093	P	positive regulation of molecular function	15	134	0.0498339	Q63932,Q9D7H4,O88843,P42225,P62908,Q9JIL4,P63330,Q62172,P20033,Q8VE70,P25085,P49710,Q9DC40,Q9DCP9,Q99KU6	0.312573
GO:0001012	F	RNA polymerase II regulatory region DNA binding	6	134	0.0560748	P27699,P42225,P63139,Q04750,Q61191,Q9JJZ6	0.312595
GO:0010976	P	positive regulation of neuron projection development	4	134	0.0606061	P49710,Q63932,Q9D945,P55821	0.316073
GO:1903050	P	regulation of proteolysis involved in cellular protein catabolic process	4	134	0.0606061	Q9CQT7,Q6A037,P62878,Q9Z1K5	0.316073
GO:0043177	F	organic acid binding	4	134	0.0606061	O89020,P34928,Q8BGQ7,Q8CG71	0.316073
GO:0005524	F	ATP binding	10	134	0.0518135	P46471,Q04750,Q63932,Q8BGQ7,Q8C5H8,Q9D5T0,Q9DBU3,Q9QXL2,Q9QYZ4,Q9Z2I9	0.317418
GO:0042180	P	cellular ketone metabolic process	3	134	0.0652174	Q8CG76,P34928,Q91WN4	0.317811
GO:0032409	P	regulation of transporter activity	3	134	0.0652174	Q9JIL4,P63330,Q3URD3	0.317811
GO:0007600	P	sensory perception	3	134	0.0652174	P06909,Q9Z222,P25085	0.317811
GO:0019900	F	kinase binding	9	134	0.0523256	Q63932,Q9JK83,Q9DCP9,P49710,P63330,P62908,Q8VE70,Q9DC40,Q9D1X0	0.320776
GO:0051173	P	positive regulation of nitrogen compound metabolic process	29	134	0.0471545	Q63932,Q9D7H4,O88843,P42225,Q8R3N6,Q9QZ41,P20033,P62908,P62878,Q9Z1K5,P63330,Q8VE70,A2AQ19,P49710,Q00560,P25085,P51150,E9Q4N7,P63139,Q61191,Q8BFX1,P46471,Q6ZWN5,P27699,Q9JJZ6,Q99JI6,Q9DC40,Q9DCP9,Q99KU6	0.321399
GO:0006468	P	protein phosphorylation	14	134	0.0498221	Q63932,Q9D7H4,P63330,Q04750,P20033,Q8VE70,P49710,Q00560,P25085,P62908,Q99JI6,Q9DC40,Q9DCP9,Q9QYZ4	0.321845
GO:0022603	P	regulation of anatomical structure morphogenesis	10	134	0.0515464	P42225,P11862,Q71FD7,P25085,Q9R182,P49710,Q6ZWR6,Q63932,P20033,Q8VE70	0.323217
GO:0051241	P	negative regulation of multicellular organismal process	11	134	0.0509259	P42225,P20033,P63330,P34928,P55821,Q9D1X0,Q9WVF8,Q9JJZ6,Q8R3N6,Q6ZWR6,Q8VE70	0.324866
GO:0051336	P	regulation of hydrolase activity	11	134	0.0509259	O88843,P42225,Q9R182,P62908,P63330,Q62172,Q9D1X0,Q8R3Q2,P34928,Q99KU6,Q9CZA6	0.324866
GO:0043271	P	negative regulation of ion transport	2	134	0.0740741	P25085,P63330	0.32527
GO:0045185	P	maintenance of protein location	2	134	0.0740741	Q3U898,Q6ZWR6	0.32527
GO:0031623	P	receptor internalization	2	134	0.0740741	Q9D5T0,Q6ZWR6	0.32527
GO:0007043	P	cell-cell junction assembly	2	134	0.0740741	Q9QY23,Q9JK83	0.32527
GO:1901800	P	positive regulation of proteasomal protein catabolic process	2	134	0.0740741	P62878,Q9Z1K5	0.32527
GO:0051261	P	protein depolymerization	2	134	0.0740741	P55821,Q3UMY5	0.32527
GO:0007173	P	epidermal growth factor receptor signaling pathway	2	134	0.0740741	P51150,Q80WQ6	0.32527
GO:0003697	F	single-stranded DNA binding	2	134	0.0740741	A2AQ19,Q04750	0.32527
GO:0051235	P	maintenance of location	4	134	0.0597015	Q9D1X0,Q9R182,Q3U898,Q6ZWR6	0.326001
GO:0001819	P	positive regulation of cytokine production	4	134	0.0597015	P42225,Q9DBU3,Q9WVF8,P62908	0.326001
GO:0000302	P	response to reactive oxygen species	4	134	0.0597015	Q8VE70,O35343,P62908,Q9D1X0	0.326001
GO:0000165	P	MAPK cascade	7	134	0.0538462	Q63932,Q9D7H4,Q8VE70,P20033,P25085,P62908,Q99JI6	0.326356
GO:0002200	P	somatic diversification of immune receptors	1	134	0.111111	Q8R3N6	0.327427
GO:0051883	P	killing of cells in other organism involved in symbiotic interaction	1	134	0.111111	Q9WVF8	0.327427
GO:0016445	P	somatic diversification of immunoglobulins	1	134	0.111111	Q8R3N6	0.327427
GO:0006956	P	complement activation	1	134	0.111111	P06909	0.327427
GO:0019884	P	antigen processing and presentation of exogenous antigen	1	134	0.111111	Q9R233	0.327427
GO:0032623	P	interleukin-2 production	1	134	0.111111	P62908	0.327427
GO:0010259	P	multicellular organism aging	1	134	0.111111	P06909	0.327427
GO:0009799	P	specification of symmetry	1	134	0.111111	Q8R3P7	0.327427
GO:0010984	P	regulation of lipoprotein particle clearance	1	134	0.111111	P34928	0.327427
GO:0001974	P	blood vessel remodeling	1	134	0.111111	Q9D1X0	0.327427
GO:0032835	P	glomerulus development	1	134	0.111111	P06909	0.327427
GO:1900181	P	negative regulation of protein localization to nucleus	1	134	0.111111	P63330	0.327427
GO:0042073	P	intraciliary transport	1	134	0.111111	Q8R3P7	0.327427
GO:0006022	P	aminoglycan metabolic process	1	134	0.111111	Q9Z222	0.327427
GO:0042178	P	xenobiotic catabolic process	1	134	0.111111	Q8VCH0	0.327427
GO:0044273	P	sulfur compound catabolic process	1	134	0.111111	P60334	0.327427
GO:0007020	P	microtubule nucleation	1	134	0.111111	Q9CZA6	0.327427
GO:0010939	P	regulation of necrotic cell death	1	134	0.111111	Q9D1X0	0.327427
GO:1903209	P	positive regulation of oxidative stress-induced cell death	1	134	0.111111	Q62172	0.327427
GO:0032594	P	protein transport within lipid bilayer	1	134	0.111111	Q9JJC6	0.327427
GO:0009855	P	determination of bilateral symmetry	1	134	0.111111	Q8R3P7	0.327427
GO:0010470	P	regulation of gastrulation	1	134	0.111111	P25085	0.327427
GO:0046823	P	negative regulation of nucleocytoplasmic transport	1	134	0.111111	P63330	0.327427
GO:2000785	P	regulation of autophagosome assembly	1	134	0.111111	O35445	0.327427
GO:0009651	P	response to salt stress	1	134	0.111111	Q91WN4	0.327427
GO:0031648	P	protein destabilization	1	134	0.111111	O35445	0.327427
GO:0010896	P	regulation of triglyceride catabolic process	1	134	0.111111	Q99PG0	0.327427
GO:0034311	P	diol metabolic process	1	134	0.111111	Q8BVI4	0.327427
GO:0032006	P	regulation of TOR signaling	1	134	0.111111	Q9DC40	0.327427
GO:0043044	P	ATP-dependent chromatin remodeling	1	134	0.111111	E9Q4N7	0.327427
GO:0031116	P	positive regulation of microtubule polymerization	1	134	0.111111	P62908	0.327427
GO:0002042	P	cell migration involved in sprouting angiogenesis	1	134	0.111111	Q8VE70	0.327427
GO:0061003	P	positive regulation of dendritic spine morphogenesis	1	134	0.111111	P49710	0.327427
GO:1903649	P	regulation of cytoplasmic transport	1	134	0.111111	Q63932	0.327427
GO:0043330	P	response to exogenous dsRNA	1	134	0.111111	P42225	0.327427
GO:0051818	P	disruption of cells of other organism involved in symbiotic interaction	1	134	0.111111	Q9WVF8	0.327427
GO:0006400	P	tRNA modification	1	134	0.111111	Q8BGQ7	0.327427
GO:0050798	P	activated T cell proliferation	1	134	0.111111	P62908	0.327427
GO:1900087	P	positive regulation of G1/S transition of mitotic cell cycle	1	134	0.111111	Q9QZ41	0.327427
GO:0042407	P	cristae formation	1	134	0.111111	Q8R404	0.327427
GO:0045898	P	regulation of RNA polymerase II transcriptional preinitiation complex assembly	1	134	0.111111	P46471	0.327427
GO:0032968	P	positive regulation of transcription elongation from RNA polymerase II promoter	1	134	0.111111	A2AQ19	0.327427
GO:0046006	P	regulation of activated T cell proliferation	1	134	0.111111	P62908	0.327427
GO:0045851	P	pH reduction	1	134	0.111111	P51150	0.327427
GO:0140142	F	nucleocytoplasmic carrier activity	1	134	0.111111	O35343	0.327427
GO:0005518	F	collagen binding	1	134	0.111111	P20033	0.327427
GO:0043028	F	cysteine-type endopeptidase regulator activity involved in apoptotic process	1	134	0.111111	Q9D1X0	0.327427
GO:0008194	F	UDP-glycosyltransferase activity	1	134	0.111111	Q9Z222	0.327427
GO:0016863	F	intramolecular oxidoreductase activity, transposing C=C bonds	1	134	0.111111	P13745	0.327427
GO:0015291	F	secondary active transmembrane transporter activity	1	134	0.111111	Q8JZU2	0.327427
GO:0017025	F	TBP-class protein binding	1	134	0.111111	P46471	0.327427
GO:0005125	F	cytokine activity	1	134	0.111111	P25085	0.327427
GO:0005244	F	voltage-gated ion channel activity	1	134	0.111111	Q3UBX0	0.327427
GO:0008139	F	nuclear localization sequence binding	1	134	0.111111	O35343	0.327427
GO:0022832	F	voltage-gated channel activity	1	134	0.111111	Q3UBX0	0.327427
GO:0003777	F	microtubule motor activity	1	134	0.111111	Q9QXL2	0.327427
GO:0045239	C	tricarboxylic acid cycle enzyme complex	1	134	0.111111	Q9Z2I9	0.327427
GO:0008287	C	protein serine/threonine phosphatase complex	1	134	0.111111	P63330	0.327427
GO:0030904	C	retromer complex	1	134	0.111111	P51150	0.327427
GO:1903293	C	phosphatase complex	1	134	0.111111	P63330	0.327427
GO:0031528	C	microvillus membrane	1	134	0.111111	Q9JIL4	0.327427
GO:0070461	C	SAGA-type complex	1	134	0.111111	Q61191	0.327427
GO:0000790	C	nuclear chromatin	5	134	0.0568182	Q9DC40,E9Q4N7,P42225,Q3U898,Q64522	0.328374
GO:0071466	P	cellular response to xenobiotic stimulus	3	134	0.0638298	P13745,Q8VCH0,P60334	0.329814
GO:0034614	P	cellular response to reactive oxygen species	3	134	0.0638298	Q8VE70,P62908,Q9D1X0	0.329814
GO:0016462	F	pyrophosphatase activity	8	134	0.0526316	P51150,P62880,Q99JI6,Q9CXP8,Q9QXL2,Q62172,P46471,Q9D5T0	0.330402
GO:0044459	C	plasma membrane part	16	134	0.0489297	P06909,Q00560,Q63932,Q9R233,P62908,Q9JIL4,Q9JK83,Q9CZA6,P62880,Q9CXP8,Q9D1D4,P49710,Q6ZWR6,Q9D5T0,Q9JMG3,Q9EP69	0.330893
GO:0104004	P	cellular response to environmental stimulus	4	134	0.0588235	O88843,Q3U898,Q6A037,Q3UBX0	0.33595
GO:0071214	P	cellular response to abiotic stimulus	4	134	0.0588235	O88843,Q3U898,Q6A037,Q3UBX0	0.33595
GO:0098772	F	molecular function regulator	13	134	0.0496183	Q9R182,P34928,Q9JLL0,Q62172,P25085,P62880,Q99J08,P20033,Q8R3Q2,Q9D1X0,Q63932,Q9DCP9,Q9QZ41	0.336685
GO:0044463	C	cell projection part	13	134	0.0496183	P42225,P49710,P62908,Q00560,Q61191,Q8VDZ4,Q9QXL2,P46471,Q6ZWR6,Q9JIL4,P55821,P63330,Q8R3P7	0.336685
GO:0120038	C	plasma membrane bounded cell projection part	13	134	0.0496183	P42225,P49710,P62908,Q00560,Q61191,Q8VDZ4,Q9QXL2,P46471,Q6ZWR6,Q9JIL4,P55821,P63330,Q8R3P7	0.336685
GO:0098794	C	postsynapse	8	134	0.0522876	P46471,Q6ZWR6,P49710,Q9D5T0,Q9JMG3,P63330,P62908,Q9CR57	0.337011
GO:0023052	P	signaling	35	134	0.0462963	Q63932,Q9D7H4,A2AQ19,Q921K9,A2AKB4,Q00560,Q8R3N6,Q9R182,Q9QYZ4,O88843,P51150,P62880,Q9CXP8,Q8R3P7,P42225,Q62172,Q99JI6,E9Q4N7,P11862,P63330,Q9D1X0,P20033,P49710,P62908,P25085,Q9DC40,Q8VE70,Q9DBU3,Q80WQ6,Q3UBX0,Q8R0X7,P27699,Q9D5T0,Q6ZWR6,Q91WN4	0.339318
GO:0046914	F	transition metal ion binding	10	134	0.0507614	Q8CG71,P60334,O89020,P62818,P62878,Q61464,Q8BGQ7,Q8CHP6,Q9QZ41,Q9Z1K5	0.340749
GO:0044425	C	membrane part	41	134	0.0459127	Q9D7V9,Q3UBX0,Q6ZWR6,O35445,Q7TQ95,Q80WQ6,Q8R0X7,Q99PG0,Q9D1D4,Q9EP69,Q9R233,Q3U3N6,Q3U0Y2,Q3URD3,Q8JZU2,Q8K201,Q8VDZ4,Q91WN4,Q99KU6,Q9D123,Q9DCC3,Q9JLL0,Q9JMG3,Q9Z222,Q8R404,P06909,Q00560,Q63932,P51150,Q5XJY5,P62908,O88441,Q9CQN3,P62880,Q9CXP8,Q9JIL4,Q9JK83,Q9CZA6,P63330,P49710,Q9D5T0	0.340785
GO:0048660	P	regulation of smooth muscle cell proliferation	2	134	0.0714286	P42225,Q62172	0.341289
GO:0002831	P	regulation of response to biotic stimulus	2	134	0.0714286	P42225,Q9DBU3	0.341289
GO:0044272	P	sulfur compound biosynthetic process	2	134	0.0714286	P60334,P13745	0.341289
GO:0042157	P	lipoprotein metabolic process	2	134	0.0714286	Q8VDZ4,P34928	0.341289
GO:1990138	P	neuron projection extension	2	134	0.0714286	P49710,Q9D945	0.341289
GO:0006612	P	protein targeting to membrane	2	134	0.0714286	Q8VD33,Q9JIL4	0.341289
GO:0042306	P	regulation of protein import into nucleus	2	134	0.0714286	P49710,P63330	0.341289
GO:0006919	P	activation of cysteine-type endopeptidase activity involved in apoptotic process	2	134	0.0714286	O88843,P42225	0.341289
GO:0030674	F	protein binding, bridging	2	134	0.0714286	O88843,Q61191	0.341289
GO:0033293	F	monocarboxylic acid binding	2	134	0.0714286	O89020,P34928	0.341289
GO:0005902	C	microvillus	2	134	0.0714286	Q9JIL4,P20033	0.341289
GO:0070507	P	regulation of microtubule cytoskeleton organization	3	134	0.0625	P55821,Q3UMY5,P62908	0.341814
GO:0042176	P	regulation of protein catabolic process	6	134	0.0540541	Q9CQT7,Q6A037,P62878,Q9Z1K5,P51150,P63330	0.343659
GO:0035690	P	cellular response to drug	5	134	0.0555556	Q8VE70,P62908,Q9D1X0,Q8BVI4,Q99JI6	0.34574
GO:0048812	P	neuron projection morphogenesis	5	134	0.0555556	Q9Z222,P49710,Q6ZWR6,Q63932,Q9D945	0.34574
GO:0042391	P	regulation of membrane potential	4	134	0.057971	P25085,Q9WVF8,Q6ZWR6,Q3URD3	0.345914
GO:1903320	P	regulation of protein modification by small protein conjugation or removal	4	134	0.057971	P62908,Q6A037,P62878,Q3U898	0.345914
GO:0023014	P	signal transduction by protein phosphorylation	7	134	0.0526316	Q63932,Q9D7H4,Q8VE70,P20033,P25085,P62908,Q99JI6	0.347759
GO:0097458	C	neuron part	19	134	0.0477387	P49710,P63330,P62908,Q9CR57,P55821,Q62172,Q8BVI4,Q00560,P06909,Q61191,Q04750,Q6ZWR6,E9Q4N7,Q9Z1K5,P42225,Q9QXL2,Q8VDZ4,P51150,P46471	0.349698
GO:0016817	F	hydrolase activity, acting on acid anhydrides	8	134	0.0516129	P51150,P62880,Q99JI6,Q9CXP8,Q9QXL2,Q62172,P46471,Q9D5T0	0.350293
GO:0016818	F	hydrolase activity, acting on acid anhydrides, in phosphorus-containing anhydrides	8	134	0.0516129	P51150,P62880,Q99JI6,Q9CXP8,Q9QXL2,Q62172,P46471,Q9D5T0	0.350293
GO:0034220	P	ion transmembrane transport	6	134	0.0535714	Q8JZU2,Q9D1X0,Q9JIL4,Q3UBX0,P63330,Q3URD3	0.351482
GO:0000976	F	transcription regulatory region sequence-specific DNA binding	6	134	0.0535714	P27699,P42225,P63139,Q04750,Q61191,Q9JJZ6	0.351482
GO:0048666	P	neuron development	9	134	0.0508475	Q9Z222,P55821,P02468,P49710,P06909,Q63932,Q6ZWR6,E9Q4N7,Q9D945	0.351781
GO:0006903	P	vesicle targeting	1	134	0.1	Q9D1D4	0.356471
GO:1905953	P	negative regulation of lipid localization	1	134	0.1	P34928	0.356471
GO:1902579	P	multi-organism localization	1	134	0.1	Q8R3N6	0.356471
GO:1900409	P	positive regulation of cellular response to oxidative stress	1	134	0.1	Q62172	0.356471
GO:0072028	P	nephron morphogenesis	1	134	0.1	P42225	0.356471
GO:0048645	P	animal organ formation	1	134	0.1	Q63932	0.356471
GO:0032892	P	positive regulation of organic acid transport	1	134	0.1	Q91WN4	0.356471
GO:0051590	P	positive regulation of neurotransmitter transport	1	134	0.1	Q91WN4	0.356471
GO:0002832	P	negative regulation of response to biotic stimulus	1	134	0.1	Q9DBU3	0.356471
GO:2001024	P	negative regulation of response to drug	1	134	0.1	Q9D1X0	0.356471
GO:0098901	P	regulation of cardiac muscle cell action potential	1	134	0.1	Q3URD3	0.356471
GO:0044766	P	multi-organism transport	1	134	0.1	Q8R3N6	0.356471
GO:1901661	P	quinone metabolic process	1	134	0.1	Q8CG76	0.356471
GO:1903509	P	liposaccharide metabolic process	1	134	0.1	P27699	0.356471
GO:0002637	P	regulation of immunoglobulin production	1	134	0.1	Q8R3N6	0.356471
GO:0048538	P	thymus development	1	134	0.1	Q63932	0.356471
GO:0030101	P	natural killer cell activation	1	134	0.1	Q9WVF8	0.356471
GO:0001578	P	microtubule bundle formation	1	134	0.1	Q8R3P7	0.356471
GO:0051293	P	establishment of spindle localization	1	134	0.1	Q9CZA6	0.356471
GO:0070527	P	platelet aggregation	1	134	0.1	P06909	0.356471
GO:0070570	P	regulation of neuron projection regeneration	1	134	0.1	Q63932	0.356471
GO:0035050	P	embryonic heart tube development	1	134	0.1	Q8R3P7	0.356471
GO:0010596	P	negative regulation of endothelial cell migration	1	134	0.1	Q8VE70	0.356471
GO:0042733	P	embryonic digit morphogenesis	1	134	0.1	Q7TQ95	0.356471
GO:0072088	P	nephron epithelium morphogenesis	1	134	0.1	P42225	0.356471
GO:0048679	P	regulation of axon regeneration	1	134	0.1	Q63932	0.356471
GO:0051788	P	response to misfolded protein	1	134	0.1	O35445	0.356471
GO:0045740	P	positive regulation of DNA replication	1	134	0.1	Q9QZ41	0.356471
GO:0045910	P	negative regulation of DNA recombination	1	134	0.1	Q8R3N6	0.356471
GO:0006664	P	glycolipid metabolic process	1	134	0.1	P27699	0.356471
GO:0002707	P	negative regulation of lymphocyte mediated immunity	1	134	0.1	Q8R3N6	0.356471
GO:1902176	P	negative regulation of oxidative stress-induced intrinsic apoptotic signaling pathway	1	134	0.1	Q9D1X0	0.356471
GO:0003382	P	epithelial cell morphogenesis	1	134	0.1	Q9JJC6	0.356471
GO:0051457	P	maintenance of protein location in nucleus	1	134	0.1	Q6ZWR6	0.356471
GO:0007431	P	salivary gland development	1	134	0.1	P20033	0.356471
GO:0007435	P	salivary gland morphogenesis	1	134	0.1	P20033	0.356471
GO:0048844	P	artery morphogenesis	1	134	0.1	Q9R182	0.356471
GO:0010761	P	fibroblast migration	1	134	0.1	Q8R0X7	0.356471
GO:0035307	P	positive regulation of protein dephosphorylation	1	134	0.1	P63330	0.356471
GO:0031062	P	positive regulation of histone methylation	1	134	0.1	A2AQ19	0.356471
GO:0006515	P	protein quality control for misfolded or incompletely synthesized proteins	1	134	0.1	O35445	0.356471
GO:0042771	P	intrinsic apoptotic signaling pathway in response to DNA damage by p53 class mediator	1	134	0.1	Q3UBX0	0.356471
GO:0070897	P	transcription preinitiation complex assembly	1	134	0.1	P46471	0.356471
GO:0071480	P	cellular response to gamma radiation	1	134	0.1	Q3UBX0	0.356471
GO:0006622	P	protein targeting to lysosome	1	134	0.1	P51150	0.356471
GO:0055081	P	anion homeostasis	1	134	0.1	Q9R182	0.356471
GO:0010922	P	positive regulation of phosphatase activity	1	134	0.1	P63330	0.356471
GO:0019433	P	triglyceride catabolic process	1	134	0.1	Q99PG0	0.356471
GO:0010664	P	negative regulation of striated muscle cell apoptotic process	1	134	0.1	Q9D1X0	0.356471
GO:0051123	P	RNA polymerase II preinitiation complex assembly	1	134	0.1	P46471	0.356471
GO:1990841	F	promoter-specific chromatin binding	1	134	0.1	P42225	0.356471
GO:0043295	F	glutathione binding	1	134	0.1	P13745	0.356471
GO:0016709	F	oxidoreductase activity, acting on paired donors, with incorporation or reduction of molecular oxygen, NAD(P)H as one donor, and incorporation of one atom of oxygen	1	134	0.1	Q91WN4	0.356471
GO:0016831	F	carboxy-lyase activity	1	134	0.1	Q8R0X7	0.356471
GO:0016878	F	acid-thiol ligase activity	1	134	0.1	Q9Z2I9	0.356471
GO:0048156	F	tau protein binding	1	134	0.1	P63330	0.356471
GO:1900750	F	oligopeptide binding	1	134	0.1	P13745	0.356471
GO:0003684	F	damaged DNA binding	1	134	0.1	P62908	0.356471
GO:0008080	F	N-acetyltransferase activity	1	134	0.1	Q61191	0.356471
GO:1902936	F	phosphatidylinositol bisphosphate binding	1	134	0.1	Q32M21	0.356471
GO:0042162	F	telomeric DNA binding	1	134	0.1	Q9DC40	0.356471
GO:0008540	C	proteasome regulatory particle, base subcomplex	1	134	0.1	P46471	0.356471
GO:0031519	C	PcG protein complex	1	134	0.1	Q8CHP6	0.356471
GO:0099023	C	tethering complex	1	134	0.1	Q8VCE1	0.356471
GO:0005732	C	small nucleolar ribonucleoprotein complex	1	134	0.1	Q6DFW4	0.356471
GO:0042824	C	MHC class I peptide loading complex	1	134	0.1	Q9R233	0.356471
GO:0000421	C	autophagosome membrane	1	134	0.1	P51150	0.356471
GO:0005657	C	replication fork	1	134	0.1	Q04750	0.356471
GO:0030140	C	trans-Golgi network transport vesicle	1	134	0.1	Q9D1D4	0.356471
GO:0000407	C	phagophore assembly site	1	134	0.1	P51150	0.356471
GO:0043168	F	anion binding	22	134	0.0471092	Q32M21,O89020,P34928,P46471,Q04750,Q63932,Q8BGQ7,Q8C5H8,Q9D5T0,Q9DBU3,Q9QXL2,Q9QYZ4,Q9Z2I9,P51150,Q99JI6,P06909,Q9R182,Q8R0X7,Q8CG71,P13745,Q91WN4,Q8BVI4	0.356776
GO:0007017	P	microtubule-based process	8	134	0.0512821	Q9CZA6,Q3UMY5,Q9QXL2,P55821,Q62172,Q9JK83,P62908,Q8R3P7	0.356961
GO:0048771	P	tissue remodeling	2	134	0.0689655	Q9D1X0,P51150	0.35719
GO:0007098	P	centrosome cycle	2	134	0.0689655	Q9CZA6,Q9JK83	0.35719
GO:0046165	P	alcohol biosynthetic process	2	134	0.0689655	Q8BVI4,Q99J08	0.35719
GO:1905269	P	positive regulation of chromatin organization	2	134	0.0689655	A2AQ19,Q99KU6	0.35719
GO:0043244	P	regulation of protein complex disassembly	2	134	0.0689655	P55821,Q3UMY5	0.35719
GO:0048813	P	dendrite morphogenesis	2	134	0.0689655	Q6ZWR6,P49710	0.35719
GO:0035304	P	regulation of protein dephosphorylation	2	134	0.0689655	P63330,Q8R3Q2	0.35719
GO:0007254	P	JNK cascade	2	134	0.0689655	P25085,P62908	0.35719
GO:0038127	P	ERBB signaling pathway	2	134	0.0689655	P51150,Q80WQ6	0.35719
GO:0046328	P	regulation of JNK cascade	2	134	0.0689655	P25085,P62908	0.35719
GO:0072341	F	modified amino acid binding	2	134	0.0689655	Q32M21,P13745	0.35719
GO:0000776	C	kinetochore	2	134	0.0689655	Q9CPV2,Q9CZA6	0.35719
GO:0006811	P	ion transport	10	134	0.05	Q8JZU2,Q9D1X0,Q91WN4,P25085,Q9JIL4,P34928,Q3UBX0,Q62172,P63330,Q3URD3	0.358455
GO:0032991	C	protein-containing complex	61	134	0.0448859	Q8R3N6,Q9CPV2,Q9CZA6,P62908,Q3UHX0,Q6ZWN5,O35343,P27699,P49710,P63139,Q9DCP9,Q3U898,P46471,Q8R3P7,Q04750,Q9QZ41,Q8CHP6,Q9CXP8,Q9DC40,Q00560,Q922M7,Q91WR3,Q6DFW4,Q9QY23,Q9QXL2,A2AQ19,Q64522,P02468,Q9Z2I9,Q8VD33,P51150,Q9R233,Q9D0Y8,Q9CPX7,Q9D2R8,Q8VCE1,Q9DBU3,Q3U3N6,Q5XJY5,Q6ZWR6,Q6ZWV7,Q9CR57,P62281,Q9D8P7,P62880,O88441,Q9CQN3,Q8R404,Q9D1D4,P62878,Q9Z1K5,P63330,E9Q4N7,P34928,Q9EP69,Q61191,A2AKB4,…	0.360977
GO:0044877	F	protein-containing complex binding	19	134	0.0473815	Q6DFW4,P49710,Q6ZWR6,Q9R182,P20033,Q6ZWV7,Q9R233,P51150,O35445,P63330,P62878,P62880,P62908,P63139,Q04750,Q99JI6,Q9D1D4,Q9DC40,Q9JIL4	0.362597
GO:0052548	P	regulation of endopeptidase activity	5	134	0.0543478	O88843,P42225,Q9D1X0,P63330,P62908	0.363171
GO:0060341	P	regulation of cellular localization	12	134	0.0489796	Q9D1X0,P49710,P63330,Q9JIL4,Q8VE70,Q6ZWR6,Q9D5T0,Q8VDZ4,Q91WN4,Q99JI6,Q63932,Q9JK83	0.363358
GO:0007165	P	signal transduction	32	134	0.0460432	Q63932,Q9D7H4,A2AQ19,Q921K9,Q9QYZ4,O88843,P51150,P62880,Q9CXP8,Q8R3P7,P42225,Q62172,Q99JI6,A2AKB4,P11862,Q00560,P63330,Q9D1X0,P20033,P49710,P62908,Q9DC40,Q8VE70,Q9DBU3,Q80WQ6,Q3UBX0,P25085,Q8R0X7,P27699,Q6ZWR6,Q8R3N6,Q9R182	0.363381
GO:0005198	F	structural molecule activity	9	134	0.0502793	P62281,P62908,Q6ZWN5,Q6ZWV7,Q9CPX7,Q9CR57,Q9D0Y8,Q63932,P02468	0.364314
GO:0030234	F	enzyme regulator activity	10	134	0.0497512	Q9R182,P34928,Q9JLL0,Q62172,Q99J08,Q8R3Q2,Q9D1X0,Q63932,Q9DCP9,Q9QZ41	0.364388
GO:0003677	F	DNA binding	15	134	0.0480769	P27699,P42225,P63139,Q04750,Q61191,Q9JJZ6,P62908,A2AQ19,Q9DC40,E9Q4N7,Q61464,Q64522,Q8CHP6,Q8R3N6,Q9D8P7	0.364895
GO:0007018	P	microtubule-based movement	3	134	0.06	Q8R3P7,Q9CZA6,Q9QXL2	0.365763
GO:0043062	P	extracellular structure organization	3	134	0.06	P02468,P34928,P11862	0.365763
GO:0090316	P	positive regulation of intracellular protein transport	3	134	0.06	P49710,Q9JIL4,Q8VE70	0.365763
GO:0006606	P	protein import into nucleus	3	134	0.06	O35343,P49710,P63330	0.365763
GO:0031965	C	nuclear membrane	4	134	0.056338	Q3UBX0,Q6ZWR6,O35343,Q3U3N6	0.365858
GO:0050877	P	nervous system process	6	134	0.0526316	P06909,Q9Z222,Q9D5T0,P25085,Q8BGQ7,Q6ZWR6	0.367173
GO:0051656	P	establishment of organelle localization	6	134	0.0526316	Q9CZA6,Q6ZWR6,Q9D1D4,P51150,Q8VE70,Q99JI6	0.367173
GO:0097193	P	intrinsic apoptotic signaling pathway	5	134	0.0537634	Q8VE70,Q3UBX0,Q9D1X0,P62908,Q62172	0.371898
GO:0042060	P	wound healing	5	134	0.0537634	Q7TQ95,P20033,Q8VE70,P06909,Q99KU6	0.371898
GO:0021700	P	developmental maturation	2	134	0.0666667	Q5XJY5,Q9WVF8	0.372954
GO:0050680	P	negative regulation of epithelial cell proliferation	2	134	0.0666667	P42225,Q8VE70	0.372954
GO:0001935	P	endothelial cell proliferation	2	134	0.0666667	P42225,Q8VE70	0.372954
GO:1900407	P	regulation of cellular response to oxidative stress	2	134	0.0666667	Q9D1X0,Q62172	0.372954
GO:0050770	P	regulation of axonogenesis	2	134	0.0666667	P49710,Q63932	0.372954
GO:0032147	P	activation of protein kinase activity	2	134	0.0666667	Q63932,Q9D7H4	0.372954
GO:0005539	F	glycosaminoglycan binding	2	134	0.0666667	P06909,Q9R182	0.372954
GO:0001664	F	G protein-coupled receptor binding	2	134	0.0666667	P63330,P42225	0.372954
GO:0000922	C	spindle pole	2	134	0.0666667	Q9CZA6,P63330	0.372954
GO:0005819	C	spindle	4	134	0.0555556	P63330,P62908,Q9CZA6,Q6ZWR6	0.375826
GO:0003690	F	double-stranded DNA binding	7	134	0.0510949	P27699,P42225,P63139,Q04750,Q61191,Q9JJZ6,P62908	0.376545
GO:0007163	P	establishment or maintenance of cell polarity	3	134	0.0588235	Q9CZA6,Q99JI6,Q9JK83	0.377691
GO:0019903	F	protein phosphatase binding	3	134	0.0588235	P42225,P63330,Q8R3Q2	0.377691
GO:0050790	P	regulation of catalytic activity	18	134	0.0471204	Q63932,Q9D7H4,O88843,P42225,Q9R182,P62908,P63330,Q62172,Q9D1X0,P20033,Q8VE70,P25085,Q8R3Q2,P34928,Q9DC40,Q9DCP9,Q99KU6,Q9CZA6	0.37781
GO:0035639	F	purine ribonucleoside triphosphate binding	12	134	0.0483871	P46471,Q04750,Q63932,Q8BGQ7,Q8C5H8,Q9D5T0,Q9DBU3,Q9QXL2,Q9QYZ4,Q9Z2I9,P51150,Q99JI6	0.379624
GO:0120025	C	plasma membrane bounded cell projection	19	134	0.0469136	Q8R3P7,Q9JJC6,P55821,P63330,Q62172,Q8BVI4,P49710,Q9R182,P06909,P42225,Q61191,Q9QXL2,P62908,Q00560,Q8VDZ4,P20033,P46471,Q6ZWR6,Q9JIL4	0.379949
GO:0034504	P	protein localization to nucleus	5	134	0.0531915	O35343,P49710,P63330,Q6ZWR6,Q3UHX0	0.380629
GO:0000902	P	cell morphogenesis	9	134	0.0494505	Q9JJC6,Q9Z222,P11862,Q71FD7,P02468,P49710,Q6ZWR6,Q63932,Q9D945	0.383212
GO:0044764	P	multi-organism cellular process	1	134	0.0909091	Q9DBU3	0.38427
GO:0048662	P	negative regulation of smooth muscle cell proliferation	1	134	0.0909091	Q62172	0.38427
GO:0051653	P	spindle localization	1	134	0.0909091	Q9CZA6	0.38427
GO:2001038	P	regulation of cellular response to drug	1	134	0.0909091	Q9D1X0	0.38427
GO:0060688	P	regulation of morphogenesis of a branching structure	1	134	0.0909091	P20033	0.38427
GO:0010171	P	body morphogenesis	1	134	0.0909091	Q8R0X7	0.38427
GO:0060147	P	regulation of posttranscriptional gene silencing	1	134	0.0909091	Q63932	0.38427
GO:0060966	P	regulation of gene silencing by RNA	1	134	0.0909091	Q63932	0.38427
GO:0030857	P	negative regulation of epithelial cell differentiation	1	134	0.0909091	P42225	0.38427
GO:0035987	P	endodermal cell differentiation	1	134	0.0909091	A2AQ19	0.38427
GO:0051279	P	regulation of release of sequestered calcium ion into cytosol	1	134	0.0909091	Q9D1X0	0.38427
GO:1903205	P	regulation of hydrogen peroxide-induced cell death	1	134	0.0909091	Q9D1X0	0.38427
GO:0001706	P	endoderm formation	1	134	0.0909091	A2AQ19	0.38427
GO:0044319	P	wound healing, spreading of cells	1	134	0.0909091	Q8VE70	0.38427
GO:0032413	P	negative regulation of ion transmembrane transporter activity	1	134	0.0909091	P63330	0.38427
GO:0042304	P	regulation of fatty acid biosynthetic process	1	134	0.0909091	P34928	0.38427
GO:0046474	P	glycerophospholipid biosynthetic process	1	134	0.0909091	P20033	0.38427
GO:0006534	P	cysteine metabolic process	1	134	0.0909091	P60334	0.38427
GO:0090201	P	negative regulation of release of cytochrome c from mitochondria	1	134	0.0909091	Q9D1X0	0.38427
GO:0044088	P	regulation of vacuole organization	1	134	0.0909091	O35445	0.38427
GO:0060964	P	regulation of gene silencing by miRNA	1	134	0.0909091	Q63932	0.38427
GO:1902807	P	negative regulation of cell cycle G1/S phase transition	1	134	0.0909091	O88843	0.38427
GO:1902808	P	positive regulation of cell cycle G1/S phase transition	1	134	0.0909091	Q9QZ41	0.38427
GO:2000300	P	regulation of synaptic vesicle exocytosis	1	134	0.0909091	Q99JI6	0.38427
GO:1902229	P	regulation of intrinsic apoptotic signaling pathway in response to DNA damage	1	134	0.0909091	P62908	0.38427
GO:0071320	P	cellular response to cAMP	1	134	0.0909091	Q99JI6	0.38427
GO:0050953	P	sensory perception of light stimulus	1	134	0.0909091	P06909	0.38427
GO:0060261	P	positive regulation of transcription initiation from RNA polymerase II promoter	1	134	0.0909091	P46471	0.38427
GO:1903747	P	regulation of establishment of protein localization to mitochondrion	1	134	0.0909091	Q9D1X0	0.38427
GO:0090505	P	epiboly involved in wound healing	1	134	0.0909091	Q8VE70	0.38427
GO:0086001	P	cardiac muscle cell action potential	1	134	0.0909091	Q3URD3	0.38427
GO:0007595	P	lactation	1	134	0.0909091	P60334	0.38427
GO:0018023	P	peptidyl-lysine trimethylation	1	134	0.0909091	A2AQ19	0.38427
GO:0000959	P	mitochondrial RNA metabolic process	1	134	0.0909091	Q8BGQ7	0.38427
GO:0032482	P	Rab protein signal transduction	1	134	0.0909091	P51150	0.38427
GO:2000134	P	negative regulation of G1/S transition of mitotic cell cycle	1	134	0.0909091	O88843	0.38427
GO:2000107	P	negative regulation of leukocyte apoptotic process	1	134	0.0909091	P49710	0.38427
GO:0007601	P	visual perception	1	134	0.0909091	P06909	0.38427
GO:0090504	P	epiboly	1	134	0.0909091	Q8VE70	0.38427
GO:2000649	P	regulation of sodium ion transmembrane transporter activity	1	134	0.0909091	Q3URD3	0.38427
GO:0051568	P	histone H3-K4 methylation	1	134	0.0909091	A2AQ19	0.38427
GO:0010665	P	regulation of cardiac muscle cell apoptotic process	1	134	0.0909091	Q9D1X0	0.38427
GO:0051560	P	mitochondrial calcium ion homeostasis	1	134	0.0909091	Q9D1X0	0.38427
GO:0005342	F	organic acid transmembrane transporter activity	1	134	0.0909091	Q8JZU2	0.38427
GO:0001786	F	phosphatidylserine binding	1	134	0.0909091	Q32M21	0.38427
GO:0004722	F	protein serine/threonine phosphatase activity	1	134	0.0909091	P63330	0.38427
GO:0046943	F	carboxylic acid transmembrane transporter activity	1	134	0.0909091	Q8JZU2	0.38427
GO:0016408	F	C-acyltransferase activity	1	134	0.0909091	Q8VCH0	0.38427
GO:0004519	F	endonuclease activity	1	134	0.0909091	P62908	0.38427
GO:0071949	F	FAD binding	1	134	0.0909091	Q91WN4	0.38427
GO:0001047	F	core promoter binding	1	134	0.0909091	P42225	0.38427
GO:0004869	F	cysteine-type endopeptidase inhibitor activity	1	134	0.0909091	Q9D1X0	0.38427
GO:0032155	C	cell division site part	1	134	0.0909091	Q9CZA6	0.38427
GO:0032154	C	cleavage furrow	1	134	0.0909091	Q9CZA6	0.38427
GO:0030057	C	desmosome	1	134	0.0909091	Q9QY23	0.38427
GO:0034361	C	very-low-density lipoprotein particle	1	134	0.0909091	P34928	0.38427
GO:0035097	C	histone methyltransferase complex	1	134	0.0909091	Q61191	0.38427
GO:0071782	C	endoplasmic reticulum tubular network	1	134	0.0909091	Q7TQ95	0.38427
GO:0031325	P	positive regulation of cellular metabolic process	30	134	0.0457317	Q63932,Q9D7H4,Q9D5T0,O88843,P42225,Q8R3N6,Q9QZ41,Q99PG0,P20033,P62908,P62878,Q9Z1K5,P63330,Q8VE70,A2AQ19,P49710,Q00560,P25085,E9Q4N7,P63139,Q61191,Q8BFX1,P46471,Q6ZWN5,P27699,Q9JJZ6,Q99JI6,Q9DC40,Q9DCP9,Q99KU6	0.386343
GO:0016021	C	integral component of membrane	24	134	0.0461538	Q9R233,Q7TQ95,Q9EP69,Q00560,Q8R404,O35445,Q3U0Y2,Q3UBX0,Q3URD3,Q6ZWR6,Q80WQ6,Q8JZU2,Q8K201,Q8R0X7,Q8VDZ4,Q91WN4,Q99KU6,Q99PG0,Q9D123,Q9D1D4,Q9DCC3,Q9JLL0,Q9JMG3,Q9Z222	0.387903
GO:0031023	P	microtubule organizing center organization	2	134	0.0645161	Q9JK83,Q9CZA6	0.388563
GO:0008630	P	intrinsic apoptotic signaling pathway in response to DNA damage	2	134	0.0645161	Q3UBX0,P62908	0.388563
GO:0030414	F	peptidase inhibitor activity	2	134	0.0645161	Q9JLL0,Q9D1X0	0.388563
GO:0004866	F	endopeptidase inhibitor activity	2	134	0.0645161	Q9JLL0,Q9D1X0	0.388563
GO:0031984	C	organelle subcompartment	15	134	0.0473186	Q7TQ95,Q3U3N6,Q5XJY5,Q6S5C2,Q8VE70,Q99KU6,Q9D1D4,Q9EP69,Q9R233,Q9Z222,O35445,Q80WQ6,Q8R0X7,Q99PG0,Q3UBX0	0.389219
GO:1901606	P	alpha-amino acid catabolic process	3	134	0.0576923	Q8BVI4,Q91WN4,P60334	0.389574
GO:0051170	P	import into nucleus	3	134	0.0576923	O35343,P49710,P63330	0.389574
GO:0002020	F	protease binding	3	134	0.0576923	Q9D1X0,Q9DBU3,O88843	0.389574
GO:0051301	P	cell division	6	134	0.0512821	Q04750,P20033,P62908,Q9CPV2,Q9CZA6,Q9JK83	0.390775
GO:0001932	P	regulation of protein phosphorylation	12	134	0.0478088	Q63932,Q9D7H4,P63330,P20033,Q8VE70,P49710,Q00560,P25085,P62908,Q99JI6,Q9DC40,Q9DCP9	0.395981
GO:0050769	P	positive regulation of neurogenesis	5	134	0.0520833	P55821,P49710,Q00560,Q63932,Q9D945	0.39808
GO:0009894	P	regulation of catabolic process	11	134	0.0480349	O35445,Q99PG0,P34928,Q9CQT7,Q6A037,P62878,Q9Z1K5,P63330,P51150,Q9R182,Q9QY23	0.398144
GO:0048514	P	blood vessel morphogenesis	6	134	0.0508475	P06909,P20033,Q8VE70,Q9R182,Q8R0X7,P42225	0.398646
GO:1990837	F	sequence-specific double-stranded DNA binding	6	134	0.0508475	P27699,P42225,P63139,Q04750,Q61191,Q9JJZ6	0.398646
GO:0007154	P	cell communication	35	134	0.0452196	Q63932,Q9D7H4,A2AQ19,Q921K9,A2AKB4,Q00560,Q8R3N6,Q9R182,Q9QYZ4,O88843,P51150,P62880,Q9CXP8,Q8R3P7,P42225,Q62172,Q99JI6,E9Q4N7,P11862,P63330,Q9D1X0,P20033,P49710,P62908,P25085,Q9DC40,Q8VE70,Q9DBU3,Q80WQ6,Q3UBX0,Q8R0X7,P27699,Q9D5T0,Q6ZWR6,Q91WN4	0.399708
GO:0032886	P	regulation of microtubule-based process	3	134	0.0566038	P55821,Q3UMY5,P62908	0.401403
GO:0080090	P	regulation of primary metabolic process	48	134	0.0447344	Q8R3N6,A2AQ19,P27699,P42225,P49710,P63330,Q61191,Q63932,Q9D7H4,Q64522,P63139,Q91WR3,E9Q4N7,Q9JJZ6,Q3UBZ5,O88843,P20033,Q9QZ41,Q99PG0,P34928,Q8VCR2,P62908,P06909,Q6A037,Q9CQT7,P62878,Q9Z1K5,Q8VE70,Q00560,Q9D1X0,P25085,Q8R3Q2,Q99J08,P51150,Q9R182,Q8BFX1,P46471,Q6ZWN5,Q3UHX0,Q99JI6,Q9DC40,Q9DCP9,Q8BGQ7,Q99KU6,Q9CYD3,Q9D1D4,Q9QY23,Q3U898	0.401588
GO:0007267	P	cell-cell signaling	9	134	0.0486486	A2AQ19,Q921K9,E9Q4N7,P25085,Q9D5T0,P20033,Q6ZWR6,Q91WN4,Q99JI6	0.402186
GO:0002698	P	negative regulation of immune effector process	2	134	0.0625	Q9DBU3,Q8R3N6	0.404001
GO:0061077	P	chaperone-mediated protein folding	2	134	0.0625	Q8VD33,Q9CYD3	0.404001
GO:0030010	P	establishment of cell polarity	2	134	0.0625	Q9CZA6,Q99JI6	0.404001
GO:0030902	P	hindbrain development	2	134	0.0625	Q8BGQ7,Q5XJY5	0.404001
GO:1905477	P	positive regulation of protein localization to membrane	2	134	0.0625	Q9JIL4,Q8VDZ4	0.404001
GO:1902882	P	regulation of response to oxidative stress	2	134	0.0625	Q9D1X0,Q62172	0.404001
GO:0050870	P	positive regulation of T cell activation	2	134	0.0625	Q00560,P62908	0.404001
GO:0019363	P	pyridine nucleotide biosynthetic process	2	134	0.0625	Q8C5H8,Q91WN4	0.404001
GO:1903052	P	positive regulation of proteolysis involved in cellular protein catabolic process	2	134	0.0625	P62878,Q9Z1K5	0.404001
GO:0042129	P	regulation of T cell proliferation	2	134	0.0625	Q00560,P62908	0.404001
GO:0070374	P	positive regulation of ERK1 and ERK2 cascade	2	134	0.0625	P20033,Q99JI6	0.404001
GO:1904589	P	regulation of protein import	2	134	0.0625	P49710,P63330	0.404001
GO:0019359	P	nicotinamide nucleotide biosynthetic process	2	134	0.0625	Q8C5H8,Q91WN4	0.404001
GO:0052689	F	carboxylic ester hydrolase activity	2	134	0.0625	Q8BGQ7,Q99PG0	0.404001
GO:0060255	P	regulation of macromolecule metabolic process	47	134	0.0447193	Q8R3N6,A2AQ19,P27699,P42225,P49710,P63330,Q61191,Q63932,Q9D7H4,Q9D5T0,Q64522,P63139,Q91WR3,E9Q4N7,Q9JJZ6,Q3UBZ5,O88843,Q9D1X0,Q9R233,Q9QZ41,P62908,Q8VE70,Q9QY23,P06909,Q6A037,P20033,Q9CQT7,P62878,Q9Z1K5,Q04750,Q00560,P25085,Q8R3Q2,P51150,Q8BFX1,P46471,Q6ZWN5,Q3UHX0,Q99JI6,Q9DC40,Q9DCP9,Q6ZWR6,Q8BGQ7,Q99KU6,Q9CYD3,Q9D1D4,Q3U898	0.404751
GO:0009887	P	animal organ morphogenesis	7	134	0.0496454	Q8R3P7,P42225,P06909,Q8R0X7,Q63932,P20033,P02468	0.405465
GO:0030031	P	cell projection assembly	4	134	0.0533333	Q8R3P7,Q6ZWR6,E9Q4N7,P20033	0.405637
GO:0042254	P	ribosome biogenesis	5	134	0.0515464	Q6ZWV7,Q3UHX0,Q9CR57,Q9DBU3,Q6DFW4	0.406793
GO:0120039	P	plasma membrane bounded cell projection morphogenesis	5	134	0.0515464	Q9Z222,P49710,Q6ZWR6,Q63932,Q9D945	0.406793
GO:1990778	P	protein localization to cell periphery	5	134	0.0515464	Q3URD3,Q9JIL4,Q9QY23,Q8VDZ4,Q9JJC6	0.406793
GO:0031224	C	intrinsic component of membrane	25	134	0.0456204	O35445,Q3U0Y2,Q3UBX0,Q3URD3,Q6ZWR6,Q80WQ6,Q8JZU2,Q8K201,Q8R0X7,Q8VDZ4,Q91WN4,Q99KU6,Q99PG0,Q9D123,Q9D1D4,Q9DCC3,Q9JLL0,Q9JMG3,Q9Z222,Q9R233,Q7TQ95,Q9EP69,P51150,Q00560,Q8R404	0.408551
GO:0070647	P	protein modification by small protein conjugation or removal	8	134	0.0487805	Q9Z1K5,O35445,P62878,Q9CPV2,P62908,Q6A037,Q8BFX1,Q3U898	0.410703
GO:0031640	P	killing of cells of other organism	1	134	0.0833333	Q9WVF8	0.410877
GO:0022404	P	molting cycle process	1	134	0.0833333	P20033	0.410877
GO:0071827	P	plasma lipoprotein particle organization	1	134	0.0833333	P34928	0.410877
GO:1903332	P	regulation of protein folding	1	134	0.0833333	Q8VD33	0.410877
GO:0022405	P	hair cycle process	1	134	0.0833333	P20033	0.410877
GO:0001942	P	hair follicle development	1	134	0.0833333	P20033	0.410877
GO:1902884	P	positive regulation of response to oxidative stress	1	134	0.0833333	Q62172	0.410877
GO:0045940	P	positive regulation of steroid metabolic process	1	134	0.0833333	Q99J08	0.410877
GO:0090181	P	regulation of cholesterol metabolic process	1	134	0.0833333	Q99J08	0.410877
GO:0045773	P	positive regulation of axon extension	1	134	0.0833333	P49710	0.410877
GO:0044774	P	mitotic DNA integrity checkpoint	1	134	0.0833333	O88843	0.410877
GO:0071156	P	regulation of cell cycle arrest	1	134	0.0833333	O88843	0.410877
GO:0002062	P	chondrocyte differentiation	1	134	0.0833333	Q7TQ95	0.410877
GO:0072595	P	maintenance of protein localization in organelle	1	134	0.0833333	Q6ZWR6	0.410877
GO:0001541	P	ovarian follicle development	1	134	0.0833333	P11862	0.410877
GO:0032608	P	interferon-beta production	1	134	0.0833333	Q9DBU3	0.410877
GO:0048565	P	digestive tract development	1	134	0.0833333	P20033	0.410877
GO:0045453	P	bone resorption	1	134	0.0833333	P51150	0.410877
GO:0060840	P	artery development	1	134	0.0833333	Q9R182	0.410877
GO:0007498	P	mesoderm development	1	134	0.0833333	P63330	0.410877
GO:0051926	P	negative regulation of calcium ion transport	1	134	0.0833333	P63330	0.410877
GO:1902017	P	regulation of cilium assembly	1	134	0.0833333	Q6ZWR6	0.410877
GO:0007097	P	nuclear migration	1	134	0.0833333	Q6ZWR6	0.410877
GO:0044364	P	disruption of cells of other organism	1	134	0.0833333	Q9WVF8	0.410877
GO:1902003	P	regulation of amyloid-beta formation	1	134	0.0833333	Q9D1D4	0.410877
GO:1903318	P	negative regulation of protein maturation	1	134	0.0833333	Q9D1X0	0.410877
GO:0033692	P	cellular polysaccharide biosynthetic process	1	134	0.0833333	Q9Z222	0.410877
GO:0006692	P	prostanoid metabolic process	1	134	0.0833333	P13745	0.410877
GO:0002763	P	positive regulation of myeloid leukocyte differentiation	1	134	0.0833333	P49710	0.410877
GO:0044773	P	mitotic DNA damage checkpoint	1	134	0.0833333	O88843	0.410877
GO:0050775	P	positive regulation of dendrite morphogenesis	1	134	0.0833333	P49710	0.410877
GO:0061001	P	regulation of dendritic spine morphogenesis	1	134	0.0833333	P49710	0.410877
GO:0045685	P	regulation of glial cell differentiation	1	134	0.0833333	Q00560	0.410877
GO:0032648	P	regulation of interferon-beta production	1	134	0.0833333	Q9DBU3	0.410877
GO:0050885	P	neuromuscular process controlling balance	1	134	0.0833333	Q8BGQ7	0.410877
GO:0098773	P	skin epidermis development	1	134	0.0833333	P20033	0.410877
GO:0060428	P	lung epithelium development	1	134	0.0833333	Q63932	0.410877
GO:0014911	P	positive regulation of smooth muscle cell migration	1	134	0.0833333	Q00560	0.410877
GO:0002673	P	regulation of acute inflammatory response	1	134	0.0833333	P06909	0.410877
GO:0035456	P	response to interferon-beta	1	134	0.0833333	P42225	0.410877
GO:1903825	P	organic acid transmembrane transport	1	134	0.0833333	Q8JZU2	0.410877
GO:0050829	P	defense response to Gram-negative bacterium	1	134	0.0833333	Q9WVF8	0.410877
GO:0010955	P	negative regulation of protein processing	1	134	0.0833333	Q9D1X0	0.410877
GO:0006693	P	prostaglandin metabolic process	1	134	0.0833333	P13745	0.410877
GO:1902042	P	negative regulation of extrinsic apoptotic signaling pathway via death domain receptors	1	134	0.0833333	Q9D1X0	0.410877
GO:1905039	P	carboxylic acid transmembrane transport	1	134	0.0833333	Q8JZU2	0.410877
GO:0010659	P	cardiac muscle cell apoptotic process	1	134	0.0833333	Q9D1X0	0.410877
GO:0043967	P	histone H4 acetylation	1	134	0.0833333	Q61191	0.410877
GO:0051453	P	regulation of intracellular pH	1	134	0.0833333	P51150	0.410877
GO:0090079	F	translation regulator activity, nucleic acid binding	1	134	0.0833333	Q3UBZ5	0.410877
GO:0016229	F	steroid dehydrogenase activity	1	134	0.0833333	Q8VCR2	0.410877
GO:0016877	F	ligase activity, forming carbon-sulfur bonds	1	134	0.0833333	Q9Z2I9	0.410877
GO:0035591	F	signaling adaptor activity	1	134	0.0833333	Q63932	0.410877
GO:0022839	F	ion gated channel activity	1	134	0.0833333	Q3UBX0	0.410877
GO:0022836	F	gated channel activity	1	134	0.0833333	Q3UBX0	0.410877
GO:0008198	F	ferrous iron binding	1	134	0.0833333	P60334	0.410877
GO:0008180	C	COP9 signalosome	1	134	0.0833333	Q3U898	0.410877
GO:0034385	C	triglyceride-rich plasma lipoprotein particle	1	134	0.0833333	P34928	0.410877
GO:0031526	C	brush border membrane	1	134	0.0833333	Q9JIL4	0.410877
GO:1902562	C	H4 histone acetyltransferase complex	1	134	0.0833333	Q61191	0.410877
GO:0044257	P	cellular protein catabolic process	10	134	0.0478469	O35445,P46471,P62878,Q9Z1K5,P51150,Q8VD33,Q9JMG3,Q9CQT7,Q6A037,Q8BFX1	0.412226
GO:2001235	P	positive regulation of apoptotic signaling pathway	3	134	0.0555556	P62908,Q62172,O88843	0.41317
GO:0097237	P	cellular response to toxic substance	3	134	0.0555556	Q8VE70,P62908,Q9D1X0	0.41317
GO:0001501	P	skeletal system development	3	134	0.0555556	Q7TQ95,Q8R0X7,P20033	0.41317
GO:0044452	C	nucleolar part	3	134	0.0555556	Q04750,Q6DFW4,Q71FD7	0.41317
GO:0010256	P	endomembrane system organization	6	134	0.05	Q7TQ95,Q6ZWR6,Q8VCE1,Q9D1D4,Q8VE70,Q63932	0.414376
GO:0000904	P	cell morphogenesis involved in differentiation	6	134	0.05	Q9JJC6,Q9Z222,P02468,P49710,Q6ZWR6,Q63932	0.414376
GO:0051603	P	proteolysis involved in cellular protein catabolic process	9	134	0.0481283	O35445,P46471,P62878,Q9Z1K5,Q8VD33,Q9JMG3,Q9CQT7,Q6A037,Q8BFX1	0.414857
GO:0001525	P	angiogenesis	5	134	0.0510204	P42225,Q9R182,Q8VE70,P06909,P20033	0.415491
GO:0048858	P	cell projection morphogenesis	5	134	0.0510204	Q9Z222,P49710,Q6ZWR6,Q63932,Q9D945	0.415491
GO:0010975	P	regulation of neuron projection development	5	134	0.0510204	P55821,P49710,Q63932,Q6ZWR6,Q9D945	0.415491
GO:0045787	P	positive regulation of cell cycle	4	134	0.0526316	O88843,Q9QZ41,Q8R3N6,Q99KU6	0.415524
GO:0045666	P	positive regulation of neuron differentiation	4	134	0.0526316	P55821,P49710,Q63932,Q9D945	0.415524
GO:0044451	C	nucleoplasm part	14	134	0.0466667	Q61191,Q8BFX1,Q9D8P7,Q9DC40,Q9QZ41,Q9Z1K5,A2AQ19,Q6DFW4,Q6A037,Q3U3N6,Q61464,Q8R3N6,Q91WR3,Q9DCP9	0.416873
GO:0008219	P	cell death	21	134	0.0457516	P11862,P62908,Q8CG80,Q8R3N6,Q921K9,Q9D123,O88843,P42225,P25085,Q8VE70,Q9D1X0,Q3UBX0,P63330,Q8BGQ7,Q32M21,Q8R0X7,Q9JJC6,Q91WN4,Q62172,P49710,Q6ZWR6	0.417206
GO:0032559	F	adenyl ribonucleotide binding	10	134	0.047619	P46471,Q04750,Q63932,Q8BGQ7,Q8C5H8,Q9D5T0,Q9DBU3,Q9QXL2,Q9QYZ4,Q9Z2I9	0.41823
GO:1903708	P	positive regulation of hemopoiesis	2	134	0.0606061	P49710,P42225	0.419254
GO:0030198	P	extracellular matrix organization	2	134	0.0606061	P02468,P11862	0.419254
GO:0007369	P	gastrulation	2	134	0.0606061	A2AQ19,P25085	0.419254
GO:0009411	P	response to UV	2	134	0.0606061	Q3U898,Q6A037	0.419254
GO:0010921	P	regulation of phosphatase activity	2	134	0.0606061	P63330,Q8R3Q2	0.419254
GO:0061135	F	endopeptidase regulator activity	2	134	0.0606061	Q9JLL0,Q9D1X0	0.419254
GO:0050896	P	response to stimulus	60	134	0.0442152	Q63932,Q9D7H4,P25085,Q9D1X0,P06909,P42225,Q9R233,Q60590,Q32M21,Q7TQ95,A2AQ19,Q921K9,A2AKB4,Q00560,Q8R3N6,Q9R182,Q9QYZ4,P62878,P62908,Q91WR3,P13745,Q8JZU2,Q9WVF8,O88843,P51150,P62880,Q9CXP8,Q8R3P7,Q62172,Q99JI6,Q9Z222,P11862,Q04750,P20033,O35445,Q91WN4,P49710,Q8BVI4,Q8VCH0,P60334,P63330,Q8VD33,Q9JMG3,Q9DC40,Q8VE70,Q3U898,Q6A037,Q9DBU3,Q80WQ6,Q99KU6,O35343,Q3UBX0,Q9D1D4,Q8R0X7,P27699,Q6ZWR6,Q61191,…	0.423255
GO:0051962	P	positive regulation of nervous system development	5	134	0.0505051	P55821,P49710,Q00560,Q63932,Q9D945	0.424172
GO:0048598	P	embryonic morphogenesis	5	134	0.0505051	A2AQ19,Q8R3P7,P25085,Q7TQ95,Q922M7	0.424172
GO:0030659	C	cytoplasmic vesicle membrane	5	134	0.0505051	Q9D1D4,Q3U3N6,P51150,Q9R233,Q5XJY5	0.424172
GO:0099003	P	vesicle-mediated transport in synapse	3	134	0.0545455	Q6ZWR6,Q9D5T0,Q99JI6	0.424866
GO:0017016	F	Ras GTPase binding	3	134	0.0545455	Q9JK83,Q62172,P51150	0.424866
GO:0090150	P	establishment of protein localization to membrane	4	134	0.0519481	Q8VD33,Q9JIL4,Q9JJC6,A2AKB4	0.425376
GO:0016311	P	dephosphorylation	4	134	0.0519481	P63330,Q8R3Q2,P49442,Q9EP69	0.425376
GO:0042995	C	cell projection	19	134	0.0456731	Q8R3P7,Q9JJC6,P55821,P63330,Q62172,Q8BVI4,P49710,Q9R182,P06909,P42225,Q61191,Q9QXL2,P62908,Q00560,Q8VDZ4,P46471,Q6ZWR6,P20033,Q9JIL4	0.428299
GO:0052547	P	regulation of peptidase activity	5	134	0.05	O88843,P42225,Q9D1X0,P63330,P62908	0.43283
GO:0043232	C	intracellular non-membrane-bounded organelle	43	134	0.0444215	Q9CPV2,Q9CZA6,P62908,Q9D945,A2AQ19,O88441,P42225,Q04750,Q3UBZ5,Q3UHX0,Q6A037,Q6DFW4,Q6ZWN5,Q6ZWR6,Q99KU6,Q9D1X0,Q9JMG3,P51150,Q8VCR2,Q99JI6,Q9JJC6,A2AKB4,P11862,P46471,P49710,Q9D0Y8,Q9CPX7,Q9D2R8,P63330,Q3URD3,Q3UMY5,Q63932,Q9QXL2,Q6ZWV7,Q9CR57,P62281,Q8R3N6,Q9DC40,Q3U898,Q64522,E9Q4N7,Q71FD7,Q8R3P7	0.433749
GO:0045216	P	cell-cell junction organization	2	134	0.0588235	Q9QY23,Q9JK83	0.43431
GO:0071219	P	cellular response to molecule of bacterial origin	2	134	0.0588235	P42225,Q91WN4	0.43431
GO:0042273	P	ribosomal large subunit biogenesis	2	134	0.0588235	Q6ZWV7,Q9CR57	0.43431
GO:0072525	P	pyridine-containing compound biosynthetic process	2	134	0.0588235	Q8C5H8,Q91WN4	0.43431
GO:0050670	P	regulation of lymphocyte proliferation	2	134	0.0588235	Q00560,P62908	0.43431
GO:0043624	P	cellular protein complex disassembly	2	134	0.0588235	P55821,Q3UMY5	0.43431
GO:0071222	P	cellular response to lipopolysaccharide	2	134	0.0588235	P42225,Q91WN4	0.43431
GO:0030662	C	coated vesicle membrane	2	134	0.0588235	Q5XJY5,Q3U3N6	0.43431
GO:0062023	C	collagen-containing extracellular matrix	4	134	0.0512821	P02468,Q8CG71,P62818,Q61191	0.435189
GO:0090208	P	positive regulation of triglyceride metabolic process	1	134	0.0769231	Q99PG0	0.436343
GO:0002704	P	negative regulation of leukocyte mediated immunity	1	134	0.0769231	Q8R3N6	0.436343
GO:0070918	P	production of small RNA involved in gene silencing by RNA	1	134	0.0769231	Q63932	0.436343
GO:0045445	P	myoblast differentiation	1	134	0.0769231	Q9D1X0	0.436343
GO:1902803	P	regulation of synaptic vesicle transport	1	134	0.0769231	Q99JI6	0.436343
GO:0060993	P	kidney morphogenesis	1	134	0.0769231	P42225	0.436343
GO:0035113	P	embryonic appendage morphogenesis	1	134	0.0769231	Q7TQ95	0.436343
GO:0060997	P	dendritic spine morphogenesis	1	134	0.0769231	P49710	0.436343
GO:0051899	P	membrane depolarization	1	134	0.0769231	Q3URD3	0.436343
GO:1902991	P	regulation of amyloid precursor protein catabolic process	1	134	0.0769231	Q9D1D4	0.436343
GO:0046461	P	neutral lipid catabolic process	1	134	0.0769231	Q99PG0	0.436343
GO:0000271	P	polysaccharide biosynthetic process	1	134	0.0769231	Q9Z222	0.436343
GO:0050856	P	regulation of T cell receptor signaling pathway	1	134	0.0769231	P62908	0.436343
GO:0071357	P	cellular response to type I interferon	1	134	0.0769231	P42225	0.436343
GO:0060337	P	type I interferon signaling pathway	1	134	0.0769231	P42225	0.436343
GO:0042059	P	negative regulation of epidermal growth factor receptor signaling pathway	1	134	0.0769231	P51150	0.436343
GO:0035196	P	production of miRNAs involved in gene silencing by miRNA	1	134	0.0769231	Q63932	0.436343
GO:0019233	P	sensory perception of pain	1	134	0.0769231	P25085	0.436343
GO:0030326	P	embryonic limb morphogenesis	1	134	0.0769231	Q7TQ95	0.436343
GO:0060260	P	regulation of transcription initiation from RNA polymerase II promoter	1	134	0.0769231	P46471	0.436343
GO:0035634	P	response to stilbenoid	1	134	0.0769231	P13745	0.436343
GO:0046464	P	acylglycerol catabolic process	1	134	0.0769231	Q99PG0	0.436343
GO:0031050	P	dsRNA processing	1	134	0.0769231	Q63932	0.436343
GO:0017158	P	regulation of calcium ion-dependent exocytosis	1	134	0.0769231	Q99JI6	0.436343
GO:0055090	P	acylglycerol homeostasis	1	134	0.0769231	Q9R182	0.436343
GO:0010662	P	regulation of striated muscle cell apoptotic process	1	134	0.0769231	Q9D1X0	0.436343
GO:0061462	P	protein localization to lysosome	1	134	0.0769231	P51150	0.436343
GO:0070328	P	triglyceride homeostasis	1	134	0.0769231	Q9R182	0.436343
GO:0016645	F	oxidoreductase activity, acting on the CH-NH group of donors	1	134	0.0769231	Q8BVI4	0.436343
GO:0051018	F	protein kinase A binding	1	134	0.0769231	P62908	0.436343
GO:0000049	F	tRNA binding	1	134	0.0769231	Q8BGQ7	0.436343
GO:0030515	F	snoRNA binding	1	134	0.0769231	Q6DFW4	0.436343
GO:0004177	F	aminopeptidase activity	1	134	0.0769231	Q9ET22	0.436343
GO:0032153	C	cell division site	1	134	0.0769231	Q9CZA6	0.436343
GO:0030667	C	secretory granule membrane	1	134	0.0769231	Q9D1D4	0.436343
GO:0005913	C	cell-cell adherens junction	1	134	0.0769231	Q9QY23	0.436343
GO:0031672	C	A band	1	134	0.0769231	Q3URD3	0.436343
GO:0034702	C	ion channel complex	1	134	0.0769231	Q9EP69	0.436343
GO:0051345	P	positive regulation of hydrolase activity	6	134	0.0487805	O88843,P42225,P62908,P63330,Q62172,Q99KU6	0.437895
GO:0097367	F	carbohydrate derivative binding	15	134	0.0458716	P46471,Q04750,Q63932,Q8BGQ7,Q8C5H8,Q9D5T0,Q9DBU3,Q9QXL2,Q9QYZ4,Q9Z2I9,P51150,Q99JI6,P06909,Q9R182,P02468	0.438379
GO:0043228	C	non-membrane-bounded organelle	43	134	0.0443299	Q9CPV2,Q9CZA6,P62908,Q9D945,A2AQ19,O88441,P42225,Q04750,Q3UBZ5,Q3UHX0,Q6A037,Q6DFW4,Q6ZWN5,Q6ZWR6,Q99KU6,Q9D1X0,Q9JMG3,P51150,Q8VCR2,Q99JI6,Q9JJC6,A2AKB4,P11862,P49710,P46471,Q9D0Y8,Q9CPX7,Q9D2R8,P63330,Q3URD3,Q3UMY5,Q63932,Q9QXL2,Q6ZWV7,Q9CR57,P62281,Q8R3N6,Q9DC40,Q3U898,Q64522,E9Q4N7,Q71FD7,Q8R3P7	0.440243
GO:0007276	P	gamete generation	5	134	0.049505	P27699,Q6ZWR6,Q8R0X7,Q9CYD3,P11862	0.441464
GO:0046677	P	response to antibiotic	5	134	0.049505	Q8VE70,O35343,P60334,P62908,Q9D1X0	0.441464
GO:1901565	P	organonitrogen compound catabolic process	16	134	0.045584	O35445,P46471,P62878,Q9Z1K5,Q8BVI4,Q91WN4,P51150,P34928,P60334,Q8R0X7,Q8VD33,Q9JMG3,Q9CQT7,Q6A037,P63330,Q8BFX1	0.444147
GO:0031175	P	neuron projection development	8	134	0.0473373	Q9Z222,P55821,P49710,Q63932,Q6ZWR6,E9Q4N7,Q9D945,P02468	0.444344
GO:1903362	P	regulation of cellular protein catabolic process	4	134	0.0506329	Q9CQT7,Q6A037,P62878,Q9Z1K5	0.444957
GO:0051258	P	protein polymerization	4	134	0.0506329	Q9CZA6,P49710,P55821,P62908	0.444957
GO:0060627	P	regulation of vesicle-mediated transport	6	134	0.0483871	Q9D5T0,Q99JI6,Q6ZWR6,P34928,P51150,Q63932	0.445703
GO:0009617	P	response to bacterium	6	134	0.0483871	Q32M21,Q9WVF8,P42225,Q91WN4,O35445,P13745	0.445703
GO:0012501	P	programmed cell death	19	134	0.0452381	P11862,P62908,Q8CG80,Q8R3N6,Q921K9,Q9D123,O88843,P42225,P25085,Q8VE70,Q9D1X0,Q3UBX0,P63330,Q8BGQ7,Q32M21,Q8R0X7,Q62172,P49710,Q6ZWR6	0.446004
GO:0003824	F	catalytic activity	44	134	0.0442211	P51150,P62880,Q99JI6,Q9CXP8,Q8BGQ7,Q9QXL2,Q8K0D2,P62908,Q04750,Q8C5H8,Q8VCH0,Q62172,Q8CG76,Q8BVI4,Q9ET22,Q9CQT7,P13745,Q9EP69,P49442,Q91WN4,Q9QYZ4,Q63932,Q9DBU3,Q9QZ41,P63330,Q9Z2I9,Q99PG0,O35445,P62878,Q8BFX1,Q9Z1K5,P46471,Q9D5T0,Q8R0X7,Q9Z222,Q9D114,Q8VCR2,Q8VDZ4,P60334,Q99J08,Q9D7V9,Q8VDK1,Q8CG71,Q61191	0.446527
GO:0009063	P	cellular amino acid catabolic process	3	134	0.0526316	Q8BVI4,Q91WN4,P60334	0.448014
GO:0031396	P	regulation of protein ubiquitination	3	134	0.0526316	P62908,Q6A037,P62878	0.448014
GO:0001824	P	blastocyst development	2	134	0.0571429	A2AQ19,Q61191	0.449156
GO:0032944	P	regulation of mononuclear cell proliferation	2	134	0.0571429	Q00560,P62908	0.449156
GO:1903039	P	positive regulation of leukocyte cell-cell adhesion	2	134	0.0571429	Q00560,P62908	0.449156
GO:0051924	P	regulation of calcium ion transport	2	134	0.0571429	Q9D1X0,P63330	0.449156
GO:0070588	P	calcium ion transmembrane transport	2	134	0.0571429	Q9D1X0,P63330	0.449156
GO:0042493	P	response to drug	11	134	0.0462185	Q8JZU2,Q8BVI4,Q99JI6,Q8VE70,O35343,P60334,P62908,Q62172,Q9D1X0,P42225,Q04750	0.449635
GO:0006259	P	DNA metabolic process	8	134	0.0470588	Q8R3N6,Q04750,Q9QZ41,P62878,P62908,Q91WR3,Q9DC40,P06909	0.451051
GO:0007049	P	cell cycle	14	134	0.0456026	Q9CZA6,P63330,O88843,P11862,Q62172,Q9QZ41,Q9JK83,Q63932,Q99KU6,P62908,Q8R3N6,Q61191,Q9CPV2,Q9D7H4	0.452514
GO:1902531	P	regulation of intracellular signal transduction	14	134	0.0456026	Q63932,Q9D7H4,P20033,P49710,Q9DC40,Q8VE70,Q9DBU3,Q00560,P42225,P25085,P62908,Q99JI6,Q9D1X0,Q62172	0.452514
GO:0031330	P	negative regulation of cellular catabolic process	4	134	0.05	O35445,P34928,Q6A037,Q9QY23	0.454675
GO:0043565	F	sequence-specific DNA binding	7	134	0.0472973	P27699,P42225,P63139,Q04750,Q61191,Q9JJZ6,Q9DC40	0.455932
GO:0007409	P	axonogenesis	3	134	0.0517241	Q9Z222,P49710,Q63932	0.459452
GO:1901681	F	sulfur compound binding	3	134	0.0517241	P06909,Q9R182,P13745	0.459452
GO:0032963	P	collagen metabolic process	1	134	0.0714286	Q8CG71	0.460715
GO:0042303	P	molting cycle	1	134	0.0714286	P20033	0.460715
GO:0052192	P	movement in environment of other organism involved in symbiotic interaction	1	134	0.0714286	P51150	0.460715
GO:0098900	P	regulation of action potential	1	134	0.0714286	Q3URD3	0.460715
[truncated: 1,703 more rows]
