# Supplementary material for: Luteolin detoxifies DEHP and prevents liver injury by degrading Uroc1 protein in mice
Source: EMBO Mol Med. 2024 Oct 29;16(11):2699–724. doi: 10.1038/s44321-024-00160-9 (PMC11555401; doi:10.1038/s44321-024-00160-9)
Supplement: Supplementary file 7 — Source data Fig. 1 [file 44321_2024_160_MOESM7_ESM.zip]

Archive with 12 entries (9 files):
- Figure 1/
- Figure 1/1D/
- Figure 1/1D/0.1% DMSO.tif
- Figure 1/1D/Baicalin.tif
- Figure 1/1D/Isorhamnetin.tif
- Figure 1/1D/Luteolin.tif
- Figure 1/1D/Naringenin.tif
- Figure 1/1D/Quercetin.tif
- Figure 1/1D/Stigmasterol.tif
- Figure 1/1D/Wogonin.tif
- Figure 1/1E/
- Figure 1/1E/1E.xlsx
