# Supplementary material for: Luteolin detoxifies DEHP and prevents liver injury by degrading Uroc1 protein in mice
Source: EMBO Mol Med. 2024 Oct 29;16(11):2699–724. doi: 10.1038/s44321-024-00160-9 (PMC11555401; doi:10.1038/s44321-024-00160-9)
Supplement: Supplementary file 7 — Source data Fig. 1 [file 44321_2024_160_MOESM7_ESM.zip › Figure 1/1E/1E.xlsx]

## Sheet: Sheet1
Fig.1E	Name	Peak area (DEHP)	Peak area (DEHP-D4)	ISTD Resp. Ratio	C(DEHP ng/ml)
	CTL-1	8345.68	8954.78	0.93198	6.21631
	CTL-2	8160.41	8684.9	0.939609	6.26719
	CTL-3	7723.65	8139.36	0.948926	6.32934
	CTL-4	7745.36	8377.39	0.924555	6.16678
	CTL-5	7550.94	8164.8	0.924816	6.16852
	CTL-6	8363.34	9189.04	0.910143	6.07065
	DEHP+0.1% DMSO-1	1.49189e+06	55759.1	26.7561	178.463
	DEHP+0.1% DMSO-2	1.13308e+06	41158.3	27.5299	183.624
	DEHP+0.1% DMSO-3	1.00043e+06	37875.3	26.4137	176.179
	DEHP+0.1% DMSO-4	1.25302e+06	46196.6	27.1235	180.914
	DEHP+0.1% DMSO-5	1.09003e+06	39605.7	27.522	183.572
	DEHP+0.1% DMSO-6	1.31771e+06	51524	25.5748	170.584
	DEHP+Luteolin 10 μM-1	647647	159275	4.06621	27.1216
	DEHP+Luteolin 10 μM-2	578725	141632	4.08611	27.2544
	DEHP+Luteolin 10 μM-3	564672	139620	4.04436	26.9759
	DEHP+Luteolin 10 μM-4	229532	52374.6	4.3825	29.2313
	DEHP+Luteolin 10 μM-5	216337	47886.4	4.51772	30.1332
	DEHP+Luteolin 10 μM-6	495594	118520	4.18152	27.8907
	DEHP+Wogonin 10 μM-1	818152	114255	7.16073	47.7621
	DEHP+Wogonin 10 μM-2	780557	106408	7.33553	48.928
	DEHP+Wogonin 10 μM-3	780551	106038	7.36102	49.098
	DEHP+Wogonin 10 μM-4	837325	112100	7.46943	49.8211
	DEHP+Wogonin 10 μM-5	825762	110012	7.50613	50.0659
	DEHP+Wogonin 10 μM-6	1.33279e+06	180810	7.37123	49.1661
	DEHP+Isorhamnetin 20 μM-1	830737	97473.4	8.52271	56.8465
	DEHP+Isorhamnetin 20 μM-2	839700	101395	8.28149	55.2376
	DEHP+Isorhamnetin 20 μM-3	824998	99159.3	8.31993	55.4939
	DEHP+Isorhamnetin 20 μM-4	823034	98434.8	8.3612	55.7692
	DEHP+Isorhamnetin 20 μM-5	832667	102375	8.13352	54.2506
	DEHP+Isorhamnetin 20 μM-6	1.29289e+06	145488	8.8866	59.2736
	DEHP+Naringenin 100 μM-1	70256.9	5589.14	12.5702	83.8436
	DEHP+Naringenin 100 μM-2	71320.7	5772.52	12.3552	82.4092
	DEHP+Naringenin 100 μM-3	72803.9	5800.26	12.5518	83.7207
	DEHP+Naringenin 100 μM-4	71482.5	5816.62	12.2894	81.97
	DEHP+Naringenin 100 μM-5	75696.3	6286.16	12.0417	80.3184
	DEHP+Naringenin 100 μM-6	142357	10673.8	13.337	88.9576
	DEHP+Quercetin 100 μM-1	631170	43713.7	14.4387	96.3063
	DEHP+Quercetin 100 μM-2	622991	44206.8	14.0927	93.998
	DEHP+Quercetin 100 μM-3	470151	34054.2	13.806	92.0857
	DEHP+Quercetin 100 μM-4	527980	37138.2	14.2167	94.8251
	DEHP+Quercetin 100 μM-5	506097	35476.6	14.2657	95.1519
	DEHP+Quercetin 100 μM-6	509146	36819.9	13.828	92.2329
	DEHP+Stigmasterol 50 μM-1	558017	39053.7	14.2885	95.304
	DEHP+Stigmasterol 50 μM-2	552334	38028.6	14.5242	96.8762
	DEHP+Stigmasterol 50 μM-3	425229	28299.5	15.026	100.223
	DEHP+Stigmasterol 50 μM-4	486626	34186.5	14.2344	94.9438
	DEHP+Stigmasterol 50 μM-5	462696	32719.8	14.1412	94.3216
	DEHP+Stigmasterol 50 μM-6	475961	35455.5	13.4242	89.5394
	DEHP+Baicalein 10 μM-1	568466	36897.9	15.4064	102.761
	DEHP+Baicalein 10 μM-2	563662	35811.1	15.7399	104.985
	DEHP+Baicalein 10 μM-3	471029	31548.6	14.9303	99.5849
	DEHP+Baicalein 10 μM-4	606511	39596	15.3175	102.168
	DEHP+Baicalein 10 μM-5	570075	36748	15.5131	103.472
	DEHP+Baicalein 10 μM-6	633788	43538.6	14.5569	97.0947
