# Supplementary material for: Luteolin detoxifies DEHP and prevents liver injury by degrading Uroc1 protein in mice
Source: EMBO Mol Med. 2024 Oct 29;16(11):2699–724. doi: 10.1038/s44321-024-00160-9 (PMC11555401; doi:10.1038/s44321-024-00160-9)
Supplement: Supplementary file 8 — Source data Fig. 2 [file 44321_2024_160_MOESM8_ESM.zip]

Archive with 32 entries (24 files):
- Figure 2/
- Figure 2/2A/
- Figure 2/2A/csa-DEHP+Luteoli 6h.tif
- Figure 2/2A/csa-DEHP+Luteolin 0 μM.tif
- Figure 2/2A/csa-DEHP+Luteolin 0h.tif
- Figure 2/2A/csa-DEHP+Luteolin 1 μM.tif
- Figure 2/2A/csa-DEHP+Luteolin 10 μM.tif
- Figure 2/2A/csa-DEHP+Luteolin 12h.tif
- Figure 2/2A/csa-DEHP+Luteolin 24h.tif
- Figure 2/2A/csa-DEHP+Luteolin 5 μM.tif
- Figure 2/2B/
- Figure 2/2B/Aptamer-cy5 +Luteolin.tif
- Figure 2/2B/Aptamer-cy5.tif
- Figure 2/2B/csa-DEHP+Luteolin.tif
- Figure 2/2B/csa-DEHP.tif
- Figure 2/2B/Cy5+luteolin.tif
- Figure 2/2B/Cy5.tif
- Figure 2/2C/
- Figure 2/2C/2C.xlsx
- Figure 2/2C/~$2C.xlsx
- Figure 2/2D/
- Figure 2/2D/2D.xlsx
- Figure 2/2E/
- Figure 2/2E/2E.xlsx
- Figure 2/2F/
- Figure 2/2F/CTL.tif
- Figure 2/2F/DEHP+Luteolin.tif
- Figure 2/2F/DEHP.tif
- Figure 2/2G/
- Figure 2/2G/CTL.jpg
- Figure 2/2G/DEHP+Luteolin.jpg
- Figure 2/2G/DEHP.jpg
