# Supplementary material for: Luteolin detoxifies DEHP and prevents liver injury by degrading Uroc1 protein in mice
Source: EMBO Mol Med. 2024 Oct 29;16(11):2699–724. doi: 10.1038/s44321-024-00160-9 (PMC11555401; doi:10.1038/s44321-024-00160-9)
Supplement: Supplementary file 8 — Source data Fig. 2 [file 44321_2024_160_MOESM8_ESM.zip › Figure 2/2C/2C.xlsx]

## Sheet: sheet
Fig.2c	Name	Peak area (DEHP)	Peak area (DEHP-D4)	ISTD Resp. Ratio	C(DEHP ng/ml)			Name	Peak area (DEHP)	Peak area (DEHP-D4)	ISTD Resp. Ratio	C(DEHP ng/ml)		Name	Peak area (DEHP)	Peak area (DEHP-D4)	ISTD Resp. Ratio	C(DEHP ng/ml)
	Liver CTL-1	25758.8	13211.8	1.94968	9.74839			Serum CTL1-1	76775.5	27556.4	2.78612	13.9306		Urine CTL1-1	448159	126576	3.54063	17.7031
	Liver CTL-2	36730.9	19872.2	1.84836	9.24178			Serum CTL1-2	95219.3	23986.9	3.96963	19.8482		Urine CTL1-2	269947	110342	2.44645	12.2323
	Liver CTL-3	19581.5	10980.9	1.78324	8.9162			Serum CTL1-3	65652.4	35576.9	1.84537	9.22683		Urine CTL1-3	228920	96441.4	2.37366	11.8683
	Liver CTL-5	19016.4	11963	1.5896	7.948			Serum CTL1-4	83219.1	32064.8	2.59534	12.9767		Urine CTL1-4	316954	117961	2.68694	13.4347
	Liver CTL-6	20908.6	10906.8	1.91702	9.58511			Serum CTL1-5	77578.3	25476.7	3.04507	15.2253		Urine CTL1-5	233244	110196	2.11663	10.5832
	Liver CTL-8	30380.1	14251.4	2.13172	10.6586			Serum CTL1-6	63914.8	27147.4	2.35437	11.7718		Urine CTL1-6	222714	95802.2	2.32473	11.6236
	Liver DEHP -1	96490.9	11774.6	8.19486	40.9743			Serum DEHP -1	114006	16917	6.73917	33.6958		Urine DEHP -1	70195.7	12347.2	5.68517	28.4258
	Liver DEHP -2	80795.7	9788.04	8.25454	41.2727			Serum DEHP -2	73657.9	15799.2	4.66214	23.3107		Urine DEHP -2	67034.7	11172.4	6.00001	30
	Liver DEHP -3	102580	12441.9	8.24478	41.2239			Serum DEHP -3	90452.9	19406.8	4.66089	23.3045		Urine DEHP -3	61532.2	11923.5	5.16059	25.8029
	Liver DEHP -4	67410.9	8144.59	8.27677	41.3838			Serum DEHP -4	53316.9	10373.5	5.1397	25.6985		Urine DEHP -4	85315.1	17423.2	4.89664	24.4832
	Liver DEHP -5	91882.9	10048.3	9.14412	45.7206			Serum DEHP -5	179593	24123.9	7.44462	37.2231		Urine DEHP -5	846386	108522	7.79924	38.9962
	Liver DEHP -6	98055.8	11951.5	8.20446	41.0223			Serum DEHP -6	134750	29157	4.62151	23.1076		Urine DEHP -6	103105	16194.8	6.36653	31.8327
	Liver DEHP+Luteolin-1	45535.3	11630.2	3.91525	19.5762			Serum DEHP+Luteolin-1	132961	24072.2	5.52341	27.6171		Urine DEHP+Luteolin-1	270184	78324.2	3.44956	17.2478
	Liver DEHP+Luteolin-2	75404.3	16889.5	4.46457	22.3229			Serum DEHP+Luteolin-2	137734	30535.8	4.51057	22.5529		Urine DEHP+Luteolin-2	308227	103494	2.9782	14.891
	Liver DEHP+Luteolin-3	45747.1	12419.7	3.68342	18.4171			Serum DEHP+Luteolin-3	116816	30494.5	3.83073	19.1537		Urine DEHP+Luteolin-3	222936	96618.7	2.30738	11.5369
	Liver DEHP+Luteolin-4	66205.3	17394	3.80623	19.0311			Serum DEHP+Luteolin-4	113001	28597.1	3.9515	19.7575		Urine DEHP+Luteolin-4	522134	86128.5	6.06227	30.3113
	Liver DEHP+Luteolin-5	65735.7	22010.7	2.98654	14.9327			Serum DEHP+Luteolin-5	100985	28053	3.59979	17.9989		Urine DEHP+Luteolin-5	230882	100691	2.29296	11.4648
	Liver DEHP+Luteolin-6	48972.5	12090.3	4.05057	20.2529			Serum DEHP+Luteolin-6	102302	27540.8	3.71456	18.5728		Urine DEHP+Luteolin-6	208464	70431.5	2.95982	14.7991
