# Supplementary material for: Luteolin detoxifies DEHP and prevents liver injury by degrading Uroc1 protein in mice
Source: EMBO Mol Med. 2024 Oct 29;16(11):2699–724. doi: 10.1038/s44321-024-00160-9 (PMC11555401; doi:10.1038/s44321-024-00160-9)
Supplement: Supplementary file 8 — Source data Fig. 2 [file 44321_2024_160_MOESM8_ESM.zip › Figure 2/2D/2D.xlsx]

## Sheet: sheet
Fig.2D	Name	Peak area (MEHP)	Peak area (MEHP-D4)	C(MEHP ng/ml)		Name	Peak area (MEHP)	Peak area (MEHP-D4)	C(MEHP ng/ml)		Name	Peak area (MEHP)	Peak area (MEHP-D4)	C(MEHP ng/ml)
	Liver CTL-1	229.3	483.72	3.16181		Serum CTL1-1	108.96	1578.23	0.345197		Urine CTL1-1	238.34	1931.01	0.617138
	Liver CTL-2	126.21	506.75	1.66121		Serum CTL1-2	157.37	1987.54	0.395891		Urine CTL1-2	392.45	1822.36	1.07676
	Liver CTL-3	217.9	354.46	4.1003		Serum CTL1-3	88.03	1710.49	0.257324		Urine CTL1-3	372.54	1692.32	1.10068
	Liver CTL-5	191.22	452.84	2.81653		Serum CTL1-4	119.89	1616.9	0.37074		Urine CTL1-4	375.73	1925.8	0.975517
	Liver CTL-6	262.34	436.59	4.0079		Serum CTL1-5	139.48	1704.07	0.409255		Urine CTL1-5	441.42	2241.9	0.984477
	Liver CTL-8	151.17	623.06	1.61831		Serum CTL1-6	148.67	1541.18	0.482325		Urine CTL1-6	405.5	2282.98	0.888094
	Liver DEHP -1	2415.84	352.66	45.6918		Serum DEHP 1-1	8269.39	2569.71	16.0901		Urine DEHP -1	29376.1	8098.09	18.1377
	Liver DEHP -2	1773.08	358.35	33.0025		Serum DEHP1-2	3707.37	1655.29	11.1986		Urine DEHP -2	1258.4	465.72	18.0227
	Liver DEHP -3	2456.94	360.8	45.4207		Serum DEHP1-3	5492.54	1639.42	16.7515		Urine DEHP -3	1189.02	405.26	19.5696
	Liver DEHP -4	1341.46	328.98	27.1978		Serum DEHP1-4	5914.71	1689.27	17.5067		Urine DEHP -4	536.79	463.3	7.72801
	Liver DEHP -5	2714.94	438.77	41.2714		Serum DEHP1-5	1326.36	571.42	15.4822		Urine DEHP -5	4148.91	1590.62	13.0418
	Liver DEHP -6	2880.07	318.57	60.3009		Serum DEHP1-6	1374.61	544.62	16.8349		Urine DEHP -6	1528.68	664.97	15.3335
	Liver DEHP+Luteolin-1	1168.79	1747.1	3.34494		Serum DEHP+L 1-1	138.33	506.07	1.82319		Urine DEHP+Luteolin-1	2370.62	2291.82	5.17192
	Liver DEHP+Luteolin-2	1747.68	1703.53	5.12958		Serum DEHP+L1-2	293.2	546.73	3.57698		Urine DEHP+Luteolin-2	4300.81	3265.31	6.58561
	Liver DEHP+Luteolin-3	2462.89	1929.9	6.38087		Serum DEHP+L1-3	532.43	481.01	7.38302		Urine DEHP+Luteolin-3	2410.4	3488.15	3.45513
	Liver DEHP+Luteolin-4	2194.27	1609.67	6.8159		Serum DEHP+L1-4	1395.71	1302.67	5.35711		Urine DEHP+Luteolin-4	3310.32	2761.26	5.99422
	Liver DEHP+Luteolin-5	2478.72	1710.65	7.24497		Serum DEHP+L1-5	1922.47	1322.01	7.27101		Urine DEHP+Luteolin-5	5600.39	3320.89	8.43206
	Liver DEHP+Luteolin-6	1448.98	1365.67	5.30502		Serum DEHP+L1-6	3494.44	2469.71	7.0746		Urine DEHP+Luteolin-6	3979.11	3260.66	6.10169
