# Supplementary material for: Luteolin detoxifies DEHP and prevents liver injury by degrading Uroc1 protein in mice
Source: EMBO Mol Med. 2024 Oct 29;16(11):2699–724. doi: 10.1038/s44321-024-00160-9 (PMC11555401; doi:10.1038/s44321-024-00160-9)
Supplement: Supplementary file 8 — Source data Fig. 2 [file 44321_2024_160_MOESM8_ESM.zip › Figure 2/2E/2E.xlsx]

## Sheet: Sheet1
Fig.2E		CTL						DEHP						DEHP+Luteolin
	AST (U/L)	17.0013	17.4015	19.4132	14.1734	16.2705	16.8312	21.9927	21.0927	33.2758	24.6071	30.3261	26.0103	15.0167	19.7801	17.2294	19.2312	19.6574	18.2751
	ALT (U/L)	7.64156	8.02261	8.703	6.83971	7.32033	8.03965	10.2001	9.25831	10.3336	10.0061	9.03865	8.65439	7.79892	7.81628	7.76413	7.32033	7.21122	8.29243
