# Supplementary material for: Luteolin detoxifies DEHP and prevents liver injury by degrading Uroc1 protein in mice
Source: EMBO Mol Med. 2024 Oct 29;16(11):2699–724. doi: 10.1038/s44321-024-00160-9 (PMC11555401; doi:10.1038/s44321-024-00160-9)
Supplement: Supplementary file 9 — Source data Fig. 3 [file 44321_2024_160_MOESM9_ESM.zip]

Archive with 17 entries (8 files):
- Figure 3/
- Figure 3/3B/
- Figure 3/3B/3B.xlsx
- Figure 3/3D/
- Figure 3/3D/3D.xlsx
- Figure 3/3E/
- Figure 3/3E/3E.xlsx
- Figure 3/3F/
- Figure 3/3F/PHs CTL DEHP WB.tif
- Figure 3/3G/
- Figure 3/3G/PHs DEHP DEHP+ Luteolin WB.tif
- Figure 3/3H/
- Figure 3/3H/Liver DEHP DEHP+ Luteolin WB.tif
- Figure 3/3I/
- Figure 3/3I/3i WB.tif
- Figure 3/3J/
- Figure 3/3J/3J.xlsx
