# Supplementary material for: Luteolin detoxifies DEHP and prevents liver injury by degrading Uroc1 protein in mice
Source: EMBO Mol Med. 2024 Oct 29;16(11):2699–724. doi: 10.1038/s44321-024-00160-9 (PMC11555401; doi:10.1038/s44321-024-00160-9)
Supplement: Supplementary file 9 — Source data Fig. 3 [file 44321_2024_160_MOESM9_ESM.zip › Figure 3/3B/3B.xlsx]

## Sheet: Sheet1
Fig.3B	Protein	Protein Name	Gene Name	Function	ProteinGroup	FastaHeaders	Proteins	Peptides	RazorUniquePeptides	UniquePeptides	Coverage	MolWeight	LFQ intensity E-Lut-1	LFQ intensity E-Lut-2	LFQ intensity E-Lut-3	average E-Lut	LFQ intensity DEHP-1	LFQ intensity DEHP-2	LFQ intensity DEHP-3	average DEHP	E-Lut/DEHP	t test p value
	Q8C6E0	Cilia- and flagella-associated protein 36	Cfap36	FUNCTION: May act as an effector for ARL3. {ECO:0000250}.	Q8C6E0	CFA36_MOUSE Cilia- and flagella-associated protein 36 OS=Mus musculus OX=10090 GN=Cfap36 PE=1 SV=1	1	4	4	4	19.2	39.599	36442000	35419000	45757000	39206000	19131000	19287000	19412000	1.92767e+07	2.03386	0.00374807
	Q9CWI3	BRCA2 and CDKN1A-interacting protein	Bccip	FUNCTION: During interphase, required for microtubule organizing and anchoring activities. During mitosis, required for the organization and stabilization of the spindle pole (PubMed:28394342). May promote cell cycle arrest by enhancing the inhibition of CDK2 activity by CDKN1A. May be required for repair of DNA damage by homologous recombination in conjunction with BRCA2. May not be involved in …	Q9CWI3	BCCIP_MOUSE BRCA2 and CDKN1A-interacting protein OS=Mus musculus OX=10090 GN=Bccip PE=1 SV=1	1	4	4	4	17.1	35.942	35177000	47089000	43967000	4.20777e+07	29665000	15816000	26305000	2.39287e+07	1.75846	0.029727
	Q9D0J8	Parathymosin	Ptms	FUNCTION: Parathymosin may mediate immune function by blocking the effect of prothymosin alpha which confers resistance to certain opportunistic infections. {ECO:0000250}.	Q9D0J8	PTMS_MOUSE Parathymosin OS=Mus musculus OX=10090 GN=Ptms PE=1 SV=3	1	3	3	3	22.8	11.43	12424000000	13243000000	10774000000	12147000000	7653700000	6967600000	6342900000	6.98807e+09	1.73825	0.00324365
	Q9DBC7	cAMP-dependent protein kinase type I-alpha regulatory subunit	Prkar1a	FUNCTION: Regulatory subunit of the cAMP-dependent protein kinases involved in cAMP signaling in cells. {ECO:0000250}.	Q9DBC7;P12849	KAP0_MOUSE cAMP-dependent protein kinase type I-alpha regulatory subunit OS=Mus musculus OX=10090 GN=Prkar1a PE=1 SV=3	2	9	9	9	30.4	43.185	66171000	56886000	52793000	5.86167e+07	35825000	23217000	45363000	3.48017e+07	1.68431	0.0341823
	P48755	Fos-related antigen 1	Fosl1		P48755	FOSL1_MOUSE Fos-related antigen 1 OS=Mus musculus OX=10090 GN=Fosl1 PE=2 SV=2	1	3	3	3	16.8	29.799	54667000	37229000	41293000	4.43963e+07	31085000	22177000	26753000	2.66717e+07	1.66455	0.0390217
	P62878	E3 ubiquitin-protein ligase RBX1	Rbx1	FUNCTION: E3 ubiquitin ligase component of multiple cullin-RING-based E3 ubiquitin-protein ligase (CRLs) complexes which mediate the ubiquitination and subsequent proteasomal degradation of target proteins, including proteins involved in cell cycle progression, signal transduction, transcription and transcription-coupled nucleotide excision repair (PubMed:22118460). CRLs complexes and ARIH1 colla…	P62878	RBX1_MOUSE E3 ubiquitin-protein ligase RBX1 OS=Mus musculus OX=10090 GN=Rbx1 PE=1 SV=1	1	2	2	2	24.1	12.274	111330000	80422000	81268000	9.10067e+07	65899000	42879000	59646000	5.61413e+07	1.62103	0.0467946
	Q60872	Eukaryotic translation initiation factor 1A	Eif1a	FUNCTION: Seems to be required for maximal rate of protein biosynthesis. Enhances ribosome dissociation into subunits and stabilizes the binding of the initiator Met-tRNA(I) to 40 S ribosomal subunits.	Q60872	IF1A_MOUSE Eukaryotic translation initiation factor 1A OS=Mus musculus OX=10090 GN=Eif1a PE=2 SV=3	1	5	5	2	36.1	16.502	310240000	246440000	289090000	2.81923e+08	191940000	184890000	165850000	1.80893e+08	1.55851	0.00763628
	P60710	Actin, cytoplasmic 1	Actb	FUNCTION: Actin is a highly conserved protein that polymerizes to produce filaments that form cross-linked networks in the cytoplasm of cells (By similarity). Actin exists in both monomeric (G-actin) and polymeric (F-actin) forms, both forms playing key functions, such as cell motility and contraction (By similarity). In addition to their role in the cytoplasmic cytoskeleton, G- and F-actin also …	P60710	ACTB_MOUSE Actin, cytoplasmic 1 OS=Mus musculus OX=10090 GN=Actb PE=1 SV=1	1	19	1	1	68.5	41.736	1718800000	1246300000	1204600000	1389900000	870380000	997290000	814650000	8.94107e+08	1.55451	0.0460564
	Q00896	Alpha-1-antitrypsin 1-3	Serpina1c	FUNCTION: Inhibitor of serine proteases. Can inhibit trypsin and chymotrypsin; relatively ineffective against elastase. {ECO:0000269|PubMed:11961105, ECO:0000269|PubMed:8619829}.	Q00896	A1AT3_MOUSE Alpha-1-antitrypsin 1-3 OS=Mus musculus OX=10090 GN=Serpina1c PE=1 SV=2	1	15	1	1	49.8	45.823	363240000	333430000	354910000	3.50527e+08	230460000	161240000	290000000	2.27233e+08	1.54258	0.0321775
	P53395	Lipoamide acyltransferase component of branched-chain alpha-keto acid dehydrogenase complex, mitochondrial	Dbt	FUNCTION: The branched-chain alpha-keto dehydrogenase complex catalyzes the overall conversion of alpha-keto acids to acyl-CoA and CO(2). It contains multiple copies of three enzymatic components: branched-chain alpha-keto acid decarboxylase (E1), lipoamide acyltransferase (E2) and lipoamide dehydrogenase (E3). Within this complex, the catalytic function of this enzyme is to accept, and to transf…	P53395	ODB2_MOUSE Lipoamide acyltransferase component of branched-chain alpha-keto acid dehydrogenase complex, mitochondrial OS=Mus musculus OX=10090 GN=Dbt PE=1 SV=2	1	7	7	7	17	53.246	97950000	105530000	113430000	1.05637e+08	188530000	151400000	138190000	1.59373e+08	0.662825	0.0268074
	Q8R1B4	Eukaryotic translation initiation factor 3 subunit C	Eif3c	FUNCTION: Component of the eukaryotic translation initiation factor 3 (eIF-3) complex, which is required for several steps in the initiation of protein synthesis. The eIF-3 complex associates with the 40S ribosome and facilitates the recruitment of eIF-1, eIF-1A, eIF-2:GTP:methionyl-tRNAi and eIF-5 to form the 43S pre-initiation complex (43S PIC). The eIF-3 complex stimulates mRNA recruitment to …	Q8R1B4	EIF3C_MOUSE Eukaryotic translation initiation factor 3 subunit C OS=Mus musculus OX=10090 GN=Eif3c PE=1 SV=1	1	5	5	5	5.7	105.53	130050000	135220000	117030000	1.27433e+08	213270000	172540000	195080000	193630000	0.658128	0.00695179
	Q7M6Y3	Phosphatidylinositol-binding clathrin assembly protein	Picalm	FUNCTION: Cytoplasmic adapter protein that plays a critical role in clathrin-mediated endocytosis which is important in processes such as internalization of cell receptors, synaptic transmission or removal of apoptotic cells. Recruits AP-2 and attaches clathrin triskelions to the cytoplasmic side of plasma membrane leading to clathrin-coated vesicles (CCVs) assembly. Furthermore, regulates clathr…	Q7M6Y3	PICAL_MOUSE Phosphatidylinositol-binding clathrin assembly protein OS=Mus musculus OX=10090 GN=Picalm PE=1 SV=1	1	2	2	2	3.2	71.543		10930000	10882000	10906000	18967000	14230000	16670000	1.66223e+07	0.656105	0.0479466
	Q8VC12	Urocanate hydratase	Uroc1		Q8VC12	HUTU_MOUSE Urocanate hydratase OS=Mus musculus OX=10090 GN=Uroc1 PE=1 SV=2	1	9	9	9	19.2	74.589	193700000	176630000	189620000	186650000	312770000	309730000	235580000	2.86027e+08	0.652562	0.0181768
	Q91YQ5	Dolichyl-diphosphooligosaccharide--protein glycosyltransferase subunit 1	Rpn1	FUNCTION: Subunit of the oligosaccharyl transferase (OST) complex that catalyzes the initial transfer of a defined glycan (Glc(3)Man(9)GlcNAc(2) in eukaryotes) from the lipid carrier dolichol-pyrophosphate to an asparagine residue within an Asn-X-Ser/Thr consensus motif in nascent polypeptide chains, the first step in protein N-glycosylation. N-glycosylation occurs cotranslationally and the compl…	Q91YQ5	RPN1_MOUSE Dolichyl-diphosphooligosaccharide--protein glycosyltransferase subunit 1 OS=Mus musculus OX=10090 GN=Rpn1 PE=1 SV=1	1	6	6	6	11.5	68.527	24808000	22453000	29888000	2.57163e+07	43574000	46148000	36302000	42008000	0.612177	0.0113931
	Q8VCH0	3-ketoacyl-CoA thiolase B, peroxisomal	Acaa1b		Q8VCH0	THIKB_MOUSE 3-ketoacyl-CoA thiolase B, peroxisomal OS=Mus musculus OX=10090 GN=Acaa1b PE=1 SV=1	1	13	5	5	56.6	43.995	97012000	141420000	98370000	1.12267e+08	184040000	210380000	165640000	1.86687e+08	0.601368	0.0189122
	P19096	Fatty acid synthase	Fasn	FUNCTION: Fatty acid synthetase catalyzes the formation of long-chain fatty acids from acetyl-CoA, malonyl-CoA and NADPH. This multifunctional protein has 7 catalytic activities as an acyl carrier protein.	P19096	FAS_MOUSE Fatty acid synthase OS=Mus musculus OX=10090 GN=Fasn PE=1 SV=2	1	18	18	18	8.7	272.43	66551000	111600000	159250000	112467000	211740000	197560000	173680000	1.94327e+08	0.578752	0.0475817
	Q9ESD1	Prostasin	Prss8	FUNCTION: Possesses a trypsin-like cleavage specificity with a preference for poly-basic substrates (By similarity). Stimulates epithelial sodium channel (ENaC) activity through activating cleavage of the gamma subunits (SCNN1G). {ECO:0000250, ECO:0000269|PubMed:10770960}.	Q9ESD1	PRSS8_MOUSE Prostasin OS=Mus musculus OX=10090 GN=Prss8 PE=2 SV=2	1	1	1	1	3.5	36.728	15844000	16987000	13000000	15277000	29082000	34352000	20704000	28046000	0.544712	0.0369581
	E9Q555	E3 ubiquitin-protein ligase RNF213	Rnf213	FUNCTION: E3 ubiquitin-protein ligase involved in angiogenesis. Involved in the non-canonical Wnt signaling pathway in vascular development: acts by mediating ubiquitination and degradation of FLNA and NFATC2 downstream of RSPO3, leading to inhibit the non-canonical Wnt signaling pathway and promoting vessel regression. Also has ATPase activity. {ECO:0000250|UniProtKB:Q63HN8}.	E9Q555	RN213_MOUSE E3 ubiquitin-protein ligase RNF213 OS=Mus musculus OX=10090 GN=Rnf213 PE=1 SV=2	1	4	4	4	1	584.78		12657000	12708000	12682500	26649000		21983000	24316000	0.52157	0.037947
	O08749	Dihydrolipoyl dehydrogenase, mitochondrial	Dld	FUNCTION: Lipoamide dehydrogenase is a component of the glycine cleavage system as well as an E3 component of three alpha-ketoacid dehydrogenase complexes (pyruvate-, alpha-ketoglutarate-, and branched-chain amino acid-dehydrogenase complex) (By similarity). The 2-oxoglutarate dehydrogenase complex is mainly active in the mitochondrion (By similarity). A fraction of the 2-oxoglutarate dehydrogena…	O08749	DLDH_MOUSE Dihydrolipoyl dehydrogenase, mitochondrial OS=Mus musculus OX=10090 GN=Dld PE=1 SV=2	1	15	15	15	39.3	54.272	408950000	567980000	716080000	5.64337e+08	1594000000	844150000	1442300000	1.29348e+09	0.436292	0.041129
	Q3UQ44	Ras GTPase-activating-like protein IQGAP2	Iqgap2	FUNCTION: Binds to activated CDC42 and RAC1 but does not seem to stimulate their GTPase activity. Associates with calmodulin.	Q3UQ44	IQGA2_MOUSE Ras GTPase-activating-like protein IQGAP2 OS=Mus musculus OX=10090 GN=Iqgap2 PE=1 SV=2	1	12	12	11	9	180.53	172480000	189500000	86294000	1.49425e+08	532330000	364240000	559060000	485210000	0.307959	0.00817238
