# Supplementary material for: Luteolin detoxifies DEHP and prevents liver injury by degrading Uroc1 protein in mice
Source: EMBO Mol Med. 2024 Oct 29;16(11):2699–724. doi: 10.1038/s44321-024-00160-9 (PMC11555401; doi:10.1038/s44321-024-00160-9)
Supplement: Supplementary file 9 — Source data Fig. 3 [file 44321_2024_160_MOESM9_ESM.zip › Figure 3/3D/3D.xlsx]

## Sheet: Sheet1
Fig.3D		CTL			DEHP
	Uroc1	0.857961	1.07102	1.07102	0.757325	0.789485	1.02029
