# Supplementary material for: Luteolin detoxifies DEHP and prevents liver injury by degrading Uroc1 protein in mice
Source: EMBO Mol Med. 2024 Oct 29;16(11):2699–724. doi: 10.1038/s44321-024-00160-9 (PMC11555401; doi:10.1038/s44321-024-00160-9)
Supplement: Supplementary file 9 — Source data Fig. 3 [file 44321_2024_160_MOESM9_ESM.zip › Figure 3/3E/3E.xlsx]

## Sheet: Sheet1
Fig.3E		DEHP			DEHP+Luteolin
	Uroc1	1.07744	0.984597	0.937965	1.23765	1.23765	1.06261
