# Supplementary material for: Luteolin detoxifies DEHP and prevents liver injury by degrading Uroc1 protein in mice
Source: EMBO Mol Med. 2024 Oct 29;16(11):2699–724. doi: 10.1038/s44321-024-00160-9 (PMC11555401; doi:10.1038/s44321-024-00160-9)
Supplement: Supplementary file 9 — Source data Fig. 3 [file 44321_2024_160_MOESM9_ESM.zip › Figure 3/3J/3J.xlsx]

## Sheet: Sheet1
Fig.3J	h	DEHP			DEHP+Luteolin
	0	1.04454	1.00861	0.946856	1.09282	1.00883	0.878433
	6	0.919922	0.888943	0.926392	0.839265	0.885858	0.87368
	12	0.757772	0.840352	0.869488	0.548171	0.564408	0.673052
	24	0.549562	0.50308	0.611315	0.522017	0.535445	0.434795
	48	0.474224	0.531781	0.453949	0.381894	0.375291	0.347707
	72	0.381725	0.353525	0.305519	0.254655	0.305933	0.285038
