# Supplementary material for: Luteolin detoxifies DEHP and prevents liver injury by degrading Uroc1 protein in mice
Source: EMBO Mol Med. 2024 Oct 29;16(11):2699–724. doi: 10.1038/s44321-024-00160-9 (PMC11555401; doi:10.1038/s44321-024-00160-9)
Supplement: Supplementary file 10 — Source data Fig. 4 [file 44321_2024_160_MOESM10_ESM.zip]

Archive with 32 entries (23 files):
- Figure 4/
- Figure 4/4A/
- Figure 4/4A/Fig 4A.tif
- Figure 4/4A/quantif.xlsx
- Figure 4/4C/
- Figure 4/4C/4C.tif
- Figure 4/4D/
- Figure 4/4D/Uroc1 A270G V272G+Luteolin.tif
- Figure 4/4D/Uroc1 A270G+Luteolin.tif
- Figure 4/4D/Uroc1 V272G+Luteolin.tif
- Figure 4/4D/Uroc1+Luteolin.tif
- Figure 4/4D/Vector+Luteolin.tif
- Figure 4/4D/Vector.tif
- Figure 4/4E/
- Figure 4/4E/NC sh RNA  Luteolin.tif
- Figure 4/4E/NC sh RNA CTL.tif
- Figure 4/4E/Uroc1 sh RNA CTL.tif
- Figure 4/4E/Uroc1 sh RNA Luteolin.tif
- Figure 4/4F/
- Figure 4/4F/4F.xlsx
- Figure 4/4F/~$4F.xlsx
- Figure 4/4G/
- Figure 4/4G/4G.xlsx
- Figure 4/4H/
- Figure 4/4H/4H.xlsx
- Figure 4/4I/
- Figure 4/4I/F480 AAV-TBG+DEHP+Luteolin.tif
- Figure 4/4I/F480 AAV-TBG+DEHP.tif
- Figure 4/4I/F480 AAV-UROC1+DEHP-Luteolin.tif
- Figure 4/4I/HE AAV-TBG+DEHP-Luteolin.jpg
- Figure 4/4I/HE AAV-TBG+DEHP.jpg
- Figure 4/4I/HE AAV-UROC1+DEHP+Luteolin.jpg
