# Supplementary material for: Luteolin detoxifies DEHP and prevents liver injury by degrading Uroc1 protein in mice
Source: EMBO Mol Med. 2024 Oct 29;16(11):2699–724. doi: 10.1038/s44321-024-00160-9 (PMC11555401; doi:10.1038/s44321-024-00160-9)
Supplement: Supplementary file 10 — Source data Fig. 4 [file 44321_2024_160_MOESM10_ESM.zip › Figure 4/4A/quantif.xlsx]

## Sheet: Sheet1
Fig.4A		DEHP									DEHP+Luteolin
		CTL			MG132			Baf A1			CTL			MG132			Baf A1
	Uroc1	1.02662	1.02321	0.950164	1.39193	1.42678	1.33074	1.18522	1.31713	1.26514	0.775549	1.0439	0.892561	1.384	1.40542	1.33011	0.879936	1.14584	1.11169
