# Supplementary material for: Luteolin detoxifies DEHP and prevents liver injury by degrading Uroc1 protein in mice
Source: EMBO Mol Med. 2024 Oct 29;16(11):2699–724. doi: 10.1038/s44321-024-00160-9 (PMC11555401; doi:10.1038/s44321-024-00160-9)
Supplement: Supplementary file 10 — Source data Fig. 4 [file 44321_2024_160_MOESM10_ESM.zip › Figure 4/4F/4F.xlsx]

## Sheet: Sheet1
Fig.4F	Name	DEHP-Area	DEHP-D4-Area	ISTD Resp. Ratio	C(DEHP ng/ml)		Name	DEHP-Area	DEHP-D4-Area	ISTD Resp. Ratio	C(DEHP ng/ml)		Name	DEHP-Area	DEHP-D4-Area	ISTD Resp. Ratio	C(DEHP ng/ml)
	Liver DEHP-1	68837.6	7603.2	9.05377	45.2689		Serum DEHP-1	154615	48066.6	3.21668	16.0834		Urine DEHP-1	120973	23884.8	5.06486	25.3243
	Liver DEHP-2	127838	13544.3	9.43849	47.1924		Serum DEHP-3	232776	93372.2	2.49299	12.4649		Urine DEHP-2	122197	26725.1	4.57238	22.8619
	Liver DEHP-3	102550	10686.5	9.59618	47.9809		Serum DEHP-4	95298.1	29307.4	3.25167	16.2584		Urine DEHP-3	125945	21303.7	5.91189	29.5594
	Liver DEHP-4	90232.5	10720.2	8.41706	42.0853		Serum DEHP-6	146734	41960.5	3.49696	17.4848		Urine DEHP-4	120388	32114.1	3.74875	18.7438
	Liver DEHP-5	91347.9	10896.2	8.38349	41.9174		Serum DEHP-7	43971.6	12394.4	3.5477	17.7385		Urine DEHP-5	87467.4	21528.1	4.06294	20.3147
	Liver DEHP-6	81331.6	9910.39	8.2067	41.0335		Serum DEHP-8	76067.4	23841	3.19061	15.953		Urine DEHP-6	156595	20789.3	7.53246	37.6623
	Liver DEHP+Luteolin-1	129266	20465.4	6.3163	31.5815		Serum DEHP+Luteolin-1	29597.9	14755.5	2.00589	10.0294		UrineDEHP+Luteolin-1	59844.3	29237.2	2.04686	10.2343
	Liver DEHP+Luteolin-2	60595.7	18877.5	3.20995	16.0497		Serum DEHP+Luteolin-2	26512.3	14496.1	1.82892	9.1446		UrineDEHP+Luteolin-2	61994.2	21820.4	2.84111	14.2056
	Liver DEHP+Luteolin-3	41387.7	12071	3.42869	17.1435		Serum DEHP+Luteolin-3	25986.2	14622.1	1.77719	8.88596		UrineDEHP+Luteolin-3	56402.9	26024.7	2.16729	10.8364
	Liver DEHP+Luteolin-4	35056.5	9125.09	3.84177	19.2088		Serum DEHP+Luteolin-4	29147.9	17507.6	1.66487	8.32437		UrineDEHP+Luteolin-4	68086	28721.7	2.37054	11.8527
	Liver DEHP+Luteolin-5	62305	14199.9	4.38772	21.9386		Serum DEHP+Luteolin-5	29211.2	14349.7	2.03567	10.1783		UrineDEHP+Luteolin-5	61342.8	22901	2.67861	13.393
	Liver DEHP+Luteolin-6	43280.8	9017.2	4.7998	23.999		Serum DEHP+Luteolin-6	37524.5	21966.2	1.70828	8.5414		UrineDEHP+Luteolin-6	54181.6	21076.6	2.57071	12.8535
	Liver AAV-Uroc1+DEHP+Luteolin -1	140598	17923.8	7.8442	39.221		Serum AAV-Uroc1+DEHP+Luteolin -1	57904.9	21337.8	2.71372	13.5686		UrineAAV-Uroc1+DEHP+Luteolin -1	92556.9	17208.8	5.37848	26.8924
	Liver AAV-Uroc1+DEHP+Luteolin -2	123110	14853.2	8.28842	41.4421		Serum AAV-Uroc1+DEHP+Luteolin -2	35529.3	17664	2.01139	10.057		UrineAAV-Uroc1+DEHP+Luteolin -2	70711	13496	5.23941	26.1971
	Liver AAV-Uroc1+DEHP+Luteolin -3	104436	13350.3	7.82279	39.1139		Serum AAV-Uroc1+DEHP+Luteolin -3	55616.1	18300.7	3.03901	15.1951		UrineAAV-Uroc1+DEHP+Luteolin -3	69680.9	16623.8	4.19164	20.9582
	Liver AAV-Uroc1+DEHP+Luteolin -4	123455	15851.3	7.78835	38.9418		Serum AAV-Uroc1+DEHP+Luteolin -4	39085.3	14656.3	2.66678	13.3339		UrineAAV-Uroc1+DEHP+Luteolin -4	66313.2	16632.1	3.98707	19.9354
	Liver AAV-Uroc1+DEHP+Luteolin -5	120040	15456.9	7.76614	38.8307		Serum AAV-Uroc1+DEHP+Luteolin -5	48592.2	21742.5	2.23489	11.1745		UrineAAV-Uroc1+DEHP+Luteolin -5	76938.6	22177.5	3.46922	17.3461
	Liver AAV-Uroc1+DEHP+Luteolin -6	104863	12446.3	8.42523	42.1261		Serum AAV-Uroc1+DEHP+Luteolin -6	59970.5	22462.3	2.66983	13.3491		UrineAAV-Uroc1+DEHP+Luteolin -6	68858.7	16557.2	4.15883	20.7941
