# Supplementary material for: Luteolin detoxifies DEHP and prevents liver injury by degrading Uroc1 protein in mice
Source: EMBO Mol Med. 2024 Oct 29;16(11):2699–724. doi: 10.1038/s44321-024-00160-9 (PMC11555401; doi:10.1038/s44321-024-00160-9)
Supplement: Supplementary file 10 — Source data Fig. 4 [file 44321_2024_160_MOESM10_ESM.zip › Figure 4/4G/4G.xlsx]

## Sheet: Sheet1
Fig.4G	Name	MEHP-Area	MEHP-D4-Area	C(MEHP ng/ml)		Name	MEHP-Area	MEHP-D4-Area	C(MEHP ng/ml)		Name	MEHP-Area	MEHP-D4-Area	C(MEHP ng/ml)
	Liver DEHP-1	4954.87	501.64	65.8819		Serum DEHP-1	2937.61	809.8	18.1379		Urine DEHP-1	4574.6	1554.17	14.7172
	Liver DEHP-2	1869.66	536.16	23.2592		Serum DEHP-2	2609.67	940.91	13.8678		Urine DEHP-2	5240.06	1821.16	14.3866
	Liver DEHP-3	4320.28	696.23	41.389		Serum DEHP-3	1236.72	445.64	13.8758		Urine DEHP-3	6753.79	2409.81	14.0131
	Liver DEHP-4	4283.71	593.89	48.1105		Serum DEHP-4	4148.91	1590.62	13.0418		Urine DEHP-4	990.8	368.11	13.4579
	Liver DEHP-5	1118.67	422.46	17.6621		Serum DEHP-5	2556.87	542.29	23.5747		Urine DEHP-5	4954.92	1841.02	13.457
	Liver DEHP-6	4410.28	686.23	42.8669		Serum DEHP-6	3990.26	2196.7	9.0824		Urine DEHP-6	5559.27	2098.2	13.2477
	Liver DEHP+Luteolin-1	252.52	565.07	2.98071		Serum DEHP+L -1	1596.65	1216.27	6.56372		Urine DEHP+L -1	1776.21	1332.69	6.664
	Liver DEHP+Luteolin-2	136.19	426.46	2.13006		Serum DEHP+L-2	986.4	1941.27	2.5406		Urine DEHP+L-2	1538.91	1973.84	3.89826
	Liver DEHP+Luteolin-3	545.29	473.55	7.68047		Serum DEHP+L-3	1508.95	1827.96	4.12742		Urine DEHP+L-3	1378.32	1894.7	3.6373
	Liver DEHP+Luteolin-4	144.31	462.6	2.08073		Serum DEHP+L-4	1279.58	1999.59	3.19961		Urine DEHP+L-4	749.76	1821.18	2.05845
	Liver DEHP+Luteolin-5	996.9	506.84	9.83446		Serum DEHP+L-5	1880.81	1169.66	8.03999		Urine DEHP+L-5	2568.32	1835.66	6.99563
	Liver DEHP+Luteolin-6	701.79	778.02	4.5101		Serum DEHP+L-6	3802.84	1857.96	10.2339		Urine DEHP+L-6	352.56	507.97	3.47028
	Liver AAV-Uroc1+DEHP+Luteolin -1	2500.08	337.26	49.4441		Serum AAV-Uroc1+DEHP+L -1	4047	1717.61	11.7809		Urine AAV-Uroc1+DEHP+L -1	2878.34	848.13	16.9687
	Liver AAV-Uroc1+DEHP+Luteolin -2	2401.68	560.84	28.5629		Serum AAV-Uroc1+DEHP+L -2	5041.24	2111.89	11.9354		Urine AAV-Uroc1+DEHP+L -2	1373.84	448.88	15.303
	Liver AAV-Uroc1+DEHP+Luteolin -3	2041.59	608.19	22.3901		Serum AAV-Uroc1+DEHP+L -3	9886.9	2787.17	17.7364		Urine AAV-Uroc1+DEHP+L -3	2169.84	829.55	13.0784
	Liver AAV-Uroc1+DEHP+Luteolin -4	2511.93	203.17	82.4658		Serum AAV-Uroc1+DEHP+L -4	1451.7	609.355	11.9118		Urine AAV-Uroc1+DEHP+L -4	3958.49	1564	12.655
	Liver AAV-Uroc1+DEHP+Luteolin -5	2325.01	493.27	31.4388		Serum AAV-Uroc1+DEHP+L -5	3783.31	927.43	20.3967		Urine AAV-Uroc1+DEHP+L -5	2255.48	894.47	12.6079
	Liver AAV-Uroc1+DEHP+Luteolin -6	2732.66	516.58	35.2837		Serum AAV-Uroc1+DEHP+L -6	3749.24	889.9	21.0655		Urine AAV-Uroc1+DEHP+L -6	4612.41	1876.63	12.2891
