# Supplementary material for: Luteolin detoxifies DEHP and prevents liver injury by degrading Uroc1 protein in mice
Source: EMBO Mol Med. 2024 Oct 29;16(11):2699–724. doi: 10.1038/s44321-024-00160-9 (PMC11555401; doi:10.1038/s44321-024-00160-9)
Supplement: Supplementary file 10 — Source data Fig. 4 [file 44321_2024_160_MOESM10_ESM.zip › Figure 4/4H/4H.xlsx]

## Sheet: Sheet1
Fig.4H		AAV-TBG+DEHP+Corn oil						AAV-TBG+DEHP+Luteolin						AAV-Uroc1+DEHP+Luteolin
	AST (U/L)	47.3823	42.0454	34.3494	37.7762	41.9518	68.0231	31.9811	26.153	26.0103	29.479	32.3826	30.8722	39.651	56.0415	41.0224	47.1817	38.2178	39.3799
	ALT (U/L)	9.05444	9.32052	10.4959	10.5253	10.9791	9.96106	7.28407	7.88545	7.30222	9.33603	8.97531	7.53547	9.33603	9.61296	9.24272	9.55179	9.13317	8.97531
