# Supplementary material for: Luteolin detoxifies DEHP and prevents liver injury by degrading Uroc1 protein in mice
Source: EMBO Mol Med. 2024 Oct 29;16(11):2699–724. doi: 10.1038/s44321-024-00160-9 (PMC11555401; doi:10.1038/s44321-024-00160-9)
Supplement: Supplementary file 11 — Source data Fig. 5 [file 44321_2024_160_MOESM11_ESM.zip]

Archive with 28 entries (20 files):
- Figure 5/
- Figure 5/5B/
- Figure 5/5B/CTL.tif
- Figure 5/5B/L-His.tif
- Figure 5/5B/Luteolin.tif
- Figure 5/5B/trans-UCA.tif
- Figure 5/5C/
- Figure 5/5C/5C.xlsx
- Figure 5/5D/
- Figure 5/5D/trans-UCA 0 mM.tif
- Figure 5/5D/trans-UCA 0h.tif
- Figure 5/5D/trans-UCA 1 mM.tif
- Figure 5/5D/trans-UCA 10 mM.tif
- Figure 5/5D/trans-UCA 12h.tif
- Figure 5/5D/trans-UCA 24h.tif
- Figure 5/5D/trans-UCA 5 mM.tif
- Figure 5/5D/trans-UCA 6h.tif
- Figure 5/5E/
- Figure 5/5E/5E.xlsx
- Figure 5/5F/
- Figure 5/5F/5F.xlsx
- Figure 5/5G/
- Figure 5/5G/5G.xlsx
- Figure 5/5H/
- Figure 5/5H/F480 DEHP+trans-UCA.tif
- Figure 5/5H/F480 DEHP.tif
- Figure 5/5H/HE DEHP+trans-UCA.jpg
- Figure 5/5H/HE DEHP.jpg
