# Supplementary material for: Luteolin detoxifies DEHP and prevents liver injury by degrading Uroc1 protein in mice
Source: EMBO Mol Med. 2024 Oct 29;16(11):2699–724. doi: 10.1038/s44321-024-00160-9 (PMC11555401; doi:10.1038/s44321-024-00160-9)
Supplement: Supplementary file 11 — Source data Fig. 5 [file 44321_2024_160_MOESM11_ESM.zip › Figure 5/5C/5C.xlsx]

## Sheet: Sheet1
Fig.5C	Name	DEHP-Area	DEHP-D4-Area	ISTD Resp. Ratio	C(DEHP ng/ml)
	CTL-1	999317	50613.9	19.7439	131.692
	CTL-2	1.02266e+06	50837.2	20.1164	134.176
	CTL-3	760564	38370.5	19.8216	132.21
	CTL-4	810641	40631.2	19.9512	133.074
	CTL-5	784356	39662	19.776	131.906
	CTL-6	768054	38595.1	19.9003	132.735
	Luteolin-1	206040	45301.4	4.54819	30.3365
	Luteolin-2	233365	50654.9	4.60695	30.7283
	Luteolin-3	235277	49407	4.76203	31.7627
	Luteolin-4	178174	40046.2	4.44921	29.6762
	Luteolin-5	185008	42516.7	4.35143	29.024
	Luteolin-6	181149	41279.3	4.38837	29.2704
	L-His-1	561918	42565.6	13.2012	88.0521
	L-His-2	704230	53480.6	13.168	87.8303
	L-His-3	545875	40130.3	13.6026	90.7291
	L-His-4	526315	40187.2	13.0966	87.3541
	L-His-5	532422	38613.9	13.7884	91.9684
	L-His-6	514186	39950.7	12.8705	85.8462
	trans-UCA-1	22672.6	7838.68	2.8924	19.2923
	trans-UCA-2	21662.9	6883.87	3.14691	20.9899
	trans-UCA-3	25065.8	8674.19	2.8897	19.2743
	trans-UCA-4	24013.9	7799.41	3.07893	20.5365
	trans-UCA-5	25364.5	8111.08	3.12714	20.8581
	trans-UCA-6	28756.2	8512	3.37831	22.5333
