# Supplementary material for: Luteolin detoxifies DEHP and prevents liver injury by degrading Uroc1 protein in mice
Source: EMBO Mol Med. 2024 Oct 29;16(11):2699–724. doi: 10.1038/s44321-024-00160-9 (PMC11555401; doi:10.1038/s44321-024-00160-9)
Supplement: Supplementary file 11 — Source data Fig. 5 [file 44321_2024_160_MOESM11_ESM.zip › Figure 5/5E/5E.xlsx]

## Sheet: Sheet1
Fig.5E	Name	DEHP-Area	DEHP-D4-Area	ISTD Resp. Ratio	C(DEHP ng/ml)		Name	DEHP-Area	DEHP-D4-Area	ISTD Resp. Ratio	C(DEHP ng/ml)		Name	DEHP-Area	DEHP-D4-Area	ISTD Resp. Ratio	C(DEHP ng/ml)
	Liver DEHP 1	229243	24849.1	9.22542	46.1271		Serum DEHP 1	84274.5	17830.3	4.72647	23.6324		Urine DEHP 1	264778	66413	3.98683	19.9342
	Liver DEHP 2	255849	29075	8.79962	43.9981		Serum DEHP 2	69656.6	19362.2	3.59755	17.9878		Urine DEHP 2	329509	61837.9	5.3286	26.643
	Liver DEHP 3	160651	19470.5	8.25101	41.2551		Serum DEHP 3	51563.6	14642.8	3.52142	17.6071		Urine DEHP 3	247579	49219.8	5.03006	25.1503
	Liver DEHP 4	212681	24036.2	8.84835	44.2418		Serum DEHP 4	69881.1	20641.7	3.38543	16.9271		Urine DEHP 4	184916	53598.7	3.45001	17.25
	Liver DEHP 5	300299	37145.1	8.08447	40.4224		Serum DEHP 5	77666.9	21319.2	3.64305	18.2153		Urine DEHP 5	210089	42375.4	4.95781	24.789
	Liver DEHP 6	204859	23136.3	8.85444	44.2722		Serum DEHP 6	46342.5	14999.3	3.08965	15.4483		Urine DEHP 6	441708	60721.6	7.27431	36.3715
	Liver DEHP+trans-UCA-1	53146.3	17065.9	3.11419	15.5709		Serum DEHP+trans-UCA -1	32501.4	12001.7	2.70807	13.5403		Urine DEHP+trans-UCA -1	218078	96732.6	2.25444	11.2722
	Liver DEHP+trans-UCA-2	66921.9	16853.9	3.9707	19.8535		Serum DEHP+trans-UCA -2	39727.6	16239.5	2.44635	12.2318		Urine DEHP+trans-UCA -2	321007	91340.3	3.51441	17.572
	Liver DEHP+trans-UCA-3	42133	12321.5	3.41946	17.0973		Serum DEHP+trans-UCA -3	39583.3	15635.2	2.53168	12.6584		Urine DEHP+trans-UCA -3	313338	113991	2.7488	13.744
	Liver DEHP+trans-UCA-4	68903.5	18438.1	3.73703	18.6851		Serum DEHP+trans-UCA -4	48764.6	18813.3	2.59203	12.9601		Urine DEHP+trans-UCA -4	281554	106886	2.63416	13.1708
	Liver DEHP+trans-UCA-5	69837.9	26620.8	2.62343	13.1172		Serum DEHP+trans-UCA -5	53432.8	21684.3	2.46412	12.3206		Urine DEHP+trans-UCA -5	192169	102796	1.86943	9.34715
	Liver DEHP+trans-UCA-6	62514.7	20691.4	3.0213	15.1065		Serum DEHP+trans-UCA -6	50916.2	18346.5	2.77526	13.8763		Urine DEHP+trans-UCA -6	368143	104615	3.51904	17.5952
