# Supplementary material for: Luteolin detoxifies DEHP and prevents liver injury by degrading Uroc1 protein in mice
Source: EMBO Mol Med. 2024 Oct 29;16(11):2699–724. doi: 10.1038/s44321-024-00160-9 (PMC11555401; doi:10.1038/s44321-024-00160-9)
Supplement: Supplementary file 11 — Source data Fig. 5 [file 44321_2024_160_MOESM11_ESM.zip › Figure 5/5F/5F.xlsx]

## Sheet: Sheet1
Fig.5F	Name	MEHP-Area	MEHP-D4-Area	C(MEHP ng/ml)		Name	MEHP-Area	MEHP-D4-Area	C(MEHP ng/ml)		Name	MEHP-Area	MEHP-D4-Area	C(MEHP ng/ml)
	Liver DEHP 1	11966.7	1678.26	35.652		Serum DEHP 1	745.95	597.43	8.32815		Urine DEHP 1	12367.2	4456.44	13.8756
	Liver DEHP 2	7222.89	1452.93	24.8563		Serum DEHP 2	1233.17	469.6	17.5154		Urine DEHP 2	1464.09	584.89	16.6963
	Liver DEHP 3	11026	2089.72	26.3815		Serum DEHP 3	1364.88	473.21	19.2383		Urine DEHP 3	1107.18	493.6	14.9613
	Liver DEHP 4	6486.7	1389.78	23.3371		Serum DEHP 4	528.38	347.68	10.1366		Urine DEHP 4	910.14	510.94	11.8813
	Liver DEHP 5	5643.75	1048.05	26.925		Serum DEHP 5	1361.6	395.81	17.2002		Urine DEHP 5	1369.42	518.64	17.6115
	Liver DEHP 6	3098.95	217.86	71.1225		Serum DEHP 6	667.36	204.49	16.3177		Urine DEHP 6	548.97	421.28	8.69168
	Liver DEHP+trans-UCA-1	922.84	745.3	6.19106		Serum DEHP+trans-UCA -1	347.29	336.56	6.88265		Urine DEHP+trans-UCA -1	3280.75	2997.77	5.47198
	Liver DEHP+trans-UCA-2	1528.06	1169.14	6.53497		Serum DEHP+trans-UCA -2	381.24	336.4	7.55907		Urine DEHP+trans-UCA -2	3571.1	3284.17	5.43684
	Liver DEHP+trans-UCA-3	1013.45	1259.34	4.02373		Serum DEHP+trans-UCA -3	2432.93	2790.37	4.35951		Urine DEHP+trans-UCA -3	2346.55	3195.44	3.67172
	Liver DEHP+trans-UCA-4	628.31	834.46	3.76477		Serum DEHP+trans-UCA -4	333.12	299.59	7.4165		Urine DEHP+trans-UCA -4	1935.33	2839.99	3.40728
	Liver DEHP+trans-UCA-5	1691.56	1436.41	5.88815		Serum DEHP+trans-UCA -5	2016.7	2078.45	4.85145		Urine DEHP+trans-UCA -5	1839.08	2603.14	3.53243
	Liver DEHP+trans-UCA-6	165.49	109.72	7.54147		Serum DEHP+trans-UCA -6	1395.15	2160.53	3.22872		Urine DEHP+trans-UCA -6	2961.79	3027.47	4.89153
