# Supplementary material for: Luteolin detoxifies DEHP and prevents liver injury by degrading Uroc1 protein in mice
Source: EMBO Mol Med. 2024 Oct 29;16(11):2699–724. doi: 10.1038/s44321-024-00160-9 (PMC11555401; doi:10.1038/s44321-024-00160-9)
Supplement: Supplementary file 11 — Source data Fig. 5 [file 44321_2024_160_MOESM11_ESM.zip › Figure 5/5G/5G.xlsx]

## Sheet: Sheet1
Fig.5G		DEHP						DEHP+trans-UCA
	AST (U/L)	28.5702	34.1829	33.6864	25.6555	25.0934	28.4203	18.7499	21.22	20.9024	23.6502	24.7455	24.9539
	ALT (U/L)	14.1741	11.6485	9.53647	9.99107	9.28944	9.53647	8.10756	8.47466	7.71176	8.20874	7.78154	8.29243
