# Supplementary material for: Luteolin detoxifies DEHP and prevents liver injury by degrading Uroc1 protein in mice
Source: EMBO Mol Med. 2024 Oct 29;16(11):2699–724. doi: 10.1038/s44321-024-00160-9 (PMC11555401; doi:10.1038/s44321-024-00160-9)
Supplement: Supplementary file 12 — Source data Fig. 6 [file 44321_2024_160_MOESM12_ESM.zip]

Archive with 15 entries (10 files):
- Figure 6/
- Figure 6/6B (LC-)MS consider external repository (PRIDE)/
- Figure 6/6B (LC-)MS consider external repository (PRIDE)/6B.xlsx
- Figure 6/6D/
- Figure 6/6D/6D quantif.xlsx
- Figure 6/6D/6D.tif
- Figure 6/6E/
- Figure 6/6E/CTL.tif
- Figure 6/6E/Luteolin+Baf A1.tif
- Figure 6/6E/Luteolin.tif
- Figure 6/6E/trans-UCA+Baf A1.tif
- Figure 6/6E/trans-UCA.tif
- Figure 6/6F/
- Figure 6/6F/6F.xlsx
- Figure 6/6F/~$6F.xlsx
