# Supplementary material for: Luteolin detoxifies DEHP and prevents liver injury by degrading Uroc1 protein in mice
Source: EMBO Mol Med. 2024 Oct 29;16(11):2699–724. doi: 10.1038/s44321-024-00160-9 (PMC11555401; doi:10.1038/s44321-024-00160-9)
Supplement: Supplementary file 12 — Source data Fig. 6 [file 44321_2024_160_MOESM12_ESM.zip › Figure 6/6B (LC-)MS consider external repository (PRIDE)/6B.xlsx]

## Sheet: Sheet1
Fig.6B	Protein	Protein Name	Gene Name	Function	ProteinGroup	FastaHeaders	Proteins	Peptides	RazorUniquePeptides	UniquePeptides	Coverage	MolWeight	LFQ intensity E-UCA-1	LFQ intensity E-UCA-2	LFQ intensity E-UCA-3	average E-UCA	LFQ intensity DEHP-1	LFQ intensity DEHP-2	LFQ intensity DEHP-3	average DEHP	E-UCA/DEHP	t test p value
	Q8R3N6	THO complex subunit 1	Thoc1	FUNCTION: Required for efficient export of polyadenylated RNA. Acts as component of the THO subcomplex of the TREX complex which is thought to couple mRNA transcription, processing and nuclear export, and which specifically associates with spliced mRNA and not with unspliced pre-mRNA. TREX is recruited to spliced mRNAs by a transcription-independent mechanism, binds to mRNA upstream of the exon-j…	sp|Q8R3N6|THOC1_MOUSE	sp|Q8R3N6|THOC1_MOUSE THO complex subunit 1 OS=Mus musculus OX=10090 GN=Thoc1 PE=1 SV=1	1	2	2	2	2.9	75.435	62350	78397		70373.5	1933.1	4947.1		3440.1	20.4568	0.0145525
	Q921K9	B-cell CLL/lymphoma 7 protein family member B	Bcl7b	FUNCTION: Positive regulator of apoptosis. Plays a role in the Wnt signaling pathway, negatively regulating the expression of Wnt signaling components CTNNB1 and HMGA1 (By similarity). Involved in cell cycle progression, maintenance of the nuclear structure and stem cell differentiation (By similarity). May play a role in lung tumor development or progression. {ECO:0000250|UniProtKB:Q9BQE9, ECO:0…	sp|Q921K9|BCL7B_MOUSE	sp|Q921K9|BCL7B_MOUSE B-cell CLL/lymphoma 7 protein family member B OS=Mus musculus OX=10090 GN=Bcl7b PE=1 SV=1	1	2	1	1	12.4	22.238	60303	72236	75638	69392.3	1106.7		21310	11208.4	6.19113	0.00909045
	Q9CQN3	Mitochondrial import receptor subunit TOM6 homolog	Tomm6		sp|Q9CQN3|TOM6_MOUSE	sp|Q9CQN3|TOM6_MOUSE Mitochondrial import receptor subunit TOM6 homolog OS=Mus musculus OX=10090 GN=Tomm6 PE=3 SV=1	1	1	1	1	18.9	7.8648	266240	204100	180580	216973	14597	14651	86613	38620.3	5.61811	0.00704093
	Q91WN4	Kynurenine 3-monooxygenase	Kmo	FUNCTION: Catalyzes the hydroxylation of L-kynurenine (L-Kyn) to form 3-hydroxy-L-kynurenine (L-3OHKyn). Required for synthesis of quinolinic acid, a neurotoxic NMDA receptor antagonist and potential endogenous inhibitor of NMDA receptor signaling in axonal targeting, synaptogenesis and apoptosis during brain development. Quinolinic acid may also affect NMDA receptor signaling in pancreatic beta …	sp|Q91WN4|KMO_MOUSE	sp|Q91WN4|KMO_MOUSE Kynurenine 3-monooxygenase OS=Mus musculus OX=10090 GN=Kmo PE=1 SV=1	1	3	3	3	8.6	54.531	70418	75811	69814	72014.3	9920.4	19228		14574.2	4.94122	0.000877885
	P51150	Ras-related protein Rab-7a	Rab7a	FUNCTION: Key regulator in endo-lysosomal trafficking. Governs early-to-late endosomal maturation, microtubule minus-end as well as plus-end directed endosomal migration and positioning, and endosome-lysosome transport through different protein-protein interaction cascades. Plays a central role, not only in endosomal traffic, but also in many other cellular and physiological events, such as growt…	sp|P51150|RAB7A_MOUSE	sp|P51150|RAB7A_MOUSE Ras-related protein Rab-7a OS=Mus musculus OX=10090 GN=Rab7a PE=1 SV=2	1	6	6	6	34.8	23.489	123560	219090	102430	148360	47058	26358	24906	32774	4.52676	0.034228
	Q99PG0	Arylacetamide deacetylase	Aadac	FUNCTION: Displays cellular triglyceride lipase activity in liver, increases the levels of intracellular fatty acids derived from the hydrolysis of newly formed triglyceride stores and plays a role in very low-density lipoprotein assembly (By similarity). Displays serine esterase activity in liver. Deacetylates a variety of arylacetamide substrates, including xenobiotic compounds and procarcinoge…	sp|Q99PG0|AAAD_MOUSE	sp|Q99PG0|AAAD_MOUSE Arylacetamide deacetylase OS=Mus musculus OX=10090 GN=Aadac PE=1 SV=3	1	6	6	6	18.3	45.25	172430	346510	179310	232750	9109.7	93223	58518	53616.9	4.34098	0.0444431
	Q8VDK1	Deaminated glutathione amidase	Nit1	FUNCTION: Catalyzes the hydrolysis of the amide bond in N-(4-oxoglutarate)-L-cysteinylglycine (deaminated glutathione), a metabolite repair reaction to dispose of the harmful deaminated glutathione. Possesses amidase activity toward deaminated ophthalmate in vitro (PubMed:28373563). Plays a role in cell growth and apoptosis: loss of expression promotes cell growth, resistance to DNA damage stress…	sp|Q8VDK1|NIT1_MOUSE	sp|Q8VDK1|NIT1_MOUSE Deaminated glutathione amidase OS=Mus musculus OX=10090 GN=Nit1 PE=1 SV=2	1	3	3	3	13	35.705	59978	108580	114160	94239.3	5590.4	20181	47097	24289.5	3.87984	0.0293712
	Q9CPV2	Anaphase-promoting complex subunit 16	Anapc16	FUNCTION: Component of the anaphase promoting complex/cyclosome (APC/C), a cell cycle-regulated E3 ubiquitin ligase that controls progression through mitosis and the G1 phase of the cell cycle. The APC/C complex acts by mediating ubiquitination and subsequent degradation of target proteins: it mainly mediates the formation of 'Lys-11'-linked polyubiquitin chains and, to a lower extent, the format…	sp|Q9CPV2|APC16_MOUSE	sp|Q9CPV2|APC16_MOUSE Anaphase-promoting complex subunit 16 OS=Mus musculus OX=10090 GN=Anapc16 PE=3 SV=1	1	2	2	2	27.3	11.667		29287	26700	27993.5	11481	6954.6	3475.7	7303.77	3.83275	0.00713585
	Q6ZWR6	Nesprin-1	Syne1	FUNCTION: Multi-isomeric modular protein which forms a linking network between organelles and the actin cytoskeleton to maintain the subcellular spatial organization. As a component of the LINC (LInker of Nucleoskeleton and Cytoskeleton) complex involved in the connection between the nuclear lamina and the cytoskeleton. The nucleocytoplasmic interactions established by the LINC complex play an im…	sp|Q6ZWR6|SYNE1_MOUSE	sp|Q6ZWR6|SYNE1_MOUSE Nesprin-1 OS=Mus musculus OX=10090 GN=Syne1 PE=1 SV=2	1	3	3	3	0.4	1009.9	1069500	478040	721950	756497	235380	131080	249390	205283	3.68513	0.034894
	Q8K201	Keratinocyte-associated transmembrane protein 2	Kct2		sp|Q8K201|KCT2_MOUSE	sp|Q8K201|KCT2_MOUSE Keratinocyte-associated transmembrane protein 2 OS=Mus musculus OX=10090 GN=Kct2 PE=1 SV=2	1	4	4	4	19.7	28.05	375380	446640	439660	420560	150780	109770	84439	114996	3.65716	0.000509898
	Q6ZWV7	60S ribosomal protein L35	Rpl35	FUNCTION: Component of the large ribosomal subunit. {ECO:0000250|UniProtKB:P42766}.	sp|Q6ZWV7|RL35_MOUSE	sp|Q6ZWV7|RL35_MOUSE 60S ribosomal protein L35 OS=Mus musculus OX=10090 GN=Rpl35 PE=1 SV=1	1	2	2	2	13.8	14.552	55522	90624	109810	85318.7	11172	38848	23698	24572.7	3.4721	0.026936
	Q8CG76	Aflatoxin B1 aldehyde reductase member 2	Akr7a2	FUNCTION: Catalyzes the NADPH-dependent reduction of succinic semialdehyde to gamma-hydroxybutyrate. May have an important role in producing the neuromodulator gamma-hydroxybutyrate (GHB). Has broad substrate specificity. Can reduce the dialdehyde protein-binding form of aflatoxin B1 (AFB1) to the non-binding AFB1 dialcohol. May be involved in protection of liver against the toxic and carcinogeni…	sp|Q8CG76|ARK72_MOUSE	sp|Q8CG76|ARK72_MOUSE Aflatoxin B1 aldehyde reductase member 2 OS=Mus musculus OX=10090 GN=Akr7a2 PE=1 SV=3	1	7	7	7	27.2	40.612	176610	224550	108010	169723	37889	69286	45148	50774.3	3.3427	0.0276187
	Q99J08	SEC14-like protein 2	Sec14l2	FUNCTION: Carrier protein. Binds to some hydrophobic molecules and promotes their transfer between the different cellular sites. Binds with high affinity to alpha-tocopherol. Also binds with a weaker affinity to other tocopherols and to tocotrienols. May have a transcriptional activatory activity via its association with alpha-tocopherol. Probably recognizes and binds some squalene structure, sug…	sp|Q99J08|S14L2_MOUSE	sp|Q99J08|S14L2_MOUSE SEC14-like protein 2 OS=Mus musculus OX=10090 GN=Sec14l2 PE=1 SV=1	1	5	5	5	16.1	46.3	75383	124420	107380	102394	18640	42750		30695	3.33586	0.0401234
	P62880	Guanine nucleotide-binding protein G(I)/G(S)/G(T) subunit beta-2	Gnb2	FUNCTION: Guanine nucleotide-binding proteins (G proteins) are involved as a modulator or transducer in various transmembrane signaling systems. The beta and gamma chains are required for the GTPase activity, for replacement of GDP by GTP, and for G protein-effector interaction.	sp|P62880|GBB2_MOUSE;sp|P62874|GBB1_MOUSE	sp|P62880|GBB2_MOUSE Guanine nucleotide-binding protein G(I)/G(S)/G(T) subunit beta-2 OS=Mus musculus OX=10090 GN=Gnb2 PE=1 SV=3;sp|P62874|GBB1_MOUSE Guanine nucleotide-binding protein G(I)/G(S)/G(T) subunit beta-1 OS=Mus musculus OX=10090 GN=Gnb1 PE=1 SV=	2	3	3	3	11.8	37.331	52466	108410	61662	74179.3	18174	30179	24742	24365	3.0445	0.0478253
	P62281	40S ribosomal protein S11	Rps11		sp|P62281|RS11_MOUSE	sp|P62281|RS11_MOUSE 40S ribosomal protein S11 OS=Mus musculus OX=10090 GN=Rps11 PE=1 SV=3	1	4	4	4	21.5	18.431	169220	187840	164530	173863	38633	86523	52412	59189.3	2.93741	0.00196639
	Q8BVI4	Dihydropteridine reductase	Qdpr	FUNCTION: The product of this enzyme, tetrahydrobiopterin (BH-4), is an essential cofactor for phenylalanine, tyrosine, and tryptophan hydroxylases. {ECO:0000250}.	sp|Q8BVI4|DHPR_MOUSE	sp|Q8BVI4|DHPR_MOUSE Dihydropteridine reductase OS=Mus musculus OX=10090 GN=Qdpr PE=1 SV=2	1	8	8	8	53.9	25.57	375170	401820	400370	392453	150110	165010	110110	141743	2.76876	0.000172867
	Q9Z2I9	Succinate--CoA ligase [ADP-forming] subunit beta, mitochondrial	Sucla2	FUNCTION: ATP-specific succinyl-CoA synthetase functions in the citric acid cycle (TCA), coupling the hydrolysis of succinyl-CoA to the synthesis of ATP and thus represents the only step of substrate-level phosphorylation in the TCA. The beta subunit provides nucleotide specificity of the enzyme and binds the substrate succinate, while the binding sites for coenzyme A and phosphate are found in t…	sp|Q9Z2I9|SUCB1_MOUSE	sp|Q9Z2I9|SUCB1_MOUSE Succinate--CoA ligase [ADP-forming] subunit beta, mitochondrial OS=Mus musculus OX=10090 GN=Sucla2 PE=1 SV=2	1	3	3	3	6.9	50.113	54543	97184	98737	83488	21084	34346	37134	30854.7	2.70585	0.0263055
	P62908	40S ribosomal protein S3	Rps3	FUNCTION: Involved in translation as a component of the 40S small ribosomal subunit (By similarity). Has endonuclease activity and plays a role in repair of damaged DNA (PubMed:7775413). Cleaves phosphodiester bonds of DNAs containing altered bases with broad specificity and cleaves supercoiled DNA more efficiently than relaxed DNA (By similarity). Displays high binding affinity for 7,8-dihydro-8…	sp|P62908|RS3_MOUSE	sp|P62908|RS3_MOUSE 40S ribosomal protein S3 OS=Mus musculus OX=10090 GN=Rps3 PE=1 SV=1	1	8	8	8	37	26.674	416020	522780	268110	402303	177500	167380	119170	154683	2.60082	0.0311316
	Q9CZA6	Nuclear distribution protein nudE homolog 1	Nde1	FUNCTION: Required for centrosome duplication and formation and function of the mitotic spindle. Essential for the development of the cerebral cortex. May regulate the production of neurons by controlling the orientation of the mitotic spindle during division of cortical neuronal progenitors of the proliferative ventricular zone of the brain. Orientation of the division plane perpendicular to the…	sp|Q9CZA6|NDE1_MOUSE	sp|Q9CZA6|NDE1_MOUSE Nuclear distribution protein nudE homolog 1 OS=Mus musculus OX=10090 GN=Nde1 PE=1 SV=1	1	7	4	4	25.3	38.522	172440	195980	179470	182630	131600	34412	46959	70990.3	2.5726	0.0234621
	P13745	Glutathione S-transferase A1	Gsta1	FUNCTION: Glutathione S-transferase that catalyzes the nucleophilic attack of the sulfur atom of glutathione on the electrophilic groups of a wide range of exogenous and endogenous compounds (Probable). Involved in the formation of glutathione conjugates of both prostaglandin A2 (PGA2) and prostaglandin J2 (PGJ2). It also catalyzes the isomerization of D5-androstene-3,17-dione (AD) into D4-andros…	sp|P13745|GSTA1_MOUSE;sp|P10648|GSTA2_MOUSE	sp|P13745|GSTA1_MOUSE Glutathione S-transferase A1 OS=Mus musculus OX=10090 GN=Gsta1 PE=1 SV=2;sp|P10648|GSTA2_MOUSE Glutathione S-transferase A2 OS=Mus musculus OX=10090 GN=Gsta2 PE=1 SV=3	2	7	4	4	29.6	25.608	224900	414960	247530	295797	105850	101710	141350	116303	2.54332	0.0427815
	Q9DCC3	Coiled-coil domain-containing protein 107	Ccdc107		sp|Q9DCC3|CC107_MOUSE	sp|Q9DCC3|CC107_MOUSE Coiled-coil domain-containing protein 107 OS=Mus musculus OX=10090 GN=Ccdc107 PE=2 SV=1	1	2	2	2	10.3	26.579	157360	133290	108350	133000	69294	42859	49435	53862.7	2.46924	0.00817922
	P60334	Cysteine dioxygenase type 1	Cdo1		sp|P60334|CDO1_MOUSE	sp|P60334|CDO1_MOUSE Cysteine dioxygenase type 1 OS=Mus musculus OX=10090 GN=Cdo1 PE=1 SV=1	1	1	1	1	7.5	23.026	40373	56591	66236	54400	26080	19321	20733	22044.7	2.46772	0.014416
	Q8VCH0	3-ketoacyl-CoA thiolase B, peroxisomal	Acaa1b		sp|Q8VCH0|THIKB_MOUSE	sp|Q8VCH0|THIKB_MOUSE 3-ketoacyl-CoA thiolase B, peroxisomal OS=Mus musculus OX=10090 GN=Acaa1b PE=1 SV=1	1	13	5	5	50.9	43.995	508950	544510	313240	455567	153720	164410	244120	187417	2.43077	0.0256598
	Q8VE70	Programmed cell death protein 10	Pdcd10	FUNCTION: Promotes cell proliferation. Modulates apoptotic pathways. Increases mitogen-activated protein kinase activity and STK26 activity. Important for cell migration, and for normal structure and assembly of the Golgi complex (By similarity). Important for KDR/VEGFR2 signaling. Increases the stability of KDR/VEGFR2 and prevents its breakdown. Required for normal cardiovascular development. Re…	sp|Q8VE70|PDC10_MOUSE	sp|Q8VE70|PDC10_MOUSE Programmed cell death protein 10 OS=Mus musculus OX=10090 GN=Pdcd10 PE=1 SV=1	1	5	5	5	27.4	24.715	246200	347720	338240	310720	128860	40688	217250	128933	2.40994	0.0395271
	Q9JMG3	Transmembrane and ubiquitin-like domain-containing protein 1	Tmub1	FUNCTION: Involved in sterol-regulated ubiquitination and degradation of HMG-CoA reductase HMGCR (By similarity). Involved in positive regulation of AMPA-selective glutamate receptor GRIA2 recycling to the cell surface (By similarity). Acts as negative regulator of hepatocyte growth during regeneration (By similarity). {ECO:0000250|UniProtKB:Q53AQ4, ECO:0000250|UniProtKB:Q9BVT8, ECO:0000269|PubMe…	sp|Q9JMG3|TMUB1_MOUSE	sp|Q9JMG3|TMUB1_MOUSE Transmembrane and ubiquitin-like domain-containing protein 1 OS=Mus musculus OX=10090 GN=Tmub1 PE=1 SV=1	1	3	3	3	13.1	26.316	433320	589840	501960	508373	190040	364740	86142	213641	2.37957	0.0339451
	Q3UBX0	Transmembrane protein 109	Tmem109	FUNCTION: May mediate cellular response to DNA damage by protecting against ultraviolet C-induced cell death (PubMed:20060811). Can form voltage-gated calcium and potassium channels in vitro (By similarity). {ECO:0000250|UniProtKB:O77751, ECO:0000250|UniProtKB:Q9BVC6, ECO:0000269|PubMed:20060811}.	sp|Q3UBX0|TM109_MOUSE	sp|Q3UBX0|TM109_MOUSE Transmembrane protein 109 OS=Mus musculus OX=10090 GN=Tmem109 PE=1 SV=2	1	4	4	4	12.8	26.306	1911000	1635200	1740800	1.76233e+06	994230	295770	1257600	849200	2.07529	0.0375057
	Q9D1D4	Transmembrane emp24 domain-containing protein 10	Tmed10	FUNCTION: Involved in vesicular protein trafficking. Mainly functions in the early secretory pathway. Thought to act as cargo receptor at the lumenal side for incorporation of secretory cargo molecules into transport vesicles and to be involved in vesicle coat formation at the cytoplasmic side. In COPII vesicle-mediated anterograde transport involved in the transport of GPI-anchored proteins and …	sp|Q9D1D4|TMEDA_MOUSE	sp|Q9D1D4|TMEDA_MOUSE Transmembrane emp24 domain-containing protein 10 OS=Mus musculus OX=10090 GN=Tmed10 PE=1 SV=1	1	3	3	3	20.1	24.911	59190	93505	83672	78789	19888	44208	51585	38560.3	2.04327	0.0452383
	Q3U3N6	AP-4 complex accessory subunit Tepsin	Tepsin	FUNCTION: Associates with the adapter-like complex 4 (AP-4) and may therefore play a role in vesicular trafficking of proteins at the trans-Golgi network. {ECO:0000250|UniProtKB:Q96N21}.	sp|Q3U3N6|AP4AT_MOUSE	sp|Q3U3N6|AP4AT_MOUSE AP-4 complex accessory subunit Tepsin OS=Mus musculus OX=10090 GN=Tepsin PE=2 SV=1	1	3	3	3	9.9	60.761	19401	26805	19409	21871.7	50064	38204		44134	0.495574	0.0264776
	Q07797	Galectin-3-binding protein	Lgals3bp	FUNCTION: Promotes integrin-mediated cell adhesion. May stimulate host defense against viruses and tumor cells (By similarity). {ECO:0000250|UniProtKB:Q08380}.	sp|Q07797|LG3BP_MOUSE	sp|Q07797|LG3BP_MOUSE Galectin-3-binding protein OS=Mus musculus OX=10090 GN=Lgals3bp PE=1 SV=1	1	10	10	10	28.1	64.49	1196100	919320	971180	1.02887e+06	2707200	2002100	1529300	2.07953e+06	0.494758	0.0407524
	O89020	Afamin	Afm	FUNCTION: Functions as carrier for hydrophobic molecules in body fluids. Essential for the solubility and activity of lipidated Wnt family members, including WNT1, WNT2B, WNT3, WNT3A, WNT5A, WNT7A, WNT7B, WNT8, WNT9A, WNT9B, WNT10A and WNT10B. Binds vitamin E. May transport vitamin E in body fluids under conditions where the lipoprotein system is not sufficient. May be involved in the transport o…	sp|O89020|AFAM_MOUSE	sp|O89020|AFAM_MOUSE Afamin OS=Mus musculus OX=10090 GN=Afm PE=1 SV=2	1	3	3	3	5.6	69.378	25143	23662	39404	29403	69456	62908	47582	59982	0.490197	0.0202927
	Q60590	Alpha-1-acid glycoprotein 1	Orm1	FUNCTION: Functions as transport protein in the blood stream. Binds various ligands in the interior of its beta-barrel domain (By similarity). Appears to function in modulating the activity of the immune system during the acute-phase reaction. {ECO:0000250}.	sp|Q60590|A1AG1_MOUSE	sp|Q60590|A1AG1_MOUSE Alpha-1-acid glycoprotein 1 OS=Mus musculus OX=10090 GN=Orm1 PE=1 SV=1	1	2	2	1	11.6	23.895	86398	67986	63448	72610.7	132260	209160	132330	157917	0.459804	0.0325519
	Q9CXP8	Guanine nucleotide-binding protein G(I)/G(S)/G(O) subunit gamma-10	Gng10	FUNCTION: Guanine nucleotide-binding proteins (G proteins) are involved as a modulator or transducer in various transmembrane signaling systems. The beta and gamma chains are required for the GTPase activity, for replacement of GDP by GTP, and for G protein-effector interaction. Interacts with beta-1 and beta-2, but not with beta-3 (By similarity). {ECO:0000250}.	sp|Q9CXP8|GBG10_MOUSE	sp|Q9CXP8|GBG10_MOUSE Guanine nucleotide-binding protein G(I)/G(S)/G(O) subunit gamma-10 OS=Mus musculus OX=10090 GN=Gng10 PE=3 SV=1	1	1	1	1	26.5	7.2293	15744	24596	21222	20520.7	42943	46548		44745.5	0.458609	0.0066511
	Q3UHX0	Nucleolar protein 8	Nol8	FUNCTION: Plays an essential role in the survival of diffuse-type gastric cancer cells. Acts as a nucleolar anchoring protein for DDX47. May be involved in regulation of gene expression at the post-transcriptional level or in ribosome biogenesis in cancer cells (By similarity). {ECO:0000250}.	sp|Q3UHX0|NOL8_MOUSE	sp|Q3UHX0|NOL8_MOUSE Nucleolar protein 8 OS=Mus musculus OX=10090 GN=Nol8 PE=1 SV=2	1	4	4	4	5.2	128.63	20868	24088	22256	22404	50921	46944		48932.5	0.457855	0.00080724
	Q8R3P7	Clusterin-associated protein 1	Cluap1	FUNCTION: Required for cilia biogenesis. Appears to function within the multiple intraflagellar transport complex B (IFT-B). Key regulator of hedgehog signaling. {ECO:0000269|PubMed:23351563}.	sp|Q8R3P7|CLUA1_MOUSE	sp|Q8R3P7|CLUA1_MOUSE Clusterin-associated protein 1 OS=Mus musculus OX=10090 GN=Cluap1 PE=1 SV=1	1	1	1	1	3.4	47.952	9880.6	13448	11688	11672.2	26829	25017		25923	0.450264	0.00243052
	P34928	Apolipoprotein C-I	Apoc1	FUNCTION: Inhibitor of lipoprotein binding to the low density lipoprotein (LDL) receptor, LDL receptor-related protein, and very low density lipoprotein (VLDL) receptor. Associates with high density lipoproteins (HDL) and the triacylglycerol-rich lipoproteins in the plasma and makes up about 10% of the protein of the VLDL and 2% of that of HDL. Appears to interfere directly with fatty acid uptake…	sp|P34928|APOC1_MOUSE	sp|P34928|APOC1_MOUSE Apolipoprotein C-I OS=Mus musculus OX=10090 GN=Apoc1 PE=1 SV=1	1	4	4	4	30.7	9.6963	1202900	1188300	1531400	1.30753e+06	2222500	3843400	2649600	2.90517e+06	0.450072	0.0326107
	E9Q4N7	AT-rich interactive domain-containing protein 1B	Arid1b	FUNCTION: Involved in transcriptional activation and repression of select genes by chromatin remodeling (alteration of DNA-nucleosome topology). Component of SWI/SNF chromatin remodeling complexes that carry out key enzymatic activities, changing chromatin structure by altering DNA-histone contacts within a nucleosome in an ATP-dependent manner. Belongs to the neural progenitors-specific chromati…	sp|E9Q4N7|ARI1B_MOUSE	sp|E9Q4N7|ARI1B_MOUSE AT-rich interactive domain-containing protein 1B OS=Mus musculus OX=10090 GN=Arid1b PE=1 SV=1	1	1	1	1	0.8	237.79	43458	31688	22186	32444	66535	78280		72407.5	0.448075	0.0216751
	Q9D0Y8	39S ribosomal protein L52, mitochondrial	Mrpl52		sp|Q9D0Y8|RM52_MOUSE	sp|Q9D0Y8|RM52_MOUSE 39S ribosomal protein L52, mitochondrial OS=Mus musculus OX=10090 GN=Mrpl52 PE=1 SV=1	1	3	3	3	46.3	13.658	247770	143070	168100	186313	403870	560920	299350	421380	0.44215	0.0461187
	Q3UBZ5	MIF4G domain-containing protein	Mif4gd	FUNCTION: Functions in replication-dependent translation of histone mRNAs which differ from other eukaryotic mRNAs in that they do not end with a poly-A tail but a stem-loop. May participate in circularizing those mRNAs specifically enhancing their translation (By similarity). {ECO:0000250}.	sp|Q3UBZ5|MI4GD_MOUSE	sp|Q3UBZ5|MI4GD_MOUSE MIF4G domain-containing protein OS=Mus musculus OX=10090 GN=Mif4gd PE=1 SV=1	1	5	5	5	30.2	25.493	97393	63520	44215	68376	143200	133740	187360	154767	0.441801	0.0189673
	Q8R3Q2	Serine/threonine-protein phosphatase 6 regulatory subunit 2	Ppp6r2	FUNCTION: Regulatory subunit of protein phosphatase 6 (PP6). May function as a scaffolding PP6 subunit. Involved in the PP6-mediated dephosphorylation of NFKBIE opposing its degradation in response to TNF-alpha.	sp|Q8R3Q2|PP6R2_MOUSE	sp|Q8R3Q2|PP6R2_MOUSE Serine/threonine-protein phosphatase 6 regulatory subunit 2 OS=Mus musculus OX=10090 GN=Ppp6r2 PE=1 SV=1	1	6	6	6	10	100.46	131960	118610	134810	128460	350470	302870	227310	293550	0.437609	0.0103382
	Q3U6N9	UPF0488 protein C8orf33 homolog			sp|Q3U6N9|CH033_MOUSE	sp|Q3U6N9|CH033_MOUSE UPF0488 protein C8orf33 homolog OS=Mus musculus OX=10090 PE=2 SV=1	1	2	2	2	12.2	24.464	12648	76003	80295	56315.3	136790	144930	104360	128693	0.437593	0.0450352
	P25085	Interleukin-1 receptor antagonist protein	Il1rn	FUNCTION: Inhibits the activity of interleukin-1 by binding to receptor IL1R1 and preventing its association with the coreceptor IL1RAP for signaling. Has no interleukin-1 like activity.	sp|P25085|IL1RA_MOUSE	sp|P25085|IL1RA_MOUSE Interleukin-1 receptor antagonist protein OS=Mus musculus OX=10090 GN=Il1rn PE=2 SV=1	1	4	4	4	30.3	20.274	218260	18636	135190	124029	277180	286370	292290	285280	0.434761	0.0499618
	Q9D7V9	N-acylethanolamine-hydrolyzing acid amidase	Naaa	FUNCTION: Degrades bioactive fatty acid amides to their corresponding acids, with the following preference: N-palmitoylethanolamine > N-myristoylethanolamine > N-stearoylethanolamine > N-oleoylethanolamine > N-linoleoylethanolamine > N-arachidonoylethanolamine. {ECO:0000250|UniProtKB:Q5KTC7}.	sp|Q9D7V9|NAAA_MOUSE	sp|Q9D7V9|NAAA_MOUSE N-acylethanolamine-hydrolyzing acid amidase OS=Mus musculus OX=10090 GN=Naaa PE=1 SV=2	1	3	3	3	9.1	40.074	73602	84311	71091	76334.7	162160	202670	171610	178813	0.426896	0.00135577
	Q9D945	Protein LLP homolog	Llph	FUNCTION: In hippocampal neurons, regulates dendritic and spine growth and synaptic transmission. {ECO:0000269|PubMed:26961175}.	sp|Q9D945|LLPH_MOUSE	sp|Q9D945|LLPH_MOUSE Protein LLP homolog OS=Mus musculus OX=10090 GN=Llph PE=1 SV=1	1	1	1	1	12.3	15.391	104890	72641	72774	83435	198680	193040		195860	0.425993	0.00403868
	Q3URD3	Sarcolemmal membrane-associated protein	Slmap	FUNCTION: May play a role during myoblast fusion. {ECO:0000269|PubMed:15086317}.	sp|Q3URD3|SLMAP_MOUSE	sp|Q3URD3|SLMAP_MOUSE Sarcolemmal membrane-associated protein OS=Mus musculus OX=10090 GN=Slmap PE=1 SV=2	1	7	7	7	10.1	96.932	68703	34827	70818	58116	99485	134290	177010	136928	0.424426	0.0355657
	Q9D1X0	Nucleolar protein 3	Nol3	FUNCTION: Apoptosis repressor that blocks multiple modes of cell death. Inhibits extrinsic apoptotic pathways through two different ways. Firstly by interacting with FAS and FADD upon FAS activation blocking death-inducing signaling complex (DISC) assembly (By similarity). Secondly by interacting with CASP8 in a mitochondria localization- and phosphorylation-dependent manner, limiting the amount …	sp|Q9D1X0|NOL3_MOUSE	sp|Q9D1X0|NOL3_MOUSE Nucleolar protein 3 OS=Mus musculus OX=10090 GN=Nol3 PE=1 SV=1	1	7	7	7	53.2	24.567	288990	519480	432880	413783	1046900	1239400	657540	981280	0.421677	0.0367025
	Q8BGQ7	Alanine--tRNA ligase, cytoplasmic	Aars1	FUNCTION: Catalyzes the attachment of alanine to tRNA(Ala) in a two-step reaction: alanine is first activated by ATP to form Ala-AMP and then transferred to the acceptor end of tRNA(Ala) (PubMed:16906134, PubMed:20010690, PubMed:25422440, PubMed:27622773). Also edits incorrectly charged tRNA(Ala) via its editing domain (PubMed:16906134, PubMed:20010690, PubMed:25422440, PubMed:29769718). {ECO:000…	sp|Q8BGQ7|SYAC_MOUSE	sp|Q8BGQ7|SYAC_MOUSE Alanine--tRNA ligase, cytoplasmic OS=Mus musculus OX=10090 GN=Aars1 PE=1 SV=1	1	6	6	6	8.2	106.91	18684	60090	58922	45898.7	86109	138910	110470	111830	0.410434	0.0321415
	Q8K0D2	Hyaluronan-binding protein 2	Habp2	FUNCTION: Cleaves the alpha-chain at multiple sites and the beta-chain between 'Lys-53' and 'Lys-54' but not the gamma-chain of fibrinogen and therefore does not initiate the formation of the fibrin clot and does not cause the fibrinolysis directly. It does not cleave (activate) prothrombin and plasminogen but converts the inactive single chain urinary plasminogen activator (pro-urokinase) to the…	sp|Q8K0D2|HABP2_MOUSE	sp|Q8K0D2|HABP2_MOUSE Hyaluronan-binding protein 2 OS=Mus musculus OX=10090 GN=Habp2 PE=1 SV=2	1	2	2	2	5	62.356	35567	20437	19248	25084	69389	58544		63966.5	0.392143	0.0160394
	Q9R022	DnaJ homolog subfamily C member 12	Dnajc12		sp|Q9R022|DJC12_MOUSE	sp|Q9R022|DJC12_MOUSE DnaJ homolog subfamily C member 12 OS=Mus musculus OX=10090 GN=Dnajc12 PE=1 SV=1	1	5	5	5	35.4	22.852	229710	68086	123370	140389	387080	405630	296900	363203	0.386529	0.0185506
	Q922M7	Ashwin			sp|Q922M7|ASHWN_MOUSE	sp|Q922M7|ASHWN_MOUSE Ashwin OS=Mus musculus OX=10090 PE=1 SV=1	1	4	4	4	28	26.03	115090	55674	48846	73203.3	235160	175100	161070	190443	0.384384	0.0193311
	Q3UMY5	Echinoderm microtubule-associated protein-like 4	Eml4	FUNCTION: May modify the assembly dynamics of microtubules, such that microtubules are slightly longer, but more dynamic. {ECO:0000250}.	sp|Q3UMY5|EMAL4_MOUSE	sp|Q3UMY5|EMAL4_MOUSE Echinoderm microtubule-associated protein-like 4 OS=Mus musculus OX=10090 GN=Eml4 PE=1 SV=1	1	3	3	3	3.7	110.03	1244600	1106200	1014800	1.12187e+06	2955100	3630400	2247800	2.94443e+06	0.381013	0.0107944
	A2AQ19	RNA polymerase-associated protein RTF1 homolog	Rtf1	FUNCTION: Component of the PAF1 complex (PAF1C) which has multiple functions during transcription by RNA polymerase II and is implicated in regulation of development and maintenance of embryonic stem cell pluripotency. PAF1C associates with RNA polymerase II through interaction with POLR2A CTD non-phosphorylated and 'Ser-2'- and 'Ser-5'-phosphorylated forms and is involved in transcriptional elon…	sp|A2AQ19|RTF1_MOUSE	sp|A2AQ19|RTF1_MOUSE RNA polymerase-associated protein RTF1 homolog OS=Mus musculus OX=10090 GN=Rtf1 PE=1 SV=1	1	1	1	1	2	80.796		12972	10969	11970.5	31937	30941		31439	0.380753	0.00328436
	P49710	Hematopoietic lineage cell-specific protein	Hcls1	FUNCTION: Substrate of the antigen receptor-coupled tyrosine kinase. Plays a role in antigen receptor signaling for both clonal expansion and deletion in lymphoid cells. May also be involved in the regulation of gene expression (By similarity). {ECO:0000250}.	sp|P49710|HCLS1_MOUSE	sp|P49710|HCLS1_MOUSE Hematopoietic lineage cell-specific protein OS=Mus musculus OX=10090 GN=Hcls1 PE=1 SV=2	1	2	2	2	4.7	54.24	17803	15424	20366	17864.3	47824	50688		49256	0.362683	0.000676787
	Q91WR3	Activating signal cointegrator 1 complex subunit 2	Ascc2	FUNCTION: Plays a role in DNA damage repair as component of the ASCC complex. Recruits ASCC3 and ALKBH3 to sites of DNA damage by binding to polyubiquitinated proteins that have 'Lys-63'-linked polyubiquitin chains. Part of the ASC-1 complex that enhances NF-kappa-B, SRF and AP1 transactivation. {ECO:0000250|UniProtKB:Q9H1I8}.	sp|Q91WR3|ASCC2_MOUSE	sp|Q91WR3|ASCC2_MOUSE Activating signal cointegrator 1 complex subunit 2 OS=Mus musculus OX=10090 GN=Ascc2 PE=1 SV=1	1	5	5	5	10	85.652	41907	60092	36405	46134.7	152350	107890	150840	137027	0.336684	0.00499951
	Q99JI6	Ras-related protein Rap-1b	Rap1b	FUNCTION: GTP-binding protein that possesses intrinsic GTPase activity. Contributes to the polarizing activity of KRIT1 and CDH5 in the establishment and maintenance of correct endothelial cell polarity and vascular lumen. Required for the localization of phosphorylated PRKCZ, PARD3 and TIAM1 to the cell junction. Plays a role in the establishment of basal endothelial barrier function (By similar…	sp|Q99JI6|RAP1B_MOUSE;sp|P62835|RAP1A_MOUSE	sp|Q99JI6|RAP1B_MOUSE Ras-related protein Rap-1b OS=Mus musculus OX=10090 GN=Rap1b PE=1 SV=2;sp|P62835|RAP1A_MOUSE Ras-related protein Rap-1A OS=Mus musculus OX=10090 GN=Rap1a PE=1 SV=1	2	3	3	3	19.6	20.825	42226	38539	14663	31809.3	69842	89587	126820	95416.3	0.333374	0.0277275
	Q04750	DNA topoisomerase 1	Top1	FUNCTION: Releases the supercoiling and torsional tension of DNA introduced during the DNA replication and transcription by transiently cleaving and rejoining one strand of the DNA duplex. Introduces a single-strand break via transesterification at a target site in duplex DNA. The scissile phosphodiester is attacked by the catalytic tyrosine of the enzyme, resulting in the formation of a DNA-(3'-…	sp|Q04750|TOP1_MOUSE	sp|Q04750|TOP1_MOUSE DNA topoisomerase 1 OS=Mus musculus OX=10090 GN=Top1 PE=1 SV=2	1	3	3	3	5.7	90.875	30604	65887	69550	55347	153120	185970		169545	0.326444	0.0109112
	Q8C5H8	NAD kinase 2, mitochondrial	Nadk2	FUNCTION: Mitochondrial NAD(+) kinase that phosphorylates NAD(+) to yield NADP(+). Can use both ATP or inorganic polyphosphate as the phosphoryl donor (By similarity). {ECO:0000250}.	sp|Q8C5H8|NAKD2_MOUSE	sp|Q8C5H8|NAKD2_MOUSE NAD kinase 2, mitochondrial OS=Mus musculus OX=10090 GN=Nadk2 PE=1 SV=2	1	4	4	4	11.3	50.858	20552	72887	36852	43430.3	146360	131190		138775	0.312955	0.0193604
	Q9JIL4	Na(+)/H(+) exchange regulatory cofactor NHE-RF3	Pdzk1	FUNCTION: A scaffold protein that connects plasma membrane proteins and regulatory components, regulating their surface expression in epithelial cells apical domains. May be involved in the coordination of a diverse range of regulatory processes for ion transport and second messenger cascades. In complex with SLC9A3R1, may cluster proteins that are functionally dependent in a mutual fashion and m…	sp|Q9JIL4|NHRF3_MOUSE	sp|Q9JIL4|NHRF3_MOUSE Na(+)/H(+) exchange regulatory cofactor NHE-RF3 OS=Mus musculus OX=10090 GN=Pdzk1 PE=1 SV=1	1	2	2	2	5	56.498	9885.8	13364	9738.4	10996.1	29397	28605	50425	36142.3	0.304243	0.0255366
	Q8VCE1	DnaJ homolog subfamily C member 28	Dnajc28	FUNCTION: May have a role in protein folding or as a chaperone.	sp|Q8VCE1|DJC28_MOUSE	sp|Q8VCE1|DJC28_MOUSE DnaJ homolog subfamily C member 28 OS=Mus musculus OX=10090 GN=Dnajc28 PE=1 SV=2	1	4	4	4	14.3	44.873	17851	55605	18927	30794.3	95523	82908	125330	101254	0.304131	0.0162934
	Q9ET22	Dipeptidyl peptidase 2	Dpp7	FUNCTION: Plays an important role in the degradation of some oligopeptides.	sp|Q9ET22|DPP2_MOUSE	sp|Q9ET22|DPP2_MOUSE Dipeptidyl peptidase 2 OS=Mus musculus OX=10090 GN=Dpp7 PE=1 SV=2	1	3	3	3	8.3	56.253	410610	196720	150300	252543	590560	849300	1134300	858053	0.294321	0.0264268
	Q9DC40	Telomere length regulation protein TEL2 homolog	Telo2	FUNCTION: Regulator of the DNA damage response (DDR). Part of the TTT complex that is required to stabilize protein levels of the phosphatidylinositol 3-kinase-related protein kinase (PIKK) family proteins. The TTT complex is involved in the cellular resistance to DNA damage stresses, like ionizing radiation (IR), ultraviolet (UV) and mitomycin C (MMC). Together with the TTT complex and HSP90 may…	sp|Q9DC40|TELO2_MOUSE	sp|Q9DC40|TELO2_MOUSE Telomere length regulation protein TEL2 homolog OS=Mus musculus OX=10090 GN=Telo2 PE=1 SV=2	1	1	1	1	1.1	93.312	522490	619820	463560	535290	1803600	1915900		1859750	0.287829	0.000353284
	Q9R233	Tapasin	Tapbp	FUNCTION: Involved in the association of MHC class I with transporter associated with antigen processing (TAP) and in the assembly of MHC class I with peptide (peptide loading).	sp|Q9R233|TPSN_MOUSE	sp|Q9R233|TPSN_MOUSE Tapasin OS=Mus musculus OX=10090 GN=Tapbp PE=1 SV=2	1	1	1	1	2.8	49.736	12311	1283.8	1792.7	5129.17	15651	20824	19556	18677	0.274625	0.0258385
	Q9WVF8	Tumor suppressor candidate 2	Tusc2		sp|Q9WVF8|TUSC2_MOUSE	sp|Q9WVF8|TUSC2_MOUSE Tumor suppressor candidate 2 OS=Mus musculus OX=10090 GN=Tusc2 PE=1 SV=3	1	2	2	2	19.1	12.136	19182	2277.4	19143	13534.1		38747	60545	49646	0.272613	0.045281
	Q8R404	MICOS complex subunit MIC13	Micos13	FUNCTION: Component of the MICOS complex, a large protein complex of the mitochondrial inner membrane that plays crucial roles in the maintenance of crista junctions, inner membrane architecture, and formation of contact sites to the outer membrane. Constituent of mature MICOS complex, it is required for the formation of cristae junction (CJ) and maintenance of cristae morphology. Required for th…	sp|Q8R404|MIC13_MOUSE	sp|Q8R404|MIC13_MOUSE MICOS complex subunit MIC13 OS=Mus musculus OX=10090 GN=Micos13 PE=1 SV=1	1	2	2	2	22.7	13.373	23329	15594	9050.6	15991.2	31947	66527	82592	60355.3	0.264951	0.0458397
	Q4KML4	Costars family protein ABRACL	Abracl		sp|Q4KML4|ABRAL_MOUSE	sp|Q4KML4|ABRAL_MOUSE Costars family protein ABRACL OS=Mus musculus OX=10090 GN=Abracl PE=1 SV=1	1	3	3	3	46.9	9.0303	244240	788150	695470	575953	2188700	2271400	2097400	2.18583e+06	0.263494	0.000781725
	Q6S5C2	N-acetylglucosamine-1-phosphotransferase subunit gamma	Gnptg	FUNCTION: Non-catalytic subunit of the N-acetylglucosamine-1-phosphotransferase complex, an enzyme that catalyzes the formation of mannose 6-phosphate (M6P) markers on high mannose type oligosaccharides in the Golgi apparatus. Binds and presents the high mannose glycans of the acceptor to the catalytic alpha and beta subunits (GNPTAB). Enhances the rate of N-acetylglucosamine-1-phosphate transfer…	sp|Q6S5C2|GNPTG_MOUSE	sp|Q6S5C2|GNPTG_MOUSE N-acetylglucosamine-1-phosphotransferase subunit gamma OS=Mus musculus OX=10090 GN=Gnptg PE=1 SV=1	1	2	2	2	6.8	34.168	9041.1	2744.5	28473	13419.5	44022	58729		51375.5	0.261205	0.0447399
	Q7TQ95	Endoplasmic reticulum junction formation protein lunapark	Lnpk	FUNCTION: Endoplasmic reticulum (ER)-shaping membrane protein that plays a role in determining ER morphology. Involved in the stabilization of nascent three-way ER tubular junctions within the ER network. May also play a role as a curvature-stabilizing protein within three-way ER tubular junction network. May be involved in limb and central nervous system development (PubMed:12732147). {ECO:00002…	sp|Q7TQ95|LNP_MOUSE	sp|Q7TQ95|LNP_MOUSE Endoplasmic reticulum junction formation protein lunapark OS=Mus musculus OX=10090 GN=Lnpk PE=1 SV=1	1	3	3	3	8	47.499	22454	24161	15265	20626.7	85734	74317		80025.5	0.257751	0.00171773
	Q8BFX1	E3 ubiquitin-protein ligase RNF187	Rnf187	FUNCTION: E3 ubiquitin-protein ligase that acts as a coactivator of JUN-mediated gene activation in response to growth factor signaling via the MAP3K1 pathway, independently from MAPK8. {ECO:0000250|UniProtKB:Q5TA31}.	sp|Q8BFX1|RN187_MOUSE	sp|Q8BFX1|RN187_MOUSE E3 ubiquitin-protein ligase RNF187 OS=Mus musculus OX=10090 GN=Rnf187 PE=1 SV=2	1	3	3	3	15.3	26.313	24893	10344	18532	17923	96810	83594	45003	75135.7	0.238542	0.0237327
	O35343	Importin subunit alpha-3	Kpna4	FUNCTION: Functions in nuclear protein import as an adapter protein for nuclear receptor KPNB1. Binds specifically and directly to substrates containing either a simple or bipartite NLS motif. Docking of the importin/substrate complex to the nuclear pore complex (NPC) is mediated by KPNB1 through binding to nucleoporin FxFG repeats and the complex is subsequently translocated through the pore by …	sp|O35343|IMA3_MOUSE	sp|O35343|IMA3_MOUSE Importin subunit alpha-3 OS=Mus musculus OX=10090 GN=Kpna4 PE=1 SV=1	1	2	1	1	6	57.922		3307.6	6081.6	4694.6	18917	25608		22262.5	0.210875	0.0399673
	Q9D123	Insulin-like growth factor-binding protein 3 receptor	Tmem219	FUNCTION: Cell death receptor specific for IGFBP3, may mediate caspase-8-dependent apoptosis upon ligand binding. {ECO:0000250}.	sp|Q9D123|TM219_MOUSE	sp|Q9D123|TM219_MOUSE Insulin-like growth factor-binding protein 3 receptor OS=Mus musculus OX=10090 GN=Tmem219 PE=2 SV=1	1	2	2	2	12.9	25.572	5270.7	26203	7131.4	12868.4	77254	83122	35414	65263.3	0.197176	0.0333258
	Q00560	Interleukin-6 receptor subunit beta	Il6st	FUNCTION: Signal-transducing molecule. The receptor systems for IL6, LIF, OSM, CNTF, IL11, CTF1 and BSF3 can utilize IL6ST for initiating signal transmission. Binding of IL6 to IL6R induces IL6ST homodimerization and formation of a high-affinity receptor complex, which activates Janus kinases (PubMed:1602143). That causes phosphorylation of IL6ST tyrosine residues which in turn activates STAT3 (P…	sp|Q00560|IL6RB_MOUSE	sp|Q00560|IL6RB_MOUSE Interleukin-6 receptor subunit beta OS=Mus musculus OX=10090 GN=Il6st PE=1 SV=2	1	7	7	7	11.5	102.45	5831.2	59754	66748	44111.1	185950	263860		224905	0.196132	0.0178995
	Q61191	Host cell factor 1	Hcfc1	FUNCTION: Involved in control of the cell cycle (PubMed:9334261, PubMed:9990006). Also antagonizes transactivation by ZBTB17 and GABP2; represses ZBTB17 activation of the p15(INK4b) promoter and inhibits its ability to recruit p300 (By similarity). Coactivator for EGR2 and GABP2 (By similarity). Tethers the chromatin modifying Set1/Ash2 histone H3 'Lys-4' methyltransferase (H3K4me) and Sin3 histo…	sp|Q61191|HCFC1_MOUSE	sp|Q61191|HCFC1_MOUSE Host cell factor 1 OS=Mus musculus OX=10090 GN=Hcfc1 PE=1 SV=2	1	5	5	5	3.4	210.43	24417	57356	72579	51450.7	438620	217360	234500	296827	0.173336	0.0276421
	P02468	Laminin subunit gamma-1	Lamc1	FUNCTION: Binding to cells via a high affinity receptor, laminin is thought to mediate the attachment, migration and organization of cells into tissues during embryonic development by interacting with other extracellular matrix components.	sp|P02468|LAMC1_MOUSE	sp|P02468|LAMC1_MOUSE Laminin subunit gamma-1 OS=Mus musculus OX=10090 GN=Lamc1 PE=1 SV=2	1	4	4	4	4	177.3	12876	12017	12678	12523.7	91825	70312		81068.5	0.154483	0.00337106
	Q64522	Histone H2A type 2-B	H2ac21	FUNCTION: Core component of nucleosome. Nucleosomes wrap and compact DNA into chromatin, limiting DNA accessibility to the cellular machineries which require DNA as a template. Histones thereby play a central role in transcription regulation, DNA repair, DNA replication and chromosomal stability. DNA accessibility is regulated via a complex set of post-translational modifications of histones, als…	sp|Q64522|H2A2B_MOUSE	sp|Q64522|H2A2B_MOUSE Histone H2A type 2-B OS=Mus musculus OX=10090 GN=H2ac21 PE=1 SV=3	1	5	2	1	57.7	14.013	26436	38592	32986	32671.3	171510	220530	293770	228603	0.142917	0.0053675
	Q99KU6	Bombesin receptor-activated protein C6orf89 homolog		FUNCTION: Exhibits histone deacetylase (HDAC) enhancer properties. May play a role in cell cycle progression and wound repair of bronchial epithelial cells. {ECO:0000250|UniProtKB:Q6UWU4}.	sp|Q99KU6|CF089_MOUSE	sp|Q99KU6|CF089_MOUSE Bombesin receptor-activated protein C6orf89 homolog OS=Mus musculus OX=10090 PE=2 SV=2	1	2	2	2	6.3	39.485	11548	15581		13564.5	89600	110140	137930	112557	0.120513	0.0120923
	Q9CPX7	28S ribosomal protein S16, mitochondrial	Mrps16		sp|Q9CPX7|RT16_MOUSE	sp|Q9CPX7|RT16_MOUSE 28S ribosomal protein S16, mitochondrial OS=Mus musculus OX=10090 GN=Mrps16 PE=1 SV=1	1	2	2	2	19.3	15.192	4052.5	3287.9	1950.6	3097	27139	43246		35192.5	0.0880017	0.0131048
	Q80WQ6	Inactive rhomboid protein 2	Rhbdf2	FUNCTION: Regulates ADAM17 protease, a sheddase of the epidermal growth factor (EGF) receptor ligands and TNF, thereby plays a role in sleep, cell survival, proliferation, migration and inflammation. Does not exhibit any protease activity on its own. {ECO:0000269|PubMed:21439629}.	sp|Q80WQ6|RHDF2_MOUSE	sp|Q80WQ6|RHDF2_MOUSE Inactive rhomboid protein 2 OS=Mus musculus OX=10090 GN=Rhbdf2 PE=1 SV=1	1	1	1	1	1.8	93.433		589.83	4339.2	2464.51	26758	31018		28888	0.0853128	0.0113359
