# Supplementary material for: Luteolin detoxifies DEHP and prevents liver injury by degrading Uroc1 protein in mice
Source: EMBO Mol Med. 2024 Oct 29;16(11):2699–724. doi: 10.1038/s44321-024-00160-9 (PMC11555401; doi:10.1038/s44321-024-00160-9)
Supplement: Supplementary file 12 — Source data Fig. 6 [file 44321_2024_160_MOESM12_ESM.zip › Figure 6/6D/6D quantif.xlsx]

## Sheet: Sheet1
Fig.6D		CTL			DEHP
					CTL			Luteolin			trans-UCA
	p-ERK/ERK	0.745817	0.721454	1.17857	1.33869	1.42386	1.40975	0.639812	0.636426	0.63422	0.827424	0.847246	0.763831
