# Supplementary material for: Luteolin detoxifies DEHP and prevents liver injury by degrading Uroc1 protein in mice
Source: EMBO Mol Med. 2024 Oct 29;16(11):2699–724. doi: 10.1038/s44321-024-00160-9 (PMC11555401; doi:10.1038/s44321-024-00160-9)
Supplement: Supplementary file 12 — Source data Fig. 6 [file 44321_2024_160_MOESM12_ESM.zip › Figure 6/6F/6F.xlsx]

## Sheet: Sheet1
Fig.6F	Name	DEHP-Area	DEHP-D4-Area	ISTD Resp. Ratio	C(DEHP ng/ml)
	csa-DEHP-1	198559	5617.37	35.3473	235.767
	csa-DEHP-2	194965	5595.71	34.8419	232.396
	csa-DEHP-3	188365	5680.95	33.1573	221.159
	csa-DEHP-4	207475	6069.91	34.1809	227.987
	csa-DEHP-5	217910	6236.8	34.9394	233.046
	csa-DEHP-6	403334	10882.5	37.0625	247.207
	DEHP+Luteolin-1	23097.3	7000.66	3.2993	22.0064
	DEHP+Luteolin-2	23646.5	7073.11	3.34315	22.2988
	DEHP+Luteolin-3	24956.1	7494.95	3.32972	22.2093
	DEHP+Luteolin-4	24977	7773.95	3.21291	21.4301
	DEHP+Luteolin-5	27173.9	8461.65	3.21142	21.4202
	DEHP+Luteolin-6	43516.5	13409.6	3.24519	21.6454
	DEHP+Luteolin+Baf A1-1	1.10925e+06	83807	13.2357	88.2822
	DEHP+Luteolin+Baf A1-2	1.02116e+06	80875.2	12.6264	84.2179
	DEHP+Luteolin+Baf A1-3	1.01971e+06	76838.1	13.2709	88.517
	DEHP+Luteolin+Baf A1-4	1.00692e+06	78554.1	12.8181	85.4969
	DEHP+Luteolin+Baf A1-5	1.02094e+06	80188.4	12.7317	84.9205
	DEHP+Luteolin+Baf A1-6	1.78733e+06	134684	13.2706	88.5146
	DEHP+trans-UCA-1	12185.5	6899.77	1.76608	11.7797
	DEHP+trans-UCA-2	11976	6699.66	1.78755	11.9229
	DEHP+trans-UCA-3	11634.6	6622.61	1.75681	11.7179
	DEHP+trans-UCA-4	12355.7	6887.72	1.79387	11.9651
	DEHP+trans-UCA-5	13293	7527.91	1.76582	11.778
	DEHP+trans-UCA-6	20846.9	11208.9	1.85986	12.4053
	DEHP+trans-UCA+Baf A1-1	2.55571e+06	290031	8.81186	58.7751
	DEHP+trans-UCA+Baf A1-2	2.50015e+06	273707	9.1344	60.9265
	DEHP+trans-UCA+Baf A1-3	2.44536e+06	284074	8.60816	57.4165
	DEHP+trans-UCA+Baf A1-4	2.3806e+06	279178	8.52719	56.8764
	DEHP+trans-UCA+Baf A1-5	2.29319e+06	264946	8.65534	57.7311
	DEHP+trans-UCA+Baf A1-6	2.2071e+06	251875	8.76267	58.447
